# Supplementary material for: Data-Independent Acquisition Mass Spectrometry Analysis of FFPE Rectal Cancer Samples Offers In-Depth Proteomics Characterization of the Response to Neoadjuvant Chemoradiotherapy
Source: Int J Mol Sci. 2023 Oct 21;24(20):15412. doi: 10.3390/ijms242015412 (PMC10607861; doi:10.3390/ijms242015412)
Supplement: Supplementary file 1 [file ijms-24-15412-s001.zip]

Archive with 5 entries (5 files):
- File S1.xlsx
- Supplementary material.pdf
- Table S1.xlsx
- Table S2.xlsx
- Table S3.xlsx
