# Supplementary material for: Data-Independent Acquisition Mass Spectrometry Analysis of FFPE Rectal Cancer Samples Offers In-Depth Proteomics Characterization of the Response to Neoadjuvant Chemoradiotherapy
Source: Int J Mol Sci. 2023 Oct 21;24(20):15412. doi: 10.3390/ijms242015412 (PMC10607861; doi:10.3390/ijms242015412)
Supplement: Supplementary file 1 [file ijms-24-15412-s001.zip › File S1.xlsx]

## Sheet: Sheet1
Description
Number ID	Sample number used for DIA-MS analysis
Legend	Sample ID and category (r-responder; n-nonresponder)
Sex	M-male ; F-female								SDS page after protein separation
Number ID	Zoidakis_ Milena Cavic	Legend	Sex
13947		8r	M	removed	low protein amount
13948		10r	M	removed	low protein amount
13949		9r	F
13950		11r	F
13951		13r	F
13952		14r	M
13953		16r	M
13954		22nr	F
13955		26nr	F
13956		27nr	M
13957		38nr	F
13958		43nr	F
13959		49nr	M
13960		52r	F
13961		62r	F
13962		63nr	M
13963		65nr	M
13964		67nr	M	removed	high blood contamination
13965		70r	F
13966		72r	F	removed	low protein amount
13967		76nr	M
13968		82r	M
13969		84nr	M
13970		91nr	M

## Sheet: Sheet2
Description
Number ID	Sample number used for DIA-MS analysis
Legend	Sample ID and category (r-responder; n-nonresponder)
Sex	M-male ; F-female								SDS page after protein separation
