# Supplementary material for: Data-Independent Acquisition Mass Spectrometry Analysis of FFPE Rectal Cancer Samples Offers In-Depth Proteomics Characterization of the Response to Neoadjuvant Chemoradiotherapy
Source: Int J Mol Sci. 2023 Oct 21;24(20):15412. doi: 10.3390/ijms242015412 (PMC10607861; doi:10.3390/ijms242015412)
Supplement: Supplementary file 1 [file ijms-24-15412-s001.zip › Table S1.xlsx]

## Sheet: Sup table 2
Supplementary Table S1	Identification and quantification of proteins with statistics
Genes	Protein.Ids	Protein.Names	First.Protein.Description	49	49_2	50	50_2	51	51_2	52	52_2	53	53_2	54	54_2	55	55_2	56	56_2	57_1	57_2	58	58_2	59	59_2	60	60_2	61	61_2	62	62_2	63	63_2	65	65_2	67	67_2	68	68_2	69	69_2	70	70_2	Welch's T-test Significant Responders_Nonresponder	Welch's T-test significant	Welch's T-test p-value Responders_Nonresponder	Welch's T-test Difference Responders_Nonresponder	Welch's T-test Test statistic Responders_Nonresponder
				Responders	Responders	Responders	Responders	Responders	Responders	Responders	Responders	Responders	Responders	Nonresponder	Nonresponder	Nonresponder	Nonresponder	Nonresponder	Nonresponder	Nonresponder	Nonresponder	Nonresponder	Nonresponder	Nonresponder	Nonresponder	Responders	Responders	Responders	Responders	Nonresponder	Nonresponder	Nonresponder	Nonresponder	Responders	Responders	Nonresponder	Nonresponder	Responders	Responders	Nonresponder	Nonresponder	Nonresponder	Nonresponder
A1BG	P04217;P04217-2	A1BG_HUMAN	Alpha-1B-glycoprotein	18.231	18.3264	20.7245	20.405	18.2253	18.0421	18.8321	18.733	18.1453	17.7673	19.4212	19.0038	19.6737	19.6476	20.5384	20.622	20.3134	20.1874	19.2075	19.0254	19.709	19.6259	18.7576	19.153	19.4063	19.241	20.3583	20.2723	18.7652	18.5257	18.7765	18.3007	17.6553	17.4297	20.7272	20.6601	19.0558	18.8446	19.2752	19.6555			0.210502	-0.37534	-1.27639
A1CF	Q8TBY0;Q8TBY0-2;Q8TBY0-3;A0AV96;A0AV96-2;Q9NQ94;Q9NQ94-2;Q9NQ94-3;Q9NQ94-4;Q9NQ94-5;Q9NQ94-6;Q9NQ94;Q9NQ94-2;Q9NQ94-3;Q9NQ94-4;Q9NQ94-5;Q9NQ94-6	A1CF_HUMAN;RBM47_HUMAN;A1CF_HUMAN	RNA-binding protein 47;APOBEC1 complementation factor	10.6478	16.3993	16.3541	10.6478	10.6478	10.6478	10.6478	16.2636	10.6478	10.6478	18.5158	17.819	17.5982	17.3731	18.4676	17.3871	18.2441	17.5589	17.4086	17.7323	18.4095	18.3826	10.6478	10.6478	17.4554	10.6478	10.6478	10.6478	16.7149	17.196	10.6478	10.6478	16.44	10.6478	18.1833	17.9961	17.4604	17.9885	10.6478	10.6478	+	Responders_Nonresponder	0.0021245	-3.28658	-3.311
A2M	P20742;P20742-2;P01023	A2MG_HUMAN	Alpha-2-macroglobulin	20.1656	20.0331	21.0246	20.835	19.6532	19.6744	20.5482	20.4516	20.6932	20.6143	20.9193	20.7458	21.6521	21.5889	21.949	21.9324	21.9734	21.8334	21.2155	21.1543	21.9968	21.9059	20.4893	20.6648	20.3609	20.6174	21.4313	21.4913	20.0763	20.0018	19.3585	18.527	20.2762	20.2826	21.3769	21.5093	20.8505	20.7887	20.8058	20.9777	+	Responders_Nonresponder	0.000790017	-0.808446	-3.67849
AAAS	Q9NRG9;Q9NRG9-2	AAAS_HUMAN	Aladin	19.3092	18.9368	19.4361	19.1448	20.2266	20.2751	19.5703	19.864	19.4768	19.3921	19.5208	19.3398	19.6481	19.383	19.3132	18.6777	18.41	18.4908	18.8233	19.3447	19.0346	19.222	19.4011	17.8131	19.5801	19.6646	19.3439	19.1287	19.2278	19.728	19.5391	18.9944	19.1664	18.2787	19.7248	18.9977	19.8622	19.694	19.3239	18.2512			0.11731	0.262105	1.60716
AACS	Q86V21;Q86V21-2	AACS_HUMAN	Acetoacetyl-CoA synthetase	17.1747	17.7907	18.0259	18.3287	18.1656	18.6338	19.1187	19.2296	19.2044	18.8516	19.4495	19.1322	18.4758	18.2782	19.1799	19.1232	19.2801	19.3382	18.8119	18.7434	19.0359	18.9493	17.9722	15.4699	10.6478	17.9713	19.256	19.1013	18.2816	18.2821	10.6478	10.6478	10.6478	10.6478	18.6685	18.2917	18.7309	18.7752	10.6478	17.7268			0.409903	-0.786894	-0.833815
AAMDC	Q9H7C9	AAMDC_HUMAN	Mth938 domain-containing protein	20.984	20.8286	18.4333	18.4151	18.7734	18.7161	18.814	18.516	18.3587	10.6478	19.3626	19.3116	18.6291	18.8778	18.6693	18.6249	18.1563	18.4347	18.9457	18.6393	18.5809	18.7375	16.9442	10.6478	18.5401	18.2023	19.0733	18.9372	18.9427	18.6887	10.6478	18.1407	19.3943	18.6936	18.4872	18.6893	18.907	18.5871	10.6478	10.6478			0.457848	-0.69065	-0.751804
AAMP	Q13685	AAMP_HUMAN	Angio-associated migratory cell protein	19.6669	19.2548	19.0367	19.5009	19.3669	19.0513	20.4412	20.6525	18.6266	18.8477	20.0112	19.9118	19.3504	19.4129	19.8306	19.3788	20.0283	17.1678	19.7714	19.3672	18.7262	19.5307	10.6478	10.6478	20.277	19.7328	19.7293	19.52	19.5034	20.1379	10.6478	10.6478	10.6478	10.6478	19.625	20.2835	19.5836	19.172	10.6478	10.6478			0.838586	-0.242507	-0.205227
AAR2	Q9Y312	AAR2_HUMAN	Protein AAR2 homolog	17.8754	18.4916	18.8028	18.0004	17.1176	17.293	19.4874	19.2558	10.6478	10.6478	17.9004	17.6948	17.7881	17.6834	17.8389	18.013	17.5921	10.6478	17.9347	18.0622	17.8124	16.9168	16.9192	16.6724	18.007	17.9545	17.4525	17.3801	19.5484	19.2244	10.6478	16.3058	10.6478	10.6478	18.5474	18.6782	17.8161	17.8201	16.7229	10.6478			0.825746	0.205757	0.221757
AARS1	P49588;P49588-2	SYAC_HUMAN	Alanine--tRNA ligase, cytoplasmic	20.076	20.0223	20.6644	20.6753	19.7895	19.9727	19.6833	19.8889	20.1066	20.1178	20.3649	20.3526	20.5129	20.3349	20.2088	20.2623	20.1728	19.9613	20.339	20.2621	20.5926	20.5468	20.6261	20.495	19.9206	19.9277	20.1562	20.2338	20.3252	20.5673	18.3067	18.3005	17.8037	18.0477	20.4381	20.3267	20.0383	20.1785	20.0168	20.4207			0.608929	-0.114005	-0.515969
AARS2	Q5JTZ9	SYAM_HUMAN	Alanine--tRNA ligase, mitochondrial	19	18.9271	18.6473	19.1291	18.1268	18.7821	18.5476	18.6061	18.7282	18.4955	18.6151	18.4268	19.2832	19.001	18.2182	18.5286	18.0225	18.2433	18.4509	18.1782	17.7717	17.784	18.0632	17.5122	18.4756	18.3343	17.9345	17.4415	18.2295	18.3935	17.4408	18.3858	18.2647	17.9957	17.5419	17.2316	18.3921	18.3195	10.6478	19.0546			0.346197	0.368449	0.959012
AARSD1	Q9BTE6;Q9BTE6-2;Q9BTE6-3	AASD1_HUMAN	Alanyl-tRNA editing protein Aarsd1	10.6478	10.6478	10.6478	17.9525	10.6478	16.9275	18.2074	17.9034	10.6478	10.6478	17.6979	16.6618	17.2969	16.8361	17.6503	18.0852	16.3502	17.7191	16.8884	17.9616	18.3536	18.0886	16.5477	17.6995	18.244	17.7227	17.9333	10.6478	17.9805	17.9985	10.6478	10.6478	10.6478	17.5189	17.8544	17.4788	18.6177	18.0153	16.4201	10.6478	+	Responders_Nonresponder	0.0455027	-2.09712	-2.08857
AASDHPPT	Q9NRN7;Q9NRN7-2	ADPPT_HUMAN	L-aminoadipate-semialdehyde dehydrogenase-phosphopantetheinyl transferase	19.8359	19.4935	20.1962	19.7892	19.7372	19.5403	19.2513	19.056	19.4577	19.495	19.2726	19.1103	19.4717	19.5518	18.7394	18.9204	18.2115	18.0533	18.6369	18.6036	18.9257	18.767	17.8447	18.6721	19.644	19.0349	19.6566	19.3828	19.8495	19.7679	18.502	17.942	19.3189	19.1049	19.3165	19.5253	19.9571	19.5571	18.5666	18.408			0.412145	0.157427	0.830468
ABAT	P80404	GABT_HUMAN	4-aminobutyrate aminotransferase, mitochondrial	16.1596	16.8313	10.6478	10.6478	10.6478	10.6478	10.6478	10.6478	10.6478	14.4236	16.0942	13.3673	17.1146	17.0529	16.8867	16.1927	16.4007	16.5547	16.7048	17.0318	18.1685	18.1511	10.6478	10.6478	18.5935	18.4787	10.6478	10.6478	10.6478	10.6478	10.6478	17.7439	10.6478	10.6478	15.5209	10.6478	10.6478	10.6478	10.6478	10.6478			0.399728	-0.869346	-0.852157
ABCB10	Q9NUT2;Q9NUT2-2;Q9NUT2-4;Q9NUT2-5;Q03519;Q9NRK6;Q9NRK6	ABCBA_HUMAN;MITOS_HUMAN;TAP2_HUMAN;ABCBA_HUMAN	Antigen peptide transporter 2;ATP-binding cassette sub-family B member 10, mitochondrial	16.1342	17.0571	16.5591	16.792	16.8184	14.3481	10.6478	15.3095	15.5832	10.6478	17.7533	17.7264	17.6897	18.1675	17.7861	17.4118	15.3408	16.282	17.6822	17.5036	17.1645	17.1492	16.6193	16.9528	16.9717	15.3997	16.9333	10.6478	18.1681	17.7364	10.6478	10.6478	10.6478	10.6478	16.5099	16.0739	16.8192	16.8891	10.6478	10.6478			0.350554	-0.808374	-0.945171
ABCB7	O75027;O75027-2	ABCB7_HUMAN	ATP-binding cassette sub-family B member 7, mitochondrial	18.7619	18.813	18.1328	18.2122	19.4201	19.193	17.4362	17.3447	16.258	17.26	18.8794	19.0015	18.8584	18.9189	18.4314	18.2809	17.8522	17.7261	18.2243	18.4053	17.8983	18.6003	17.4289	17.0901	18.5125	18.7651	16.2124	17.9932	19.3174	19.3553	10.6478	16.9646	10.6478	10.6478	17.1448	17.831	18.1657	16.4458	10.6478	18.6681			0.713261	0.276672	0.37031
ABCB8	Q9NUT2;Q9NUT2-2;Q9NUT2-4;Q9NUT2-5;Q03519;Q9NRK6;Q9NUT2;Q9NUT2-2;Q9NUT2-3;Q9NUT2-4;Q9NUT2-5	ABCBA_HUMAN;MITOS_HUMAN;TAP2_HUMAN;MITOS_HUMAN	Antigen peptide transporter 2;Mitochondrial potassium channel ATP-binding subunit	16.9635	16.6805	10.6478	10.6478	17.4615	17.701	16.8367	17.0471	10.6478	10.6478	16.1381	15.9563	15.9896	16.1523	16.3064	16.1393	14.9817	15.6783	15.8517	15.9495	16.7755	16.3457	16.316	10.6478	10.6478	10.6478	15.5673	15.3727	15.5171	16.3051	10.6478	10.6478	10.6478	10.6478	10.6478	10.6478	14.8784	10.6478	10.6478	10.6478			0.090545	-1.56992	-1.74898
ABCC1	O15438;O15438-4;P33527;P33527-2;P33527-3;P33527-5;P33527-9;O15439;O15439-2;P33527;P33527-2;P33527-3;P33527-4;P33527-5;P33527-6;P33527-7;P33527-8;P33527-9	MRP1_HUMAN;MRP3_HUMAN;MRP1_HUMAN	ATP-binding cassette sub-family C member 3;Multidrug resistance-associated protein 1	18.616	18.5794	18.7172	18.5584	18.9266	18.7866	19.2982	19.0178	19.597	19.8261	18.8928	18.7661	17.4598	17.673	18.2977	17.9892	18.9706	19.4319	19.5388	19.5564	18.6744	18.5079	18.4091	18.2081	18.4465	19.4494	18.7047	18.3527	17.5762	18.0135	19.36	19.3057	18.4604	19.8477	19.4834	19.6116	19.868	19.8158	20.1437	19.8653			0.412869	0.17428	0.828731
ABCC3	O15438;O15438-4;O15438;O15438-4;P33527;P33527-2;P33527-3;P33527-5;P33527-9;O15439;O15439-2	MRP3_HUMAN;MRP1_HUMAN;MRP3_HUMAN	ATP-binding cassette sub-family C member 3;ATP-binding cassette sub-family C member 3	17.4157	16.9965	10.6478	10.6478	16.7865	10.6478	15.9655	16.8244	10.6478	10.6478	15.9503	15.8988	16.5564	17.212	17.0364	17.0938	17.0315	10.6478	17.3179	16.2396	16.9793	17.0117	10.6478	10.6478	10.6478	17.2122	10.6478	10.6478	10.6478	10.6478	10.6478	10.6478	10.6478	10.6478	10.6478	10.6478	16.2418	10.6478	10.6478	10.6478			0.212826	-1.23591	-1.26781
ABCD3	P28288;P28288-2	ABCD3_HUMAN	ATP-binding cassette sub-family D member 3	19.5869	19.5512	18.1544	18.2434	19.0073	19.0932	18.8914	18.9468	18.2735	18.4075	19.5455	19.608	18.8149	18.8746	18.7521	18.8267	19.3267	19.2693	19.0473	18.6308	19.0129	19.0744	17.2481	18.3421	17.7818	18.9597	17.3148	17.5568	18.7922	18.8584	17.0794	17.3712	17.5767	10.6478	18.5583	18.3747	18.4384	18.2915	15.4183	15.4397			0.408831	0.38646	0.838787
ABCE1	P61221	ABCE1_HUMAN	ATP-binding cassette sub-family E member 1	19.5552	19.7008	20.1434	20.1323	20.1694	20.2372	20.1602	20.2589	20.0031	20.1027	20.1168	19.9944	20.0846	20.1228	19.665	19.7872	19.1549	19.2514	19.6706	19.826	20.1474	20.16	19.3687	19.0624	19.7343	19.5645	20.1094	19.919	20.2416	20.5075	18.3801	19.1561	18.0373	17.9974	19.6153	19.7956	20.0832	20.2513	19.2709	19.3906			0.946795	0.0123087	0.0671759
ABCF1	Q8NE71;Q8NE71-2	ABCF1_HUMAN	ATP-binding cassette sub-family F member 1	20.5839	20.5489	20.0066	20.2407	19.9677	20.4014	20.5434	20.7173	19.5406	20.0419	19.8408	19.9775	20.1538	20.1525	19.5184	19.3774	19.8487	19.3475	19.6908	19.9071	19.7656	19.9222	19.6002	19.1778	19.8235	19.6707	20.0854	19.8174	20.0684	20.2889	19.0903	19.243	18.3515	18.4381	20.0595	19.849	19.4845	19.5511	19.9337	20.0596			0.135171	0.24212	1.52796
ABCF2	Q9UG63;Q9UG63-2	ABCF2_HUMAN	ATP-binding cassette sub-family F member 2	21.4154	21.9259	22.5436	22.2277	22.9495	23.0546	22.252	22.1186	22.7503	22.0801	22.3579	22.37	22.2369	22.0323	21.5654	21.4195	21.5804	21.8414	22.1038	21.9204	21.7239	21.7189	21.6932	21.9275	21.1918	21.2604	22.1426	21.8664	22.4261	22.4534	21.4855	21.4568	21.8776	21.6809	21.8418	21.8694	22.1518	22.0444	22.2957	21.7992			0.890978	0.0202146	0.13847
ABCF3	Q9NUQ8;Q9NUQ8-2	ABCF3_HUMAN	ATP-binding cassette sub-family F member 3	18.2161	18.3325	18.1499	18.1979	18.3377	17.9623	18.6897	18.8048	18.1188	18.3895	18.3679	18.2057	18.6193	18.4915	18.3562	18.1251	18.0278	17.1964	18.3533	18.2941	18.7253	18.604	17.2014	16.8939	18.5853	18.2668	18.5123	18.1104	18.5301	18.4917	17.7414	18.2643	17.2556	17.2317	18.2349	18.2393	17.29	17.8088	18.2596	17.2331			0.746743	0.0509169	0.325323
ABHD10	Q9NUJ1;Q9NUJ1-2	ABHDA_HUMAN	Palmitoyl-protein thioesterase ABHD10, mitochondrial	19.6552	19.582	19.7994	19.7591	19.2905	19.3268	19.7311	19.765	20.1969	19.9913	20.4902	20.5003	20.0138	20.2962	20.0142	20.076	19.7502	19.7	19.9916	20.0815	20.7569	20.7688	19.9568	20.1809	19.1577	19.4535	19.2066	19.3474	18.3708	18.6925	19.4524	19.4566	19.6712	19.7805	19.8618	19.8232	19.3483	19.7087	18.7021	20.0394			0.538851	-0.0955555	-0.621506
ABHD11	Q8NFV4;Q8NFV4-4;Q8NFV4-6	ABHDB_HUMAN	Protein ABHD11	22.6871	22.7142	21.0847	21.3357	21.9766	21.8779	21.565	21.5067	21.7528	21.9564	21.9629	21.9783	22.4625	22.3003	22.3491	22.2246	22.6562	22.6333	22.3737	22.1974	22.3285	22.3363	21.7437	21.2827	22.7349	22.6853	21.2309	21.2186	21.6612	21.7804	21.1684	21.383	21.4191	21.3477	21.7843	21.7846	21.2511	21.4666	21.6341	21.7426			0.546779	-0.0996772	-0.608653
ABHD12	Q8N2K0;Q8N2K0-2;Q8N2K0-3	ABD12_HUMAN	Lysophosphatidylserine lipase ABHD12	16.8733	15.4639	17.5444	17.3353	18.3858	17.6965	18.116	17.1159	10.6478	10.6478	18.0672	17.7724	17.9883	18.1717	17.6669	17.167	15.7608	16.0663	17.7283	18.1055	17.2105	16.9724	10.6478	15.3457	17.3257	16.8326	16.8915	17.2401	17.6552	17.3104	10.6478	16.9715	10.6478	10.6478	10.6478	10.6478	18.0695	18.0891	10.6478	10.6478			0.194483	-1.26712	-1.32375
ABHD14B	Q96IU4;Q96IU4-2	ABHEB_HUMAN	Protein ABHD14B	23.6055	23.5662	21.4153	21.4109	21.7332	21.7104	21.8082	21.7858	21.6642	21.6227	22.1171	22.0878	22.2769	22.2415	22.9029	23.0463	22.9978	22.9593	22.6744	22.6471	22.4479	22.4262	22.9658	23.0703	22.5659	22.5426	21.6446	21.5451	21.4731	21.4673	23.0772	22.9993	23.0736	23.1775	23.0586	23.1372	23.154	23.0694	22.7229	22.613			0.787842	-0.059382	-0.27149
ABHD16A	O95870;O95870-2	ABHGA_HUMAN	Phosphatidylserine lipase ABHD16A	20.013	20.1767	18.6919	18.2679	19.2422	18.1405	20.0156	19.9389	10.6478	16.9397	19.0128	18.724	19.0068	18.8223	19.2353	19.0419	19.0628	18.8073	18.9439	18.4643	19.2171	18.8942	18.548	16.4152	19.092	19.381	18.4345	17.6661	18.6177	18.1654	17.7083	17.205	10.6478	10.6478	17.2429	17.9402	17.5254	17.4854	10.6478	16.8217			0.42558	0.639636	0.805463
ABI1	Q8IZP0;Q8IZP0-2;Q8IZP0-3;Q8IZP0-4;Q8IZP0-5;Q8IZP0-6;Q8IZP0-7;Q8IZP0-8;Q8IZP0-9;Q8IZP0-10;Q8IZP0-12	ABI1_HUMAN	Abl interactor 1	18.8423	19.7679	19.5757	20.0225	19.7874	19.7081	20.1701	19.6195	19.1364	19.8913	20.2925	20.1309	20.1178	19.9522	20.0625	20.1204	19.8095	19.8926	19.779	20.0104	19.6196	19.7618	19.4895	19.2776	20.3673	19.2336	20.0662	19.7628	19.601	18.5955	19.3289	18.7656	19.607	19.4299	20.0864	19.6751	19.5282	19.9005	19.6572	19.0526			0.222594	-0.164411	-1.24235
ABI3	Q9P2A4;Q9P2A4-2	ABI3_HUMAN	ABI gene family member 3	15.7423	10.6478	17.2276	17.7984	10.6478	10.6478	10.6478	10.6478	10.6478	10.6478	18.1124	18.3733	18.9057	18.6952	18.7603	19.0392	18.2976	19.0104	18.0062	18.6077	17.7958	10.6478	16.3582	10.6478	18.2757	18.5404	19.0498	10.6478	10.6478	10.6478	10.6478	10.6478	10.6478	10.6478	19.1132	10.6478	10.6478	10.6478	10.6478	10.6478			0.186256	-1.61711	-1.34621
ABI3BP	Q7Z7G0;Q7Z7G0-2;Q7Z7G0-3;Q7Z7G0-4	TARSH_HUMAN	Target of Nesh-SH3	10.6478	10.6478	10.6478	10.6478	10.6478	10.6478	10.6478	10.6478	10.6478	10.6478	15.9623	17.4498	18.7487	10.6478	18.0958	17.993	17.2099	16.364	15.9537	16.3471	18.0168	17.4975	10.6478	10.6478	10.6478	16.747	10.6478	10.6478	10.6478	10.6478	10.6478	10.6478	10.6478	10.6478	10.6478	10.6478	10.6478	10.6478	10.6478	10.6478	+	Responders_Nonresponder	0.000981405	-2.95718	-3.66251
ABLIM1	O14639;O14639-2;O14639-3;O14639-4;O14639-5;O14639-6	ABLM1_HUMAN	Actin-binding LIM protein 1	10.6478	10.6478	10.6478	10.6478	10.6478	10.6478	10.6478	18.3791	10.6478	10.6478	18.5697	18.4566	18.522	17.4513	17.8769	18.5416	19.0623	18.3988	18.346	18.5537	18.3139	18.2756	10.6478	18.3225	10.6478	10.6478	10.6478	10.6478	10.6478	16.3046	10.6478	17.0049	10.6478	10.6478	10.6478	18.1382	18.9881	18.6088	10.6478	10.6478	+	Responders_Nonresponder	0.00199858	-3.58176	-3.31982
ABO	P16442	BGAT_HUMAN	Histo-blood group ABO system transferase	10.6478	10.6478	10.6478	10.6478	18.9256	18.5741	10.6478	10.6478	10.6478	10.6478	10.6478	10.6478	17.7334	17.8882	19.0558	19.1828	17.5589	15.7911	18.2956	17.8474	10.6478	10.6478	10.6478	10.6478	10.6478	10.6478	15.2986	16.2101	10.6478	10.6478	10.6478	10.6478	10.6478	10.6478	10.6478	10.6478	17.0845	16.5782	10.6478	10.6478	+	Responders_Nonresponder	0.00724559	-2.77028	-2.83943
ABR	Q12979;Q12979-2;Q12979-3;Q12979-4	ABR_HUMAN	Active breakpoint cluster region-related protein	19.156	16.9027	18.6384	18.5005	18.8782	19.6412	19.0661	18.9774	18.9436	17.8905	18.2357	18.6268	19.5065	10.6478	18.3012	19.3141	19.8022	19.2273	10.6478	17.2344	18.4596	18.9269	16.3318	10.6478	17.1819	10.6478	10.6478	10.6478	10.6478	10.6478	10.6478	17.9856	21.1488	10.6478	17.9325	10.6478	10.6478	10.6478	10.6478	10.6478			0.152782	1.77581	1.45905
ABRAXAS2	Q15018	ABRX2_HUMAN	BRISC complex subunit Abraxas 2	16.0775	15.7002	17.5869	17.1979	10.6478	10.6478	16.4917	16.1306	10.6478	10.6478	17.3611	15.7793	17.5317	17.0885	17.4974	17.3795	16.0533	16.9941	16.9513	16.6864	17.5011	17.5962	10.6478	10.6478	16.0124	16.5053	17.7695	16.7658	16.1624	16.9839	10.6478	10.6478	10.6478	10.6478	16.4613	15.4248	16.4609	16.257	10.6478	10.6478	+	Responders_Nonresponder	0.0323205	-1.97077	-2.2326
ABT1	Q9ULW3	ABT1_HUMAN	Activator of basal transcription 1	17.7857	17.4124	18.4779	19.143	18.7115	18.5054	18.5343	18.028	10.6478	16.7114	17.9655	18.0868	17.6243	18.1149	16.1001	10.6478	10.6478	10.6478	18.4806	18.5901	17.8471	17.4425	10.6478	10.6478	17.0323	17.7241	18.2517	18.1482	19.1885	18.7069	17.6784	10.6478	18.3414	10.6478	10.6478	10.6478	19.5629	19.139	10.6478	16.6914			0.42108	-0.897701	-0.814125
ACAA1	P09110;P09110-2	THIK_HUMAN	3-ketoacyl-CoA thiolase, peroxisomal	19.8399	19.7505	18.0942	18.2543	19.1281	18.8204	18.0858	18.3594	17.2259	18.0029	19.6371	19.6074	19.5681	19.559	19.2288	19.1639	19.9133	19.5721	19.7406	19.5994	19.5979	19.5797	18.8571	18.8485	19.3177	19.4941	18.9046	18.7794	18.6736	18.6048	19.7634	19.8269	10.6478	16.1712	20.0127	19.8472	18.4773	18.5766	18.499	19.3784			0.563046	0.270194	0.584979
ACAA2	P42765	THIM_HUMAN	3-ketoacyl-CoA thiolase, mitochondrial	21.7791	21.8878	22.4427	22.4103	21.409	21.3016	20.2464	20.2188	21.6323	21.4406	22.3149	22.3924	22.4142	22.366	22.9412	22.9357	22.6527	22.7105	22.6449	22.6984	22.7183	22.762	22.8292	22.83	22.5923	22.4783	22.5882	22.5906	21.1133	21.166	21.594	21.4524	22.434	22.4083	22.6651	22.7457	21.8171	21.9209	22.4882	22.2468	+	Responders_Nonresponder	0.0318697	-0.491982	-2.26488
ACACA	O00763;O00763-2;O00763-3;Q13085;Q13085-2;Q13085-3;Q13085-4	ACACA_HUMAN	Acetyl-CoA carboxylase 1	18.9704	18.9032	10.6478	17.2399	19.2251	18.6562	19.5987	19.6357	10.6478	18.0457	18.4961	18.0268	17.7473	17.4952	18.0495	17.4562	18.2515	10.6478	18.9539	18.9741	18.6017	17.9487	10.6478	10.6478	10.6478	19.2946	18.6232	17.9697	18.8209	18.8402	18.5268	15.1345	17.7103	10.6478	18.3238	18.0344	19.3424	19.1952	10.6478	10.6478			0.533717	-0.690582	-0.628932
ACAD10	Q6JQN1;Q6JQN1-2;Q6JQN1-4;Q6JQN1-5	ACD10_HUMAN	Acyl-CoA dehydrogenase family member 10	17.073	10.6478	10.6478	10.6478	10.6478	10.6478	10.6478	16.5769	10.6478	10.6478	18.2331	17.6892	17.1149	10.6478	17.4683	17.1193	16.9779	16.7881	17.7195	10.6478	17.6233	17.5039	18.4245	17.3988	10.6478	10.6478	17.5667	17.5989	17.8329	17.8794	10.6478	18.5175	10.6478	10.6478	16.5779	17.7982	17.0282	16.1437	10.6478	10.6478	+	Responders_Nonresponder	0.0394644	-2.24823	-2.14023
ACAD8	Q9UKU7;Q9UKU7-2;Q9UKU7-3	ACAD8_HUMAN	Isobutyryl-CoA dehydrogenase, mitochondrial	18.2312	18.304	17.0375	17.8141	17.4249	17.9886	16.9116	17.2394	10.6478	10.6478	17.0721	17.1344	19.2909	19.2757	19.5891	19.6302	19.2963	19.3954	18.6216	18.6614	19.2321	19.2876	17.4621	16.9295	19.0609	18.8836	18.2017	17.9825	18.4489	18.2557	17.7308	17.8377	17.1944	16.0459	19.0598	18.8035	17.4931	18.0344	16.7684	17.6148			0.0687288	-1.18473	-1.91423
ACAD9	Q9H845	ACAD9_HUMAN	Complex I assembly factor ACAD9, mitochondrial	19.2017	19.1071	19.3608	19.7054	20.0535	19.8865	19.7292	19.6986	19.1602	20.0104	20.0901	20.1184	19.514	19.3909	19.4153	19.2663	18.4169	19.1152	19.3712	19.6302	20.2182	20.1145	18.5754	17.8603	19.1712	19.6074	19.4478	18.8585	19.7664	19.5587	10.6478	18.5316	17.7346	10.6478	18.007	19.0537	18.5217	18.5409	18.5517	10.6478			0.744895	0.245508	0.327756
ACADM	P11310;P11310-2	ACADM_HUMAN	Medium-chain specific acyl-CoA dehydrogenase, mitochondrial	22.5744	22.527	20.4924	20.5321	19.0421	18.9705	20.6995	20.7083	20.1492	20.1546	21.2769	21.3419	21.3235	21.35	21.7601	21.8923	21.6216	21.6075	21.4246	21.3075	21.9241	21.8902	21.6389	21.6926	21.9748	21.9712	21.619	21.6641	20.4071	20.2677	21.5409	21.5883	20.2605	20.2291	21.6738	21.516	20.9837	20.8858	21.2003	21.198			0.547972	-0.166704	-0.609373
ACADS	P16219	ACADS_HUMAN	Short-chain specific acyl-CoA dehydrogenase, mitochondrial	21.2195	21.1701	19.2262	19.334	20.2909	20.1822	19.529	19.2612	10.6478	15.4688	20.6235	20.6793	20.7032	20.7307	21.9008	21.8858	22.1097	22.0892	21.2629	21.2547	22.1268	22.0451	19.8737	20.6309	20.461	20.5347	20.9872	20.93	18.1442	18.4268	20.1423	20.4513	18.7877	18.5814	21.3372	21.4273	19.329	19.0199	20.3698	20.012			0.135333	-1.03498	-1.54533
ACADSB	P45954;P45954-2	ACDSB_HUMAN	Short/branched chain specific acyl-CoA dehydrogenase, mitochondrial	19.2284	18.6984	18.8804	18.9207	19.4517	19.6111	18.918	19.2121	18.7045	18.71	19.4437	19.3656	20.1902	20.0069	20.3373	20.2967	20.301	20.1279	20.5432	20.4447	20.8795	20.8821	19.1984	19.6497	20.1257	20.1311	19.2922	19.2812	19.8352	19.9452	18.4879	19.3319	18.2146	17.3712	19.7625	19.8136	18.04	18.3588	19.4411	19.1723			0.135416	-0.357254	-1.53036
ACADVL	P49748;P49748-2;P49748-3	ACADV_HUMAN	Very long-chain specific acyl-CoA dehydrogenase, mitochondrial	23.2879	23.2949	21.0329	21.1805	22.188	22.13	21.4955	21.5782	20.8947	21.224	22.0562	22.0584	22.3948	22.4757	22.7886	22.7895	22.7807	22.886	22.7159	22.7657	22.8796	22.8598	22.289	22.2572	22.332	22.3077	22.5327	22.515	21.4078	21.4415	21.5009	21.5948	20.4284	20.1476	22.2144	22.2181	21.0242	20.8169	21.4474	21.8395			0.677846	-0.102234	-0.418626
ACAT1	P24752	THIL_HUMAN	Acetyl-CoA acetyltransferase, mitochondrial	21.3141	21.0818	21.3436	21.5767	20.5194	20.1697	20.3012	20.2968	21.5108	21.7321	21.6455	21.6879	21.7805	21.8526	22.3132	22.3571	22.369	22.2315	22.4924	22.5094	22.1879	22.2327	21.4295	21.4855	21.9678	21.9885	20.7502	20.9592	22.0602	22.0803	21.0707	21.2946	19.9022	20.0239	22.226	22.2447	20.8696	20.901	21.3553	21.5693			0.144031	-0.333792	-1.49173
ACAT2	Q9BWD1;Q9BWD1-2	THIC_HUMAN	Acetyl-CoA acetyltransferase, cytosolic	19.2694	19.5966	19.9991	20.101	20.2988	20.3438	20.4056	20.449	19.6001	19.6398	20.392	20.377	19.9186	19.9351	19.9974	19.8008	20.494	20.5224	20.2687	20.3258	20.4	20.3998	19.3166	19.562	19.4376	19.2522	19.4766	19.6779	20.0487	19.7723	18.693	19.0329	19.1559	19.7452	20.6492	20.8808	20.8238	20.607	19.3354	20.0857			0.132288	-0.263822	-1.54734
ACBD3	Q9H3P7	GCP60_HUMAN	Golgi resident protein GCP60	20.031	19.7335	19.5844	19.22	19.1995	18.9291	20.0479	19.9855	19.9666	20.0783	19.6467	19.5637	19.768	19.8081	20.1205	20.034	19.9913	20.0174	20.2075	20.1621	20.0703	20.1252	19.0044	19.0528	19.5903	19.2072	19.2334	19.6148	19.2974	19.3191	18.6886	19.1615	18.2954	16.9222	19.6534	19.2993	20.2019	20.4446	19.2555	19.6924			0.419657	-0.158371	-0.816823
ACBD5	Q5T8D3;Q5T8D3-2;Q5T8D3-3;Q8NC06;Q8NC06-2;Q8NC06-3	ACBD5_HUMAN	Acyl-CoA-binding domain-containing protein 5	17.3665	18.2408	15.2494	17.9715	16.2905	10.6478	18.4255	18.6763	17.754	16.3682	18.227	18.1664	16.8019	16.7808	17.5079	17.5342	18.2513	18.4205	16.036	17.6349	17.7901	17.824	18.9635	18.2227	10.6478	10.6478	17.5997	16.8391	14.4968	16.9036	10.6478	16.0522	16.9632	10.6478	16.36	16.6273	17.1674	17.6553	10.6478	10.6478			0.543328	-0.546128	-0.614185
ACIN1	Q9UKV3;Q9UKV3-2;Q9UKV3-3;Q9UKV3-5	ACINU_HUMAN	Apoptotic chromatin condensation inducer in the nucleus	16.3962	16.3464	18.0072	17.8518	17.9348	17.9696	17.9207	17.7735	15.8363	18.2038	17.8226	17.1372	17.5826	17.3893	15.6865	16.6596	16.6297	10.6478	16.778	17.6504	16.0609	17.253	10.6478	10.6478	17.0074	16.7508	17.6087	17.0706	17.3423	18.2095	10.6478	10.6478	16.0258	10.6478	17.4673	16.789	15.4121	16.8707	10.6478	10.6478			0.985136	0.0165617	0.0187671
ACLY	P53396;P53396-2;P53396-3	ACLY_HUMAN	ATP-citrate synthase	18.8499	18.9182	20.1735	20.2336	18.4978	18.8742	19.8389	20.0003	19.5727	19.55	19.4456	19.4791	19.5741	19.4926	19.6679	19.7498	20.136	19.7876	19.6785	19.417	19.6762	19.7326	18.5664	18.3426	19.4563	19.121	19.4677	19.453	20.037	19.5774	19.3018	19.2476	18.3281	18.7196	19.891	19.8208	18.9105	19.4749	19.1101	19.268			0.485407	-0.115284	-0.706522
ACO1	P21399	ACOC_HUMAN	Cytoplasmic aconitate hydratase	24.0647	24.0414	21.5106	21.4706	21.65	21.7212	23.0461	23.0876	21.747	21.7997	22.145	22.222	22.7653	22.5901	23.0367	23.0722	22.7222	22.6323	22.6375	22.669	22.6502	22.674	21.2611	21.3197	21.8816	21.7544	22.1898	22.1145	21.531	21.3392	20.7045	20.9361	20.6919	20.7722	22.1509	22.0904	22.0586	22.0833	21.7431	21.9778			0.494617	-0.183068	-0.691663
ACO2	Q99798	ACON_HUMAN	Aconitate hydratase, mitochondrial	21.4582	21.4883	20.8744	20.9145	20.3584	20.5058	20.5612	20.5934	20.8468	20.7526	20.9304	20.9861	21.3213	21.3059	21.743	21.7571	21.7055	21.9065	21.5965	21.636	22.0409	22.0441	22.1438	22.1851	21.3475	21.2541	20.9108	21.0138	20.5993	20.5517	20.378	20.5992	19.1305	19.1438	21.4755	21.5534	20.7565	20.7092	21.0456	21.0035			0.956019	-0.0118704	-0.0555196
ACOT1	P49753;Q86TX2	ACOT1_HUMAN	Acyl-coenzyme A thioesterase 1	17.414	20.0675	10.6478	16.0165	18.1493	17.8168	18.0764	16.6813	16.7145	10.6478	17.8252	17.4512	18.9726	18.8888	19.0247	17.698	17.5218	17.8394	17.4423	17.726	17.7662	17.6053	16.2398	16.6376	17.2392	10.6478	17.9917	17.4047	18.0488	18.1602	17.0532	16.9496	18.7973	16.6698	17.7547	16.4763	10.6478	17.7661	10.6478	10.6478			0.379396	-0.754344	-0.889975
ACOT11	Q8WXI4;Q8WXI4-2	ACO11_HUMAN	Acyl-coenzyme A thioesterase 11	19.6845	19.726	17.6716	18.6806	19.3843	19.7282	19.2788	19.3213	10.6478	10.6478	19.2446	19.1025	18.6553	19.0398	19.7816	19.7076	19.6881	19.9835	19.5076	19.3664	19.5903	19.5728	19.1961	19.7716	18.5705	19.3502	10.6478	10.6478	18.8591	18.0442	15.862	10.6478	10.6478	17.8969	19.6498	19.7461	18.6656	19.2092	18.6752	18.7153			0.753289	-0.323365	-0.316807
ACOT13	Q9NPJ3;Q9NPJ3-2	ACO13_HUMAN	Acyl-coenzyme A thioesterase 13	19.975	20.2499	19.8373	20.0356	19.8875	20.2125	20.6771	20.6805	18.992	19.7015	20.4694	20.3463	20.9859	21.0978	20.652	20.5711	20.8296	21.0669	20.9304	21.1439	20.762	20.9177	20.8631	21.3686	20.6198	20.7899	19.3249	19.5229	20.31	20.1726	19.8656	20.0329	20.9571	20.9466	20.5161	20.566	20.7933	20.8215	19.9417	20.4368			0.0626472	-0.320334	-1.92347
ACOT7	O00154;O00154-2;O00154-3;O00154-4;O00154-5;O00154-6;O00154-7	BACH_HUMAN	Isoform 4 of Cytosolic acyl coenzyme A thioester hydrolase	18.736	18.7867	21.4867	21.6817	21.4501	21.3749	21.9847	22.0285	22.0818	21.7751	21.3162	21.2203	20.7764	20.7499	20.3646	20.1535	19.889	19.9406	20.6956	21.0236	20.226	20.3312	20.1163	19.9779	19.8285	19.6358	21.1521	20.9097	21.5381	21.4994	19.614	20.6349	18.3598	19.0445	20.2026	20.4083	21.4004	21.5321	20.99	20.5515			0.912373	0.0347028	0.110966
ACOT8	O14734	ACOT8_HUMAN	Acyl-coenzyme A thioesterase 8	18.5338	18.4998	17.7268	10.6478	18.4954	18.3775	20.1541	20.0928	10.6478	10.6478	19.0565	19.0789	18.8802	18.9657	18.1341	18.4702	18.4414	18.0925	18.5441	18.0091	18.6802	18.7423	16.8918	17.7596	17.6377	17.6254	17.5707	18.2097	18.9765	18.9584	18.1834	18.6178	10.6478	17.7885	19.1079	18.7109	18.6649	17.9826	16.8696	18.6109			0.26523	-0.931493	-1.13903
ACOT9	Q9Y305;Q9Y305-2;Q9Y305-3;Q9Y305-4	ACOT9_HUMAN	Acyl-coenzyme A thioesterase 9, mitochondrial	20.6771	20.5151	20.0491	20.0471	20.1898	20.0383	20.549	20.583	19.956	19.8536	21.1158	21.0598	21.2481	21.099	20.4713	20.3443	20.4567	20.6407	20.5857	20.7102	20.5192	20.5615	20.1079	20.2571	20.3076	20.5274	20.8968	20.71	21.2357	21.3863	19.2613	19.3845	19.4973	19.5723	20.0323	20.2174	19.8237	19.7179	19.6914	19.6325	+	Responders_Nonresponder	0.0287225	-0.357058	-2.27852
ACOX1	Q15067;Q15067-2;Q15067-3	ACOX1_HUMAN	Peroxisomal acyl-coenzyme A oxidase 1	19.3726	19.381	19.5814	19.1173	19.8748	19.8566	19.1547	19.022	19.5343	18.4702	19.0312	18.7331	19.5857	19.3412	19.0685	18.9082	19.5999	19.5823	19.8368	19.7367	19.78	19.7325	19.0494	18.7032	19.024	19.1928	19.0598	18.8751	19.9761	19.9763	18.5928	18.2978	17.2111	17.064	19.7063	19.6238	19.3434	18.9147	18.2906	19.1733			0.73044	0.0692829	0.347302
ACP1	P24666;P24666-4	PPAC_HUMAN	Low molecular weight phosphotyrosine protein phosphatase	20.0557	20.348	20.2733	20.3382	20.3391	20.1743	19.6638	19.8593	20.014	19.8384	20.58	20.5327	20.4666	20.3565	20.2004	20.2436	19.8165	19.4765	20.7056	20.3538	20.1778	20.3118	19.5308	19.7963	20.0337	20.0002	20.6862	20.3236	20.2245	20.1298	19.868	19.7056	19.9109	19.7402	20.9256	20.8707	20.6421	20.7931	19.0138	18.9801			0.589876	-0.0758181	-0.543647
ACP2	P11117	PPAL_HUMAN	Lysosomal acid phosphatase	19.7522	19.7452	20.0775	20.0743	19.2917	19.1907	19.384	19.2878	19.081	18.9319	19.3749	19.051	19.4424	19.3202	19.8059	19.6204	20.2414	20.2712	19.6825	19.9372	19.5875	19.7868	19.7461	19.7156	20.6298	20.286	20.1902	19.9657	19.5703	19.6367	19.4536	19.7549	18.5768	18.9371	20.1661	20.0492	19.1532	19.1939	20.3003	20.5678			0.719248	0.054914	0.362187
ACP3	P15309;P15309-2;P15309-3	PPAP_HUMAN	Prostatic acid phosphatase	15.8951	15.8053	10.6478	10.6478	10.6478	15.1385	18.4006	17.3639	10.6478	10.6478	15.9131	10.6478	16.5565	15.7761	17.388	16.4785	17.8434	10.6478	10.6478	17.5076	16.455	10.6478	10.6478	10.6478	10.6478	17.2643	15.525	10.6478	16.0671	10.6478	10.6478	10.6478	10.6478	10.6478	10.6478	10.6478	17.8224	17.8047	10.6478	10.6478			0.179587	-1.33579	-1.36776
ACP5	P13686	PPA5_HUMAN	Tartrate-resistant acid phosphatase type 5	10.6478	10.6478	18.2919	19.0046	10.6478	10.6478	10.6478	17.2975	17.5913	10.6478	19.0509	19.1485	19.3485	19.095	18.6963	18.5147	18.5018	18.5686	18.4093	18.7687	18.783	19.0698	10.6478	10.6478	19.3999	19.4363	20.0256	19.6081	18.8622	19.0147	18.5377	18.9142	19.225	17.3282	18.6348	18.3047	19.2441	19.0606	21.052	20.8996	+	Responders_Nonresponder	0.000559106	-4.07034	-4.17967
ACSF2	Q96CM8;Q96CM8-2;Q96CM8-3	ACSF2_HUMAN	Medium-chain acyl-CoA ligase ACSF2, mitochondrial	18.8841	18.9956	17.5041	16.5154	10.6478	10.6478	10.6478	10.6478	16.7364	16.8386	18.7449	18.6181	19.6131	19.3529	19.388	19.3934	18.5906	18.545	18.9245	19.1543	19.4663	19.5999	15.8106	16.5493	18.3328	17.9487	17.8462	16.9876	18.8306	18.7616	10.6478	15.554	10.6478	10.6478	18.2024	18.2329	17.3517	16.3689	10.6478	16.6088			0.0577625	-1.9395	-1.96256
ACSF3	Q4G176	ACSF3_HUMAN	Malonate--CoA ligase ACSF3, mitochondrial	18.8497	19.186	18.0593	18.3645	18.5329	16.6694	18.2239	17.9529	17.4636	16.1547	19.83	19.696	19.952	19.987	19.9587	19.9042	19.6974	19.4056	19.8116	19.7983	20.0681	19.9732	20.2356	20.068	19.3074	19.2094	18.8232	18.5737	19.0625	19.0945	18.3234	18.8558	18.0177	17.8221	18.8009	18.8	18.5528	18.6791	17.9317	17.5947	+	Responders_Nonresponder	0.0277489	-0.68927	-2.30557
ACSL1	P33121;P33121-2;P33121-3;Q9ULC5;Q9ULC5-3;Q9ULC5-4;P33121;P33121-2;P33121-3	ACSL1_HUMAN;ACSL1_HUMAN;ACSL5_HUMAN	Long-chain-fatty-acid--CoA ligase 1;Long-chain-fatty-acid--CoA ligase 1	19.7473	20.219	20.7469	20.5797	19.2917	19.9278	20.4277	20.24	20.4382	20.5473	20.0519	20.1174	19.8635	19.8747	18.7923	18.7278	18.8537	18.7104	18.1201	18.4384	19.1994	19.4008	18.3997	18.3919	17.1259	18.1652	19.9151	19.8517	18.7372	18.4431	10.6478	10.6478	10.6478	19.2782	17.5211	17.9986	19.514	19.3899	10.6478	18.84			0.968901	-0.0355331	-0.0392795
ACSL3	O95573	ACSL3_HUMAN	Long-chain-fatty-acid--CoA ligase 3	16.66	10.6478	17.9479	17.5599	18.4039	18.5438	19.9112	19.8521	18.8292	18.9624	19.6725	19.5929	19.3265	19.4853	19.1872	19.2617	17.98	18.1061	18.7025	18.7682	19.2625	19.2047	10.6478	10.6478	18.3515	17.7918	18.3687	16.9185	18.6149	18.637	10.6478	10.6478	10.6478	10.6478	18.6945	18.2568	18.4319	18.1862	10.6478	17.2611			0.227596	-1.30891	-1.2301
ACSL4	O60488;O60488-2	ACSL4_HUMAN	Long-chain-fatty-acid--CoA ligase 4	16.1824	16.0869	17.7771	16.7589	17.7904	17.8206	10.6478	10.6478	16.0122	17.0429	18.4363	18.0746	17.3097	17.5441	15.9026	16.2239	10.6478	10.6478	16.7709	10.6478	18.1182	17.3994	18.024	10.6478	10.6478	10.6478	17.3172	10.6478	19.5832	19.3399	10.6478	10.6478	10.6478	10.6478	15.7136	10.6478	10.6478	10.6478	10.6478	10.6478			0.755633	-0.344334	-0.313496
ACSL5	Q9ULC5;Q9ULC5-3;Q9ULC5-4;P33121;P33121-2;P33121-3;Q9UKU0;Q9UKU0-1;Q9UKU0-2;Q9UKU0-3;Q9UKU0-5;Q9UKU0-6;Q9UKU0-8;Q9UKU0-9;Q9ULC5;Q9ULC5-3;Q9ULC5-4	ACSL1_HUMAN;ACSL5_HUMAN;ACSL5_HUMAN	Long-chain-fatty-acid--CoA ligase 1;Long-chain-fatty-acid--CoA ligase 5	15.5721	16.5612	17.9324	17.9663	19.3788	19.404	17.7849	17.7679	18.2546	19.0384	19.0728	18.5889	19.8533	19.867	19.877	19.8307	19.8856	19.5339	19.9338	19.821	19.9725	19.9758	20.0421	19.9139	18.9519	18.4517	19.0541	18.4444	19.9952	20.0078	18.2	18.8043	10.6478	18.1222	19.5042	19.4093	19.7451	19.613	19.1102	19.06			0.24169	-0.594899	-1.1911
ACSM3	Q53FZ2;Q53FZ2-2	ACSM3_HUMAN	Acyl-coenzyme A synthetase ACSM3, mitochondrial	18.2888	18.4075	10.6478	10.6478	10.6478	10.6478	10.6478	10.6478	10.6478	10.6478	17.0825	17.409	17.5092	17.6744	19.0017	18.9259	18.5723	19.1676	18.758	18.4305	18.8004	18.5916	10.6478	10.6478	18.2595	17.0254	16.0559	16.5846	17.0991	10.6478	10.6478	10.6478	10.6478	10.6478	18.659	18.7818	17.345	17.8996	10.6478	10.6478	+	Responders_Nonresponder	0.00850354	-3.10185	-2.79298
ACSS1	Q9NUB1;Q9NUB1-2;Q9NUB1-3;Q9NUB1-4	ACS2L_HUMAN	Acetyl-coenzyme A synthetase 2-like, mitochondrial	20.3853	20.5011	18.2426	18.2855	18.86	18.3505	19.5878	19.4577	17.1766	16.6865	19.9252	19.8068	19.8566	19.9188	19.5936	19.6316	19.5579	19.3617	19.6621	19.5366	19.8893	19.942	19.9598	20.122	19.4193	18.9596	18.2534	18.6149	18.348	18.4894	19.8288	20.053	10.6478	10.6478	19.1228	19.0632	19.7056	19.8168	18.6468	17.9382			0.353315	0.578607	0.943483
ACSS2	Q9NR19;Q9NR19-2	ACSA_HUMAN	Acetyl-coenzyme A synthetase, cytoplasmic	18.2371	18.288	17.9961	17.0838	19.9227	19.7817	22.0409	22.0085	10.6478	18.6421	19.1419	19.0811	18.8923	18.6447	19.5251	19.4558	19.6489	19.6745	19.1519	18.938	19.4625	19.521	16.7344	10.6478	18.1683	18.0059	17.5184	17.6565	18.3423	18.8646	10.6478	15.8949	10.6478	10.6478	18.8249	18.8863	18.2422	18.2713	17.2416	15.5625			0.573921	-0.556293	-0.568391
ACTA1	P0CG39;Q6S8J3;A5A3E0;P0CG38;P68032;P62736;P68133;P63267;P60709;P63261;P0CG39;Q6S8J3;A5A3E0;P0CG38;P68032;Q9BYX7;P68133;P60709;P63261;P0CG39;Q6S8J3;A5A3E0;P0CG38;P68032;P62736;P68133;P63267;P63267-2;P60709;P63261;P0CG39;Q6S8J3;A5A3E0;P0CG38;P68032;P62736;P68133;P63267;P63267-2;P60709;P63261;P68032;P62736;P68133;P63267;P63267-2;P60709;P63261;P68032;P62736;Q562R1;P68133;P63267;P63267-2;P60709;P63261…	ACTB_HUMAN;ACTG_HUMAN;ACTH_HUMAN;ACTS_HUMAN;POTEI_HUMAN;ACTBM_HUMAN;ACTB_HUMAN;ACTG_HUMAN;ACTS_HUMAN;POTEI_HUMAN;ACTB_HUMAN;ACTH_HUMAN;ACTS_HUMAN;POTEI_HUMAN;ACTB_HUMAN;ACTS_HUMAN;POTEI_HUMAN;ACTB_HUMAN;ACTG_HUMAN;ACTH_HUMAN;ACTS_HUMAN;ACTBL_HUMAN;ACTB_HUMAN;ACTG_HUMAN;ACTH_HUMAN;ACTS_HUMAN;ACTBL_HUMAN;ACTBM_HUMAN;ACTB_HUMAN;ACTG_HUMAN;ACTH_HUMAN;ACTS_HUMAN;ACTB_HUMAN;ACTH_HUMAN;ACTS_HUMAN;ACTBL_…	POTE ankyrin domain family member I;POTE ankyrin domain family member I;POTE ankyrin domain family member I;POTE ankyrin domain family member I;Actin, cytoplasmic 1;Actin, cytoplasmic 1;Actin, cytoplasmic 1;Actin, cytoplasmic 1;Actin, cytoplasmic 1;Actin, cytoplasmic 1;Actin, cytoplasmic 1;Actin, gamma-enteric smooth muscle;Actin, alpha skeletal muscle	20.6984	20.6686	19.7839	19.7987	20.1937	10.6478	19.02	19.1513	22.4565	21.9664	20.0957	20.102	20.8691	19.9865	20.5776	20.6198	20.3525	21.1425	19.2361	19.4127	20.1298	20.0851	21.8001	20.8287	20.7218	20.8016	20.9513	20.8379	17.7217	17.4126	19.9315	20.3778	20.8594	20.1996	18.8045	10.6478	18.7414	20.9388	22.0719	18.8562			0.39825	-0.704603	-0.86307
ACTB	P0CG39;Q6S8J3;A5A3E0;P0CG38;P68032;P62736;P68133;P63267;P60709;P63261;P0CG39;Q6S8J3;A5A3E0;P0CG38;P68032;Q9BYX7;P68133;P60709;P63261;P0CG39;Q6S8J3;A5A3E0;P0CG38;Q9BYX7;P60709;P63261;P0CG39;Q6S8J3;A5A3E0;P0CG38;P68032;P62736;P68133;P63267;P63267-2;P60709;P63261;P0CG39;Q6S8J3;A5A3E0;P0CG38;P68032;P62736;P68133;P63267;P63267-2;P60709;P63261;P0CG39;Q6S8J3;A5A3E0;P0CG38;Q9BYX7;P60709;P63261;P60709;P63…	ACTB_HUMAN;ACTG_HUMAN;ACTH_HUMAN;ACTS_HUMAN;POTEI_HUMAN;ACTBM_HUMAN;ACTB_HUMAN;ACTG_HUMAN;ACTS_HUMAN;POTEI_HUMAN;ACTBM_HUMAN;ACTB_HUMAN;ACTG_HUMAN;POTEI_HUMAN;ACTB_HUMAN;ACTH_HUMAN;ACTS_HUMAN;POTEI_HUMAN;ACTB_HUMAN;ACTS_HUMAN;POTEI_HUMAN;ACTBM_HUMAN;ACTB_HUMAN;POTEI_HUMAN;ACTB_HUMAN;ACTB_HUMAN;ACTG_HUMAN;ACTB_HUMAN;ACTG_HUMAN;ACTH_HUMAN;ACTS_HUMAN;ACTBL_HUMAN;ACTB_HUMAN;ACTG_HUMAN;ACTH_HUMAN;ACTS…	POTE ankyrin domain family member I;POTE ankyrin domain family member I;POTE ankyrin domain family member I;POTE ankyrin domain family member I;POTE ankyrin domain family member I;POTE ankyrin domain family member I;Actin, cytoplasmic 1;Actin, cytoplasmic 1;Actin, cytoplasmic 1;Actin, cytoplasmic 1;Actin, cytoplasmic 1;Actin, cytoplasmic 1;Actin, cytoplasmic 1;Actin, cytoplasmic 1;Actin, cytoplas…	18.9664	19.648	19.8664	20.4039	18.5155	19.2059	18.4851	18.9663	19.3696	20.1189	19.9966	19.9412	19.166	19.1616	19.3159	19.6656	19.9113	20.0292	18.7513	19.1664	19.2485	19.3899	21.0587	20.601	19.7061	20.2515	20.0438	20.474	19.6821	19.8861	19.3508	19.9333	19.8191	20.1647	19.6523	19.7814	19.0528	19.0447	20.3349	20.1356			0.973869	0.0063662	0.0330362
ACTBL2	P68032;P62736;Q562R1;P68133;P63267;P63267-2;P60709;P63261;Q6S8J3;A5A3E0;P68032;P62736;Q562R1;Q9BYX7;P68133;P63267;P63267-2;P60709;P63261;P68032;P62736;Q562R1;P68133;P63267;P63267-2;P60709;P63261;P68032;P62736;Q562R1;P68133;P63267;P63267-2;P60709;P63261;P68032;P62736;Q562R1;P68133;P63267;P63267-2;P60709;P63261;Q562R1	ACTBL_HUMAN;ACTB_HUMAN;ACTG_HUMAN;ACTH_HUMAN;ACTS_HUMAN;ACTBL_HUMAN;ACTBM_HUMAN;ACTB_HUMAN;ACTG_HUMAN;ACTH_HUMAN;ACTS_HUMAN;ACTBL_HUMAN;ACTB_HUMAN;ACTG_HUMAN;ACTBL_HUMAN;ACTB_HUMAN;ACTH_HUMAN;ACTS_HUMAN;ACTBL_HUMAN;ACTB_HUMAN;ACTS_HUMAN;ACTBL_HUMAN	Actin, cytoplasmic 1;Actin, cytoplasmic 1;Actin, cytoplasmic 1;Actin, cytoplasmic 1;Actin, cytoplasmic 1;Beta-actin-like protein 2	20.1289	20.2047	20.3719	20.1654	20.557	20.6117	19.2831	10.6478	18.6391	19.5184	19.9483	19.9698	19.6942	20.0251	19.4678	10.6478	18.2154	10.6478	18.877	19.2751	10.6478	10.6478	19.7482	18.9107	20.3256	17.8884	19.4349	19.858	10.6478	10.6478	10.6478	10.6478	19.5468	18.4357	18.5871	19.0169	10.6478	19.2751	10.6478	10.6478			0.0753447	2.29407	1.82844
ACTL6A	O94805;O96019;O96019-2	ACL6A_HUMAN	Actin-like protein 6A	20.0014	19.0274	20.4303	20.6344	20.3444	20.2153	20.3049	20.2778	19.7835	19.4083	20.2182	20.1745	20.2075	20.0177	19.7633	19.6549	19.1736	19.0871	20.0332	19.9675	19.9743	19.8439	19.6319	18.9059	19.9864	20.0518	20.0855	19.9958	19.9596	19.8302	19.194	19.5899	19.4368	20.2267	20.4438	19.8456	19.7692	19.7855	19.7373	19.572			0.710389	0.0516187	0.375283
ACTN1	O43707;O43707-2;O43707-3;P12814;P12814-2;P12814-3;P12814-4;O43707;O43707-3;P12814;P12814-2;P12814-3;P12814-4;Q08043;P35609;P35609-2;P12814;P12814-2;P12814-3;P12814;P12814-2;P12814-3;P12814-4;P35609;P35609-2	ACTN1_HUMAN;ACTN4_HUMAN;ACTN1_HUMAN;ACTN3_HUMAN;ACTN4_HUMAN;ACTN1_HUMAN;ACTN1_HUMAN	Alpha-actinin-4;Alpha-actinin-4;Isoform 3 of Alpha-actinin-1;Isoform 3 of Alpha-actinin-1	20.408	20.5006	21.1928	21.2799	20.0624	19.9571	20.1056	20.0795	20.1477	20.5499	21.2644	21.2962	21.0971	21.0887	20.7233	20.6358	20.4164	20.4044	20.0367	20.2453	20.7194	20.7379	20.8859	20.431	20.8456	20.9623	21.7237	21.7146	19.8489	19.5661	20.0084	20.1092	20.3801	20.3417	19.9385	19.814	19.5315	19.4646	19.5775	20.0606			0.621855	-0.0899381	-0.497425
ACTN4	O43707;O43707-2;O43707-3;O43707;O43707-2;O43707-3;P12814;P12814-2;P12814-3;P12814-4;O43707;O43707-3;P12814;P12814-2;P12814-3;P12814-4;Q08043;P35609;P35609-2;O43707;Q9H254;Q9H254-2;Q9H254-4	ACTN4_HUMAN;ACTN1_HUMAN;ACTN4_HUMAN;ACTN1_HUMAN;ACTN3_HUMAN;ACTN4_HUMAN;ACTN4_HUMAN;SPTN4_HUMAN	Alpha-actinin-4;Alpha-actinin-4;Alpha-actinin-4;Alpha-actinin-4	21.998	22.0159	21.6042	21.7325	22.046	22.1086	21.9175	21.8986	21.6045	21.5835	22.1165	22.1888	21.8787	21.9352	21.9626	22.0694	22.1189	22.1416	22.0772	22.197	22.3272	22.2671	21.7274	21.6464	21.5543	21.532	22.4346	22.4008	21.0049	20.9174	21.0616	20.9381	20.8763	20.9206	21.6801	21.7005	21.1814	21.226	21.8713	21.6452			0.373267	-0.121122	-0.90199
ACTR10	Q9NZ32	ARP10_HUMAN	Actin-related protein 10	18.6574	18.503	18.921	19.0341	18.9019	19.0118	18.4364	18.6709	17.5393	10.6478	19.204	18.8406	18.9735	18.8382	18.7627	18.8463	19.798	19.2954	18.8177	18.852	19.2363	18.9277	10.6478	19.5053	18.6562	19.0389	19.3068	19.0942	18.6831	17.2696	10.6478	19.0882	19.1299	18.2065	18.4633	18.9534	18.5269	17.9219	10.6478	10.6478			0.461257	-0.676122	-0.745788
ACTR1A	P61163;P42025;P61163	ACTY_HUMAN;ACTZ_HUMAN;ACTZ_HUMAN	Beta-centractin;Alpha-centractin	19.9381	19.8879	20.5899	20.417	19.842	19.1253	19.614	19.8265	19.3352	19.1379	20.0486	19.8419	20.1663	19.9937	20.2891	20.3668	20.5074	20.381	20.3425	20.1578	20.208	20.2106	20.0726	20.0912	20.3093	20.3623	20.0014	20.0099	18.7379	19.0834	19.7405	20.0639	19.2654	19.9674	20.0932	19.6366	20.2001	20.0641	19.8744	20.4138			0.413748	-0.112451	-0.826572
ACTR2	P61160;P61160-2	ARP2_HUMAN	Actin-related protein 2	23.052	22.9939	23.1803	23.1271	22.7088	22.6553	22.6477	22.5204	22.4564	22.4404	23.1386	23.136	23.1953	23.2529	22.9649	22.8886	22.8335	22.9562	22.8428	22.8396	22.9028	23.0217	22.6296	22.5031	22.7069	22.8514	22.9794	22.9594	22.2719	22.4685	22.2414	22.4495	22.0598	22.268	22.7475	22.8081	22.6425	22.6887	22.6328	22.5779			0.330015	-0.0897868	-0.986733
ACTR3	P61158	ARP3_HUMAN	Actin-related protein 3	22.1324	22.082	22.2326	22.2789	21.9113	21.9086	21.5481	21.5821	21.6563	21.5346	22.3719	22.4008	22.4473	22.4769	22.2053	22.2452	21.846	21.7993	22.0434	21.9677	22.0572	22.103	21.5496	21.5181	21.6273	21.8113	21.8963	21.9688	21.3382	21.432	21.0029	21.0553	20.578	20.3823	21.7056	21.6546	21.394	21.3237	21.1652	21.2483			0.749265	-0.0480245	-0.322125
ACY1	Q03154;Q03154-2;Q03154-4	ACY1_HUMAN	Aminoacylase-1	22.3622	22.3434	18.2498	18.4505	20.0984	20.0692	19.7103	19.5188	18.7547	18.7105	19.8979	20.0126	19.6522	19.6309	20.201	20.1172	20.1791	20.2115	20.1947	20.0492	20.3091	20.318	19.9948	19.847	19.5055	19.2337	20.408	20.21	19.8431	19.7623	20.2916	20.3599	20.6402	20.6059	19.8137	19.5808	20.9297	20.9777	19.4644	19.2631			0.28555	-0.30331	-1.09546
ACYP1	P07311;P07311-2	ACYP1_HUMAN	Acylphosphatase-1	17.3238	17.4939	20.8855	20.7345	19.0347	19.4009	19.55	19.3198	20.0029	20.1222	19.5621	19.0228	18.5278	18.5481	18.25	18.4777	18.4324	18.483	18.3155	18.2922	18.4412	18.6014	19.6451	18.9268	18.9218	19.0578	19.4083	18.7675	19.9368	19.9459	19.9801	19.7067	20.6369	20.5951	19.1742	19.1531	19.4514	19.5871	16.7206	18.396			0.143002	0.430166	1.49726
ACYP2	P14621	ACYP2_HUMAN	Acylphosphatase-2	18.0643	18.2354	10.6478	16.088	10.6478	10.6478	16.7678	16.7251	10.6478	10.6478	17.382	17.4944	17.2442	17.6151	16.7921	16.8007	10.6478	16.1037	17.3044	17.1313	17.217	15.9679	17.9072	16.4813	17.6383	17.7613	17.6457	17.1751	13.6733	14.6652	17.4455	18.172	19.0465	19.4208	17.2521	17.4934	17.6199	17.1892	16.784	17.2736			0.157709	-1.22106	-1.45489
ADA	P00813	ADA_HUMAN	Adenosine deaminase	17.1341	16.9455	16.8806	15.7121	15.9228	16.9553	10.6478	10.6478	10.6478	10.6478	16.8784	17.2507	16.9968	17.2033	16.446	16.4735	15.7406	16.5487	15.6363	16.3392	16.4132	16.133	10.6478	10.6478	16.6025	16.749	15.8663	15.9781	10.6478	15.8952	10.6478	10.6478	16.1202	10.6478	15.8262	16.0258	15.1978	15.8992	10.6478	10.6478			0.120982	-1.36954	-1.5942
ADAM10	O14672;O14672-2	ADA10_HUMAN	Disintegrin and metalloproteinase domain-containing protein 10	20.3467	20.3127	19.0839	19.9082	19.4039	19.8034	20.0797	19.8285	19.133	18.2541	19.4916	19.3915	19.4922	19.2419	19.4238	19.7379	20.0393	20.11	20.0551	20.1993	19.5942	19.3984	19.7726	19.5328	20.1867	19.3387	19.0569	18.8831	19.8869	19.732	20.3697	20.4274	19.2882	19.2609	20.2115	19.9194	19.3738	19.3341	19.3106	19.695			0.148956	0.227637	1.48548
ADAMTS4	O75173;O75173-2	ATS4_HUMAN	A disintegrin and metalloproteinase with thrombospondin motifs 4	10.6478	16.1927	17.6011	10.6478	10.6478	10.6478	10.6478	10.6478	10.6478	10.6478	16.8429	15.7837	18.0272	18.2122	17.9857	17.1408	10.6478	16.2869	15.4728	10.6478	10.6478	10.6478	10.6478	10.6478	10.6478	10.6478	10.6478	18.9106	10.6478	10.6478	10.6478	10.6478	10.6478	10.6478	10.6478	10.6478	14.6428	14.6582	10.6478	10.6478	+	Responders_Nonresponder	0.00886997	-2.34374	-2.7686
ADAP1	O75689;O75689-2;O75689-3	ADAP1_HUMAN	Arf-GAP with dual PH domain-containing protein 1	17.3472	16.7735	10.6478	16.632	18.6991	17.0908	16.3801	17.3686	10.6478	10.6478	16.6874	17.333	17.2376	17.2555	17.4056	17.4048	17.4707	17.3956	17.6897	18.0226	17.1718	17.5314	18.994	10.6478	17.4059	10.6478	16.8627	16.4574	10.6478	10.6478	10.6478	10.6478	10.6478	10.6478	17.4676	17.4832	16.933	16.2001	10.6478	10.6478			0.554191	-0.61903	-0.597403
ADAR	P55265;P55265-2;P55265-3;P55265-4;P55265-5	DSRAD_HUMAN	Double-stranded RNA-specific adenosine deaminase	17.0024	16.9826	18.0382	18.314	10.6478	17.5353	16.5246	17.3775	10.6478	16.5504	17.8889	16.8809	17.6052	18.1528	17.6174	18.3373	10.6478	10.6478	17.1582	10.6478	10.6478	15.3911	10.6478	10.6478	16.5435	16.4185	17.0996	17.1751	17.8895	17.8397	10.6478	10.6478	10.6478	10.6478	17.4244	17.4472	10.6478	10.6478	10.6478	10.6478			0.53737	0.66099	0.622521
ADCK5	Q3MIX3	ADCK5_HUMAN	Uncharacterized aarF domain-containing protein kinase 5	10.6478	10.6478	20.5243	20.4801	20.6685	20.7133	20.1219	20.036	19.8513	20.0607	19.4188	19.3577	18.5757	10.6478	19.5978	19.014	10.6478	10.6478	19.2605	19.531	10.6478	10.6478	19.8915	20.2271	19.5718	19.4746	19.3623	19.3917	19.6422	18.7501	19.5347	19.8773	19.6575	19.2713	19.6432	19.2227	19.9304	19.6707	19.9544	20.3346			0.173277	1.50255	1.38782
ADD1	P35611;P35611-2;P35611-3;P35611-4;P35611-5;P35611-6	ADDA_HUMAN	Alpha-adducin	18.1857	18.5843	18.6362	18.6806	18.0749	17.9292	17.0608	18.0613	10.6478	17.3461	19.088	19.2188	19.0169	19.2009	19.3684	19.3815	18.8364	19.6191	18.1801	18.8905	18.6703	18.757	19.0082	18.7214	18.914	19.1276	18.5849	18.6848	18.7867	18.4306	18.8115	18.7199	18.4306	17.6398	19.0124	19.0502	17.8217	17.9723	18.1941	18.934			0.162242	-0.682188	-1.45395
ADD3	Q9UEY8;Q9UEY8-2	ADDG_HUMAN	Gamma-adducin	18.6267	18.8432	19.1079	19.0136	19.4692	19.1624	17.7983	10.6478	19.1169	19.4684	19.3243	19.2828	19.2503	19.0157	19.5227	19.4711	19.7894	19.5553	19.318	18.9522	19.1819	18.9968	18.8734	18.39	19.8755	19.6235	18.3441	18.8104	18.8786	18.7799	18.0008	18.3529	10.6478	18.5049	19.078	19.4774	10.6478	18.5261	10.6478	17.9119			0.443508	0.615893	0.774591
ADGRE5	P48960;P48960-2;P48960-3	AGRE5_HUMAN	Adhesion G protein-coupled receptor E5	15.9152	15.0634	10.6478	16.4832	17.1948	17.336	17.1956	17.6888	10.6478	15.7972	16.9719	16.2581	10.6478	16.5042	16.4586	16.9539	10.6478	15.6835	10.6478	10.6478	16.8307	16.3607	17.0238	17.4037	17.557	16.6681	17.7283	17.3709	17.2284	16.1113	15.9356	10.6478	10.6478	10.6478	16.233	16.6634	17.0452	16.4056	10.6478	15.976			0.27762	0.925891	1.10148
ADH1B	P00325;P00325-2;P00326;P00325;P00325-2	ADH1B_HUMAN;ADH1B_HUMAN;ADH1G_HUMAN	All-trans-retinol dehydrogenase [NAD(+)] ADH1B;All-trans-retinol dehydrogenase [NAD(+)] ADH1B	20.4401	20.2565	10.6478	16.9712	10.6478	10.6478	10.6478	10.6478	10.6478	10.6478	19.9586	19.9105	21.1514	21.1142	21.6457	21.5553	20.9585	20.9789	19.8989	19.69	21.3347	21.1668	21.4551	21.4554	21.772	21.712	10.6478	10.6478	10.6478	10.6478	20.548	20.4637	16.9364	17.574	20.9448	20.885	14.4639	16.2467	10.6478	16.7885			0.628861	-0.735772	-0.487858
ADH1C	P00326;P00325;P00325-2;P00326	ADH1B_HUMAN;ADH1G_HUMAN;ADH1G_HUMAN	All-trans-retinol dehydrogenase [NAD(+)] ADH1B;Alcohol dehydrogenase 1C	10.6478	10.6478	15.7943	17.4831	10.6478	10.6478	10.6478	10.6478	10.6478	10.6478	19.353	19.4766	20.6369	20.5977	21.8448	21.7743	22.0435	22.0457	22.7455	22.6913	22.4022	22.373	21.6518	21.5893	21.9029	21.8016	17.7491	18.0497	10.6478	10.6478	20.2885	20.151	18.2603	18.3192	22.6306	22.5315	18.8722	18.1517	21.4423	21.4666	+	Responders_Nonresponder	0.024411	-3.45073	-2.38158
ADH5	P11766	ADHX_HUMAN	Alcohol dehydrogenase class-3	20.529	20.6771	20.1003	20.0462	20.4089	20.1577	20.2602	20.3312	20.2847	20.4063	20.5195	20.4568	20.825	20.8275	21.3403	21.3916	21.1719	21.1954	20.9928	21.0808	21.5466	21.6062	20.3967	20.5137	20.6996	20.7167	19.5625	19.515	19.3533	19.5234	19.7478	19.7654	20.3082	20.4366	21.0763	21.1773	20.3597	20.2956	19.9384	20.4192			0.32985	-0.170469	-0.988627
ADI1	Q9BV57;Q9BV57-2	MTND_HUMAN	1,2-dihydroxy-3-keto-5-methylthiopentene dioxygenase	16.7845	16.0204	16.7335	16.3072	17.5307	17.7445	16.7613	16.2708	10.6478	10.6478	18.7197	17.6903	19.1809	19.0652	17.0169	18.0294	17.9776	10.6478	18.0129	17.394	18.016	18.1564	10.6478	10.6478	16.9756	17.0361	19.1531	18.8676	17.8921	17.0368	10.6478	16.2814	17.914	17.747	17.8656	17.6924	19.0932	18.5035	17.0017	10.6478	+	Responders_Nonresponder	0.0119561	-2.26365	-2.66594
ADK	P55263;P55263-2;P55263-3;P55263-4	ADK_HUMAN	Adenosine kinase	22.4311	22.4103	21.6113	21.5861	21.0016	20.9584	20.7025	20.5985	20.9265	19.197	22.914	23.1112	21.0126	21.3521	21.0361	20.9356	19.8507	19.8731	20.9997	20.4799	21.1862	21.2449	21.0836	21.089	20.4355	19.4058	20.9393	20.0945	20.6835	20.5516	20.9286	19.1822	18.9452	18.9931	20.1792	20.3007	20.9786	20.9769	20.5053	20.9505			0.944102	-0.0213345	-0.0705918
ADO	Q96SZ5	AEDO_HUMAN	2-aminoethanethiol dioxygenase	19.0258	19.419	19.2145	18.9564	19.1562	18.5591	19.4132	19.3143	18.1953	17.8116	17.9133	18.4076	19.1476	18.9619	18.0375	18.5161	18.0133	17.4306	18.5893	18.0848	18.1008	17.8658	18.5309	18.991	18.4481	18.4527	18.9963	18.9345	17.9259	18.4332	19.0478	18.8934	18.5683	18.2214	17.8596	18.0805	18.4957	18.3494	17.5493	18.6675	+	Responders_Nonresponder	0.0121918	0.415006	2.64578
ADPGK	Q9BRR6;Q9BRR6-2;Q9BRR6-5	ADPGK_HUMAN	ADP-dependent glucokinase	18.1007	18.3278	19.665	19.8211	18.6706	18.9731	18.4176	18.5842	17.8398	16.7564	19.1375	19.02	19.0107	19.0028	18.635	18.4581	18.9188	18.885	18.763	18.8367	18.4481	18.4379	19.4726	19.1486	19.2985	19.1354	19.1807	19.0282	17.8141	18.2514	17.7395	18.7153	18.726	18.7862	18.7643	18.4916	18.5227	18.3992	16.6936	18.4546			0.804943	0.0527777	0.249149
ADPRS	Q9NX46	ADPRS_HUMAN	ADP-ribose glycohydrolase ARH3	20.839	20.7701	19.816	19.9809	19.484	19.4771	20.0626	20.2408	18.1087	18.8605	20.1294	20.0139	20.2134	20.2294	20.1933	20.1782	20.2663	19.9644	20.104	19.7751	19.837	19.7855	18.8067	17.9888	20.1528	19.7537	20.0518	19.5834	19.9499	19.9837	19.1318	20.0074	19.2777	19.5738	20.0554	19.8493	19.5642	19.3928	10.6478	19.118			0.692235	0.185576	0.399852
ADRM1	Q16186	ADRM1_HUMAN	Proteasomal ubiquitin receptor ADRM1	19.1405	18.9149	18.8189	18.7881	18.8803	19.5466	19.7819	19.7751	19.2507	19.0772	19.5383	19.5192	19.0976	19.1705	18.9686	19.2481	19.044	19.0836	19.6705	19.6164	19.4051	19.3785	19.4216	19.3858	18.989	19.0588	19.2933	19.332	20.1081	19.7465	19.0761	19.4414	18.8455	18.2316	19.8119	19.8207	19.8241	19.6544	18.4954	18.9666			0.956463	-0.0069054	-0.0549542
ADSL	P30566	PUR8_HUMAN	Adenylosuccinate lyase	20.0562	20.0813	20.7001	20.2048	19.5357	19.8325	20.7304	20.8555	20.3415	20.3229	20.2813	20.4718	20.7466	20.7682	20.3803	20.621	20.029	19.86	20.1398	19.9311	20.7107	20.7906	19.4514	19.5441	19.9106	20.0338	20.5274	20.453	20.5085	20.2284	19.5761	19.4367	19.5353	19.5192	20.6514	20.2981	20.0696	19.9369	19.4372	19.7596			0.37678	-0.127048	-0.89525
ADSS2	P30520	PURA2_HUMAN	Adenylosuccinate synthetase isozyme 2	20.9914	20.9667	21.0872	21.05	21.0149	20.7121	20.7861	20.6719	21.9626	21.8924	20.8732	20.7931	20.8631	21.0014	20.9559	20.9822	20.7847	20.6233	21.4714	21.3418	20.9776	20.8978	20.5096	20.3273	20.6794	20.7335	21.1317	21.1266	21.0689	20.9177	20.647	20.7765	20.4612	20.3777	21.2948	21.2996	21.5471	21.7058	20.9108	20.9845			0.84621	-0.023955	-0.195605
AEBP1	Q8IUX7;Q8IUX7-2	AEBP1_HUMAN	Adipocyte enhancer-binding protein 1	10.6478	16.1539	20.2103	19.7842	16.7342	10.6478	18.0748	17.649	10.6478	10.6478	19.3545	19.3077	18.6218	18.9739	17.4961	17.7278	16.9784	17.3065	17.108	17.7012	17.1218	17.2168	10.6478	16.1469	10.6478	17.9639	20.5634	20.5954	17.6777	16.6907	10.6478	10.6478	15.1886	10.6478	10.6478	10.6478	10.6478	16.4576	10.6478	10.6478	+	Responders_Nonresponder	0.0201137	-2.73215	-2.4428
AFG3L2	Q9Y4W6	AFG32_HUMAN	AFG3-like protein 2	20.5332	20.4949	17.0457	18.0954	18.994	19.4572	19.47	19.415	18.0246	17.8929	19.1634	19.0777	19.0528	19.1788	19.3424	19.1265	18.8523	18.9914	18.8877	18.9789	18.9926	18.8941	17.2323	17.3246	18.4304	18.155	18.0485	18.5439	18.6949	18.3605	10.6478	16.8071	14.938	16.4366	18.2812	18.0927	18.0707	18.2958	10.6478	17.1881			0.929584	-0.0582643	-0.0890066
AFM	P43652	AFAM_HUMAN	Afamin	10.6478	10.6478	10.6478	10.6478	10.6478	10.6478	10.6478	10.6478	10.6478	10.6478	15.2151	15.5782	16.7919	16.0099	16.5153	17.1425	19.0616	15.8947	17.1214	18.941	16.8543	16.2409	10.6478	10.6478	10.6478	10.6478	15.7234	15.5371	10.6478	10.6478	10.6478	10.6478	10.6478	10.6478	15.9626	10.6478	10.6478	10.6478	10.6478	10.6478	+	Responders_Nonresponder	3.74393e-05	-3.50282	-4.86328
AGA	P20933	ASPG_HUMAN	N(4)-(beta-N-acetylglucosaminyl)-L-asparaginase	17.8888	10.6478	18.8525	18.3656	16.1409	10.6478	17.3328	17.6125	17.4228	10.6478	17.654	17.0933	18.7925	18.8425	18.979	19.0648	18.2864	17.6307	19.0766	19.1035	18.6465	18.7	19.6677	20.0279	19.817	19.1344	18.9244	18.8446	17.6869	17.5315	18.8646	19.0621	19.2477	19.545	19.3342	19.4989	18.5826	18.398	20.0654	19.6845			0.0914193	-1.37775	-1.78035
AGFG1	P52594;P52594-2;P52594-3;P52594-4	AGFG1_HUMAN	Arf-GAP domain and FG repeat-containing protein 1	17.4362	10.6478	10.6478	10.6478	10.6478	16.9594	18.6015	10.6478	10.6478	10.6478	17.0142	16.591	17.6726	16.9857	17.2938	18.0718	16.5345	10.6478	17.1814	16.8888	16.5978	17.129	10.6478	15.9149	10.6478	10.6478	17.1223	17.3542	15.5319	15.2111	10.6478	10.6478	10.6478	10.6478	10.6478	18.1881	17.277	15.9793	10.6478	10.6478	+	Responders_Nonresponder	0.00413883	-2.91082	-3.07531
AGFG2	O95081;O95081-2	AGFG2_HUMAN	Arf-GAP domain and FG repeat-containing protein 2	10.6478	10.6478	10.6478	10.6478	10.6478	10.6478	13.5707	14.8664	10.6478	10.6478	16.4975	15.0573	15.7758	15.5915	15.4167	15.8769	16.2404	15.8798	15.8523	15.1019	16.2611	15.9272	10.6478	10.6478	12.5492	15.5739	10.6478	10.6478	10.6478	10.6478	10.6478	10.6478	10.6478	10.6478	16.3191	10.6478	10.6478	14.2788	10.6478	10.6478	+	Responders_Nonresponder	0.0124349	-1.87868	-2.62488
AGK	Q53H12	AGK_HUMAN	Acylglycerol kinase, mitochondrial	18.3834	18.7436	17.6643	16.989	18.8231	18.8778	18.7868	18.553	17.9979	17.6909	18.6647	18.6356	18.8222	18.3045	18.2207	18.1929	18.0274	18.1563	18.8835	18.4059	19.2725	19.1741	18.5815	18.8141	18.9511	18.8648	18.1651	17.1923	18.7845	18.7089	19.1668	19.5828	18.3314	10.6478	17.8462	18.1601	17.1905	17.8271	10.6478	17.6546			0.11802	0.838657	1.61944
AGL	P35573;P35573-2;P35573-3	GDE_HUMAN	Glycogen debranching enzyme	16.8676	16.4761	17.7321	17.2247	16.282	16.2603	16.0809	15.4461	10.6478	10.6478	17.7057	17.3497	18.0363	17.4481	17.8533	17.2777	17.0805	16.7999	16.3268	16.7975	17.746	17.727	10.6478	10.6478	15.8964	10.6478	16.9964	17.2563	17.321	16.9316	10.6478	10.6478	10.6478	10.6478	17.6921	16.7374	17.2887	16.1431	10.6478	10.6478			0.0646171	-1.74018	-1.90996
AGMAT	Q9BSE5	SPEB_HUMAN	Agmatinase, mitochondrial	17.4647	18.407	19.9804	20.0703	20.8211	20.1821	20.1258	20.0688	19.3541	18.9793	20.1956	19.9003	20.3967	20.4308	19.1973	19.3287	18.4668	18.4082	20.5389	20.7342	20.4486	20.6294	20.9931	20.9921	19.9798	20.093	18.9925	18.8927	20.7092	20.8495	20.0662	20.12	19.7138	19.5829	19.8524	19.8626	19.9345	19.8249	18.4963	16.997			0.522167	0.189503	0.646031
AGO1	Q9UL18;Q9UKV8;Q9UKV8-2;Q9HCK5;Q9H9G7;Q9H9G7-2;Q9UL18	AGO1_HUMAN;AGO2_HUMAN;AGO1_HUMAN	Protein argonaute-2;Protein argonaute-1	19.0953	19.4667	18.9337	19.5615	10.6478	10.6478	18.6729	18.4031	16.8596	10.6478	19.4122	18.6316	19.432	19.4281	19.4591	19.2344	18.4185	18.9379	18.0682	18.37	18.0827	18.4246	17.2586	17.4991	18.128	17.0061	19.3648	18.5439	18.2009	17.155	10.6478	10.6478	10.6478	10.6478	17.4422	16.3787	10.6478	10.6478	10.6478	14.4199			0.548835	-0.676849	-0.605151
AGO2	Q9UKV8;Q9UKV8-2;Q9UL18;Q9UKV8;Q9UKV8-2;Q9HCK5;Q9H9G7;Q9H9G7-2	AGO2_HUMAN;AGO1_HUMAN;AGO2_HUMAN	Protein argonaute-2;Protein argonaute-2	16.6455	15.3261	18.5677	18.0744	18.6699	18.6589	18.9615	19.1259	10.6478	10.6478	18.9224	18.9974	19.5784	19.4349	18.7572	18.5627	17.0931	17.6183	17.2681	17.5998	18.7474	18.3882	10.6478	15.7514	17.2187	17.6657	18.7573	17.9433	18.7514	19.26	10.6478	10.6478	10.6478	10.6478	18.2542	18.2141	16.3871	17.5025	10.6478	10.6478			0.294444	-1.1179	-1.06445
AGPAT1	Q99943	PLCA_HUMAN	1-acyl-sn-glycerol-3-phosphate acyltransferase alpha	18.9543	19.3059	18.6059	18.0737	10.6478	10.6478	10.6478	18.4775	10.6478	16.9652	18.2201	18.2347	18.1008	18.4345	18.3214	17.9771	18.2563	17.9312	17.6097	17.1697	17.9352	17.8195	15.9118	10.6478	16.1984	17.531	18.1288	10.6478	10.6478	10.6478	15.8998	10.6478	10.6478	10.6478	17.6284	10.6478	10.6478	18.0293	10.6478	10.6478			0.704103	-0.440437	-0.382776
AGPAT2	O15120	PLCB_HUMAN	1-acyl-sn-glycerol-3-phosphate acyltransferase beta	19.3575	19.0348	18.0207	18.2078	20.424	19.7733	19.0364	19.176	17.2549	17.4814	18.7125	18.7383	18.3138	18.538	18.1016	18.2086	18.5077	18.3407	19.5636	19.5981	19.0676	18.6322	17.8834	16.8028	18.0519	18.5741	18.4277	17.5704	17.5152	17.4316	16.2289	10.6478	17.7015	16.7722	18.2614	18.1755	19.1491	18.3871	10.6478	18.2051			0.879166	-0.0952197	-0.153189
AGPAT5	Q9NUQ2	PLCE_HUMAN	1-acyl-sn-glycerol-3-phosphate acyltransferase epsilon	19.6281	19.6491	19.9162	19.9075	19.2505	19.1111	19.5722	19.5489	19.0423	19.3452	20.031	20.1762	18.9979	19.7505	19.5623	19.5794	19.7153	19.6608	20.4263	20.4704	19.9223	19.878	18.9016	19.3815	19.5883	18.7022	19.1897	19.1155	18.8899	18.9018	17.8902	18.3147	19.2308	18.5056	19.7852	19.2861	19.241	18.7772	16.9724	18.6407			0.705939	-0.0792044	-0.380224
AGPS	O00116	ADAS_HUMAN	Alkyldihydroxyacetonephosphate synthase, peroxisomal	18.6378	18.7213	19.498	19.5121	19.4637	19.5879	19.4997	19.6229	18.3782	18.6444	19.8221	19.814	19.2926	19.1627	18.9589	19.1221	18.758	18.8788	19.0882	19.3649	19.1493	19.1439	17.8292	18.1202	18.7106	18.2411	18.626	18.6017	19.2172	19.1076	10.6478	16.9337	10.6478	10.6478	19.1852	19.0876	17.8359	18.3586	10.6478	18.5751			0.537314	0.495687	0.622664
AGR2	O95994;Q8TD06;O95994	AGR2_HUMAN;AGR2_HUMAN;AGR3_HUMAN	Anterior gradient protein 2 homolog;Anterior gradient protein 2 homolog	26.6252	26.533	25.0807	25.2211	26.6691	26.6545	28.1038	28.0231	26.81	27.1148	26.191	26.0764	25.6381	25.8068	27.0594	27.1174	28.0726	28.081	27.2956	27.4455	27.005	27.1085	26.5516	26.711	26.7797	26.5998	24.5706	24.6514	23.6026	23.6516	26.2912	26.3942	25.8442	25.5483	27.273	27.492	27.4994	27.5395	27.573	27.5613			0.366107	0.311877	0.915947
AGR3	Q8TD06;O95994;Q8TD06	AGR2_HUMAN;AGR3_HUMAN;AGR3_HUMAN	Anterior gradient protein 2 homolog;Anterior gradient protein 3	20.5938	20.6753	19.1211	19.2945	20.7817	20.7337	20.3827	20.8403	19.8646	19.7831	20.2274	20.3544	20.0125	20.0407	21.7839	21.9566	22.236	21.961	21.7876	21.6519	21.6302	21.7704	21.638	21.7451	20.8434	20.9437	19.1569	19.6821	10.6478	10.6478	21.2533	21.5711	19.9547	20.2845	21.5295	21.6477	21.8403	21.5204	20.4473	20.9419			0.319921	0.711322	1.01547
AGRN	O00468;O00468-2;O00468-3;O00468-4;O00468-5;O00468-6;O00468-7	AGRIN_HUMAN	Agrin	19.0902	17.9921	19.999	19.5799	19.2413	18.5105	18.4	10.6478	17.4318	18.5104	19.8947	19.1992	19.7743	19.8208	19.5004	19.7743	18.2804	18.8953	17.7554	19.0525	18.7967	18.926	18.5796	18.898	16.9003	18.2203	19.7149	19.4338	19.7928	19.2193	18.6237	10.6478	17.6648	10.6478	17.6695	10.6478	10.6478	18.3516	10.6478	19.4847			0.437654	-0.767624	-0.784849
AGT	P01019	ANGT_HUMAN	Angiotensinogen	16.1078	16.4551	17.088	17.0854	15.7978	10.6478	16.0954	16.8159	10.6478	10.6478	17.9947	18.0093	18.6109	18.9722	19.6037	19.5422	19.349	19.696	19.2673	19.2835	18.4483	18.4718	15.7877	14.7477	18.0586	17.7805	18.4383	18.4334	15.8281	14.9409	10.6478	10.6478	17.7858	18.1082	19.4623	19.1451	18.7775	18.432	18.8108	17.7399	+	Responders_Nonresponder	0.000517053	-3.18469	-4.10551
AGTRAP	Q6RW13;Q6RW13-2	ATRAP_HUMAN	Type-1 angiotensin II receptor-associated protein	10.6478	10.6478	19.2842	18.597	16.7929	14.9626	19.1006	18.6045	19.0919	18.8223	17.9025	17.5033	17.0423	17.3055	10.6478	17.0775	17.1592	16.9034	15.0566	10.6478	16.998	16.8375	14.2425	10.6478	18.2583	17.2633	16.3843	17.7752	19.3733	19.433	18.676	18.6108	18.3883	18.4706	15.5188	10.6478	17.3846	17.3016	17.239	10.6478			0.689608	-0.387508	-0.403106
AHCY	P23526;P23526-2	SAHH_HUMAN	Adenosylhomocysteinase	22.3873	22.3834	22.4595	22.428	22.8874	22.8916	23.3491	23.3278	22.262	21.9789	22.5097	22.511	22.449	22.4415	22.2882	22.2479	21.9758	22.0606	22.6431	22.7495	22.8994	22.8248	21.777	21.9388	22.6766	22.4754	21.7919	21.6938	23.6372	23.7848	22.0829	22.303	21.2192	21.3646	23.4552	23.4633	22.7716	22.8125	22.3985	22.5227			0.420657	0.1486	0.814137
AHCYL2	O43865;O43865-2;Q96HN2;Q96HN2-2;Q96HN2-3;Q96HN2-4	SAHH3_HUMAN	Adenosylhomocysteinase 3	20.4939	20.5173	10.6478	10.6478	19.1836	20.0296	10.6478	18.8563	10.6478	18.5577	19.6905	19.7898	19.7641	19.4582	20.7903	20.9757	20.8733	21.1448	20.2399	19.8024	20.7552	20.9413	19.1316	10.6478	19.9411	16.9623	10.6478	10.6478	19.1017	19.0598	19.3382	19.2149	10.6478	10.6478	20.927	21.003	19.1479	18.8518	19.6042	19.7068			0.349357	-1.20834	-0.948741
AHNAK	Q09666	AHNK_HUMAN	Neuroblast differentiation-associated protein AHNAK	17.9672	18.4312	18.5311	18.9119	17.5581	18.2241	18.0207	18.2666	18.7625	17.9844	19.3776	19.2408	19.4864	19.4513	19.5611	19.7152	19.8626	20.0493	19.2931	19.0673	19.5059	19.6822	18.9163	18.1393	19.5455	19.3884	19.2754	19.5306	17.7882	17.9832	18.7757	19.051	19.0821	19.2492	19.2891	19.2363	18.7527	18.9173	18.8358	19.1771	+	Responders_Nonresponder	0.00145603	-0.610928	-3.45164
AHSA1	O95433	AHSA1_HUMAN	Activator of 90 kDa heat shock protein ATPase homolog 1	20.9046	21.0147	21.1705	21.0552	20.8651	21.1548	21.069	21.101	21.1741	21.1812	20.8893	20.9205	20.697	20.7895	20.327	20.3848	20.5597	20.2755	20.6414	20.5237	20.5629	20.5677	20.6331	20.244	20.9503	20.9905	20.2648	19.8548	21.3246	21.2284	21.1165	21.2223	20.524	20.6369	20.7723	20.7031	20.7321	20.8678	20.3025	20.2213	+	Responders_Nonresponder	0.000320043	0.367077	3.96147
AHSG	P02765	FETUA_HUMAN	Alpha-2-HS-glycoprotein	16.0558	16.152	17.7826	18.1241	10.6478	16.3144	16.0935	16.1669	10.6478	10.6478	17.9922	18.1433	18.9542	19.0088	19.8468	19.9088	19.1851	19.3822	18.6659	18.2949	18.8983	18.9432	16.8934	16.2357	17.836	17.4866	18.6294	18.775	16.2943	15.6429	10.6478	16.2212	17.5288	17.9187	18.8492	18.8667	18.405	18.7656	14.8813	17.5159	+	Responders_Nonresponder	0.00179086	-2.60537	-3.5455
AIDA	Q96BJ3	AIDA_HUMAN	Axin interactor, dorsalization-associated protein	18.9913	18.939	19.0813	19.0506	19.4343	18.9703	16.9221	19.0148	18.6098	18.4983	19.6921	19.5379	19.2939	19.208	18.1874	19.0199	18.8841	18.9405	19.0945	19.0003	18.6315	19.0573	10.6478	10.6478	18.7355	18.7661	19.4312	19.3252	19.224	18.9127	10.6478	17.674	19.1341	18.9742	18.0384	18.7493	19.0493	18.6489	10.6478	10.6478			0.280145	-0.996383	-1.0984
AIFM1	O95831;O95831-3;O95831-4	AIFM1_HUMAN	Apoptosis-inducing factor 1, mitochondrial	21.3514	21.4616	20.3826	20.3596	21.2605	21.0636	19.9401	19.7632	20.2319	20.1715	21.3331	21.3616	21.3589	21.2903	20.9846	21.069	20.7791	20.6482	21.0591	21.2164	21.4578	21.4196	20.7776	20.7519	20.7457	20.5458	20.0635	20.1746	21.6746	21.7458	19.8605	19.8281	18.9917	18.5748	20.7992	20.9101	20.132	20.2135	20.4145	20.4955			0.406055	-0.18116	-0.84062
AIFM2	Q9BRQ8;Q9BRQ8-2	FSP1_HUMAN	Ferroptosis suppressor protein 1	16.3288	16.9005	15.3567	10.6478	10.6478	10.6478	17.0578	16.2856	16.4266	16.9487	17.8863	17.7349	17.9795	17.0467	16.6812	16.8686	16.5465	10.6478	17.1353	16.1428	17.6598	17.835	17.3918	17.0226	16.0622	15.6274	18.0616	17.338	16.9111	16.8616	10.6478	10.6478	16.1667	10.6478	10.6478	15.6546	17.9133	17.9102	10.6478	10.6478			0.0850702	-1.56051	-1.77157
AIMP1	Q12904;Q12904-2	AIMP1_HUMAN	Aminoacyl tRNA synthase complex-interacting multifunctional protein 1	19.5848	19.6842	19.6216	19.5419	20.1746	19.8286	19.9247	19.7715	19.3752	19.5126	20.0205	19.8881	19.6864	19.5664	19.6349	19.6644	19.4773	19.3754	19.8663	19.6614	19.8354	19.9029	19.5214	19.5737	19.5323	19.541	19.4224	19.2064	19.3525	19.4901	19.51	19.7732	18.4957	18.3194	20.0494	20.0573	20.335	20.3385	20.1618	19.8623			0.492119	0.0822499	0.695271
AIMP2	Q13155;Q13155-2	AIMP2_HUMAN	Aminoacyl tRNA synthase complex-interacting multifunctional protein 2	18.6387	18.6506	18.3084	18.2067	19.0135	18.8509	18.9729	19.0033	17.5894	18.3421	19.4366	19.5504	19.4776	19.2942	18.9512	19.061	18.48	18.5854	19.0834	19.2157	19.4579	19.6223	18.8308	19.0771	10.6478	17.8757	19.0553	18.8678	16.9253	18.1523	18.4035	18.6532	10.6478	17.8013	19.5217	19.4122	19.3198	19.6699	18.7269	19.2393			0.568975	-0.351569	-0.574851
AIP	O00170	AIP_HUMAN	AH receptor-interacting protein	17.1582	16.8609	18.7583	19.1361	17.9279	18.4383	18.3616	17.9966	18.4186	17.967	19.0778	19.3381	18.9714	19.481	18.9038	18.456	18.6691	17.8968	18.8931	18.0406	18.8812	18.4755	18.7945	18.9096	19.1427	18.9674	19.0599	18.8613	18.0008	18.0753	17.7876	18.8936	18.6049	18.1803	19.3715	18.7858	19.0258	18.9114	18.3997	18.5029			0.209622	-0.242031	-1.2844
AK1	P00568	KAD1_HUMAN	Adenylate kinase isoenzyme 1	22.7882	22.9094	21.0289	21.2724	21.6241	21.7072	20.69	20.6827	21.5249	21.4762	21.5872	21.7408	20.7448	20.6724	20.5987	20.564	20.7198	20.7496	20.3003	19.9617	20.6423	20.4908	20.9649	21.1873	19.7592	20.0527	20.9573	20.8315	19.6217	19.3298	20.5419	20.5462	20.8229	20.9862	19.6327	19.5631	21.1038	21.1435	20.8685	21.0771			0.258564	0.292118	1.15498
AK2	P54819;P54819-2;P54819-3;P54819-4;P54819-5;P54819-6	KAD2_HUMAN	Adenylate kinase 2, mitochondrial	23.8724	23.93	22.6082	22.6329	22.811	22.899	22.5319	22.5919	22.4852	22.5886	23.1342	23.0323	22.9017	23.0509	22.8767	22.8123	22.3953	22.5474	22.6001	22.578	22.6886	22.6882	22.6983	22.4911	22.7616	22.7678	22.4261	22.3153	22.9111	22.9038	22.4345	22.5755	22.7202	22.7952	22.265	22.3819	23.2326	23.2029	22.1962	22.4407			0.952799	-0.00734246	-0.0597257
AK3	Q9UIJ7;Q9UIJ7-2;Q9UIJ7-3	KAD3_HUMAN	GTP:AMP phosphotransferase AK3, mitochondrial	23.807	23.8408	22.0504	21.9401	22.483	22.4702	23.5781	23.5262	22.0609	21.9684	23.2916	23.2454	23.6023	23.5989	23.2192	23.1422	23.1221	23.2583	23.1275	23.1796	23.14	23.194	23.5517	23.3621	23.5284	23.2069	22.655	22.5071	22.8617	23.042	23.4446	23.5136	23.6428	23.4071	22.8262	23.0175	23.0844	23.1313	22.6207	22.995			0.456093	-0.129682	-0.758511
AK4	P27144	KAD4_HUMAN	Adenylate kinase 4, mitochondrial	10.6478	10.6478	19.6129	19.8099	20.9296	21.1157	20.9206	20.7672	20.6325	20.7843	21.3589	21.3873	20.4354	20.3113	20.4278	20.2901	19.5873	19.4958	20.4412	20.7506	21.3808	21.4502	19.0519	17.5843	20.4235	20.1767	18.646	18.7398	21.5063	21.5001	21.4811	21.4888	19.5138	19.0348	21.1304	21.1565	20.9629	21.1442	19.8175	20.6887			0.207219	-1.0498	-1.30539
AK6	Q9Y3D8;Q9Y3D8-2	KAD6_HUMAN	Adenylate kinase isoenzyme 6	10.6478	10.6478	18.2698	18.0614	17.1837	10.6478	10.6478	10.6478	10.6478	17.6628	17.8374	17.8863	16.3972	17.0776	17.7367	17.6324	10.6478	16.417	10.6478	10.6478	10.6478	18.1944	10.6478	10.6478	10.6478	10.6478	10.6478	17.5138	17.8514	10.6478	10.6478	10.6478	10.6478	10.6478	10.6478	16.3166	17.9911	10.6478	10.6478	10.6478			0.159666	-1.52463	-1.43459
AKAP1	Q92667;Q92667-2	AKAP1_HUMAN	A-kinase anchor protein 1, mitochondrial	17.2952	17.9991	15.8216	10.6478	16.8841	17.8106	17.2365	16.5629	17.2619	10.6478	18.113	17.6644	17.8576	17.201	18.2611	17.6703	10.6478	16.4517	16.8566	17.9323	17.5594	18.0536	17.756	15.7161	17.4826	15.9032	16.5389	14.2137	17.4216	17.5979	10.6478	14.8291	10.6478	16.539	17.1433	16.9303	16.8985	16.7742	10.6478	10.6478			0.811566	-0.199148	-0.240098
AKAP2	Q9Y2D5;Q9Y2D5-4;Q9Y2D5-5;Q9Y2D5-6;Q9Y2D5-7	AKAP2_HUMAN	A-kinase anchor protein 2	15.7381	10.6478	16.3333	10.6478	10.6478	10.6478	10.6478	10.6478	10.6478	10.6478	17.0759	17.294	17.6026	17.6871	16.6661	16.956	16.2249	10.6478	10.6478	15.6833	16.6006	16.2476	10.6478	10.6478	10.6478	10.6478	17.7107	17.578	14.3716	15.4151	10.6478	10.6478	10.6478	10.6478	10.6478	10.6478	16.3852	10.6478	10.6478	10.6478	+	Responders_Nonresponder	4.98352e-05	-3.48232	-4.62518
AKAP8	O43823	AKAP8_HUMAN	A-kinase anchor protein 8	10.6478	10.6478	15.1069	15.0918	10.6478	10.6478	14.8219	10.6478	10.6478	12.8576	16.2552	14.2241	14.9863	16.015	14.4436	15.1045	10.6478	10.6478	10.6478	14.1734	13.9837	14.0284	10.6478	10.6478	10.6478	10.6478	10.6478	14.2547	10.6478	15.3477	10.6478	10.6478	10.6478	10.6478	10.6478	10.6478	10.6478	10.6478	10.6478	10.6478			0.0534737	-1.22757	-1.99321
AKR1A1	P14550	AK1A1_HUMAN	Aldo-keto reductase family 1 member A1	22.4248	22.3703	21.2333	21.2287	21.1206	20.8795	21.4293	21.3671	21.0882	21.1397	21.463	21.4476	21.4561	21.3784	21.8139	21.7999	21.69	21.8218	21.4937	21.5365	21.3124	21.2353	21.2699	21.2725	21.4597	21.504	21.1489	21.0204	19.9611	19.8039	20.762	20.7399	21.1425	21.0731	21.4314	21.5285	21.0828	21.0716	21.2014	21.1092			0.443017	0.117035	0.775266
AKR1B1	P15121	ALDR_HUMAN	Aldo-keto reductase family 1 member B1	20.0917	20.1565	20.8792	20.833	18.5635	18.4907	19.3665	19.3817	20.2962	20.3024	20.5208	20.5391	21.2391	21.1318	20.8571	20.7866	20.3911	20.3218	19.6991	19.716	20.4656	20.3961	20.0553	19.995	20.7838	20.441	20.2634	20.1785	18.8893	18.8575	20.0584	19.9404	20.0503	20.3569	20.1344	20.1263	19.2794	19.3112	20.0213	20.4304			0.413121	-0.174075	-0.828023
AKR1B10	O60218;C9JRZ8;C9JRZ8-2	AK1BA_HUMAN	Aldo-keto reductase family 1 member B10	21.9053	22.0371	19.16	18.9618	20.126	20.1139	17.4495	18.0682	10.6478	17.2727	20.4434	20.4864	20.4548	20.3901	20.0607	19.9933	20.5099	20.642	19.7816	19.6836	20.5435	20.5193	19.4393	19.2071	18.5115	18.4248	17.3022	15.6422	19.283	19.1947	18.2832	16.3303	10.6478	10.6478	19.1912	19.8142	19.7521	19.7475	19.2795	19.2652			0.793945	-0.222487	-0.263038
AKR1C3	P42330;P42330-2;Q04828;P52895;P42330;P42330-2	AK1C3_HUMAN;AK1C2_HUMAN;AK1C3_HUMAN	Aldo-keto reductase family 1 member C3;Aldo-keto reductase family 1 member C3	23.8253	23.661	19.7908	19.7556	19.8746	19.6322	20.6675	20.6127	10.6478	10.6478	20.1712	20.1956	20.353	20.2307	21.0603	21.2371	21.4449	21.2339	20.4347	20.3085	21.2539	21.3007	19.3654	19.3834	20.2586	20.3308	19.9428	19.8913	20.0524	20.3437	18.9453	19.9375	19.6206	19.2211	21.282	21.1982	19.4271	19.7305	20.4853	19.7436			0.283237	-0.914966	-1.10614
AKR1D1	P51857;P51857-2	AK1D1_HUMAN	Aldo-keto reductase family 1 member D1	21.9557	22.0727	20.9979	21.1446	22.5444	21.0141	21.7313	21.6615	20.157	20.6874	21.281	20.9248	20.8342	20.6742	21.3529	10.6478	21.6937	10.6478	21.1362	20.9912	20.6614	20.9268	20.7689	21.0694	20.8482	21.1215	22.2567	22.2201	21.198	21.364	21.204	21.0111	21.2196	20.3303	21.7875	21.7694	20.6241	21.3914	19.3415	20.5229			0.0893009	1.20628	1.77466
AKR1E2	Q96JD6;Q96JD6-4	AKCL2_HUMAN	1,5-anhydro-D-fructose reductase	23.311	23.1796	22.2902	22.1418	22.0753	22.1945	22.4863	22.36	22.4442	21.9861	22.1704	22.3029	22.3803	22.0999	22.7478	22.6035	22.6811	22.8717	22.301	22.4135	22.151	22.1466	22.3319	22.2859	22.5951	22.4436	22.0498	21.9494	21.0821	21.3412	22.0905	21.8672	22.0074	21.8648	22.5533	22.4156	21.8473	22.0315	22.2913	22.1221			0.0659032	0.234661	1.89409
AKR7A2	O43488;Q8NHP1;O43488;O95154	ARK72_HUMAN;ARK72_HUMAN;ARK73_HUMAN	Aflatoxin B1 aldehyde reductase member 2;Aflatoxin B1 aldehyde reductase member 2	20.4743	20.2802	20.4128	20.4911	20.1024	20.1498	20.9306	20.9442	19.4454	19.6808	20.7356	20.9174	20.7338	20.8459	20.755	20.9288	21.0037	20.8857	20.6984	20.5399	20.5943	20.719	20.8	20.9252	20.2732	20.1754	20.2119	20.0649	20.2726	20.31	20.2709	20.0787	20.3214	20.3016	20.4027	20.2599	20.1231	20.0296	19.0505	19.8497			0.4209	-0.110913	-0.813728
AKR7A3	Q8NHP1;O43488;O95154;O95154	ARK72_HUMAN;ARK73_HUMAN;ARK73_HUMAN	Aflatoxin B1 aldehyde reductase member 2;Aflatoxin B1 aldehyde reductase member 3	19.3867	19.4153	17.5147	17.9611	19.6133	19.9943	18.9613	19.0559	10.6478	10.6478	19.7152	19.8388	18.847	18.7168	19.3133	19.2086	19.5491	19.3822	18.2557	18.1816	18.8185	18.9875	17.5475	18.3828	16.8601	17.8197	17.4979	17.5194	18.9889	18.8562	17.6477	17.7416	10.6478	10.6478	18.0246	17.9445	19.1429	19.2719	18.8654	16.9383			0.510663	-0.544868	-0.664476
AKT1	P31749;P31749-2	AKT1_HUMAN	RAC-alpha serine/threonine-protein kinase	15.682	15.2554	15.7025	16.0451	10.6478	14.7256	15.7748	15.7856	10.6478	10.6478	16.2765	15.9579	16.4733	16.1845	16.4988	15.8156	10.6478	15.7143	10.6478	14.4887	15.5295	15.7411	10.6478	10.6478	10.6478	10.6478	16.0349	16.2113	15.3242	14.9303	10.6478	10.6478	10.6478	10.6478	10.6478	10.6478	10.6478	13.9436	10.6478	10.6478			0.0621939	-1.51448	-1.92408
AKT2	P31751;P31751-2	AKT2_HUMAN	RAC-beta serine/threonine-protein kinase	10.6478	10.6478	10.6478	15.0669	10.6478	10.6478	10.6478	10.6478	10.6478	10.6478	14.7979	15.0502	15.9579	15.5428	15.5743	15.3069	10.6478	10.6478	15.0536	10.6478	15.2666	15.4518	10.6478	10.6478	10.6478	10.6478	14.9143	14.5844	14.7958	14.6397	10.6478	10.6478	10.6478	10.6478	10.6478	10.6478	14.6566	10.6478	10.6478	10.6478	+	Responders_Nonresponder	3.16182e-05	-2.59648	-4.86439
ALAD	P13716;P13716-2	HEM2_HUMAN	Delta-aminolevulinic acid dehydratase	21.0409	21.1628	19.7637	19.6315	18.8179	20.0417	19.3327	19.3067	19.0046	18.6711	20.3983	20.439	21.004	20.8882	21.4588	21.4372	20.617	20.7492	20.8391	20.7567	20.9541	20.8068	19.2511	19.7613	20.1199	19.8133	21.0605	21.0196	18.4106	18.4638	18.3164	18.5813	19.9328	20.0901	19.8641	19.5653	20.129	20.2037	18.7144	19.2298	+	Responders_Nonresponder	0.00475237	-0.78746	-2.99992
ALB	P02768;P02768-2;P02768-3	ALBU_HUMAN	Albumin	25.2711	25.222	26.4297	26.4069	24.8944	24.9339	25.1635	25.1416	24.9429	24.9062	25.7566	25.8415	26.4361	26.4741	27.0334	27.0891	26.7243	26.7714	26.1445	26.1878	26.5975	26.6636	25.9736	25.9444	25.5939	25.643	26.9736	27.0077	24.893	24.9982	24.8255	24.8592	25.9549	25.945	26.8174	26.8744	25.6945	25.7499	26.4306	26.4729	+	Responders_Nonresponder	0.00166936	-0.718585	-3.41256
ALDH16A1	Q8IZ83;Q8IZ83-3	A16A1_HUMAN	Aldehyde dehydrogenase family 16 member A1	20.0435	20.1943	18.8487	19.3124	20.3058	20.1564	18.9754	19.3045	17.6786	17.6222	19.9492	19.7754	20.1171	19.9736	20.1115	20.0808	19.6204	19.4947	18.9158	18.5296	19.3614	19.3064	18.3379	17.8543	19.177	18.3682	18.9917	18.9408	17.4619	17.7662	10.6478	17.8119	20.7085	16.3969	19.0334	19.4611	18.3924	18.5637	10.6478	17.4741			0.818946	-0.155314	-0.230583
ALDH18A1	P54886;P54886-2	P5CS_HUMAN	Delta-1-pyrroline-5-carboxylate synthase	20.543	20.6025	20.7416	20.6617	21.9255	21.7975	20.8857	20.7727	22.0875	22.0565	21.023	20.8953	21.4531	21.3493	21.1268	21.0863	21.5564	21.4059	22.0294	22.1818	21.5775	21.5937	21.1658	21.0757	21.0425	21.2227	20.815	20.5021	21.4089	21.4896	20.2273	20.6246	19.4708	19.5715	21.3682	21.529	21.7971	21.8691	20.7855	21.179			0.761509	-0.0599855	-0.30569
ALDH1A1	P30837;P05091;P05091-2;P47895;O94788;O94788-2;O94788-3;O94788-4;P00352;P00352;P05091;P00352	AL1A1_HUMAN;AL1A2_HUMAN;AL1A3_HUMAN;AL1B1_HUMAN;ALDH2_HUMAN;AL1A1_HUMAN;AL1A1_HUMAN;ALDH2_HUMAN	Retinal dehydrogenase 2;Retinal dehydrogenase 1;Retinal dehydrogenase 1	21.3719	21.5092	21.3964	21.3938	21.0876	21.1136	22.6712	22.638	21.5314	21.4473	20.9529	21.0335	20.2771	20.3926	21.2077	21.3003	21.096	20.9863	20.1114	20.2951	21.2198	21.2109	18.9204	18.7082	20.0424	20.0661	19.5371	19.5695	17.5661	10.6478	17.1615	18.2711	21.0339	20.7653	20.3396	20.0341	18.4026	18.1297	18.4404	18.7811			0.166154	0.85922	1.41321
ALDH1A2	O94788;O94788-2;O94788-3;O94788-4;P30837;P05091;P05091-2;P47895;O94788;O94788-2;O94788-3;O94788-4;P00352;P05091;P05091-2;O94788;O94788-2;O94788-3;O94788-4;P47895;O94788;O94788-3;O94788-4	AL1A2_HUMAN;AL1A1_HUMAN;AL1A2_HUMAN;AL1A3_HUMAN;AL1B1_HUMAN;ALDH2_HUMAN;AL1A2_HUMAN;ALDH2_HUMAN;AL1A2_HUMAN;AL1A3_HUMAN	Retinal dehydrogenase 2;Retinal dehydrogenase 2;Retinal dehydrogenase 2;Retinal dehydrogenase 2	10.6478	10.6478	18.5526	18.8588	20.8303	20.293	20.7513	20.7392	15.3724	19.313	20.8721	20.3775	18.3692	18.2145	19.7353	10.6478	19.1045	10.6478	21.1965	21.1526	10.6478	22.7219	10.6478	10.6478	22.0007	21.7689	10.6478	10.6478	21.2118	21.2603	20.4131	20.3832	21.0473	21.0348	20.4891	20.7063	10.6478	22.1835	10.6478	10.6478			0.515493	0.963202	0.656459
ALDH1A3	P30837;P05091;P05091-2;P47895;O94788;O94788-2;O94788-3;O94788-4;P00352;P47895;O94788;O94788-3;O94788-4;P30837;P47895;P47895	AL1A1_HUMAN;AL1A2_HUMAN;AL1A3_HUMAN;AL1B1_HUMAN;ALDH2_HUMAN;AL1A2_HUMAN;AL1A3_HUMAN;AL1A3_HUMAN;AL1B1_HUMAN;AL1A3_HUMAN	Retinal dehydrogenase 2;Retinal dehydrogenase 2;Aldehyde dehydrogenase X, mitochondrial;Aldehyde dehydrogenase family 1 member A3	16.7356	17.0419	10.6478	10.6478	10.6478	10.6478	10.6478	10.6478	10.6478	10.6478	17.6565	16.7897	18.102	17.2262	17.3719	17.0153	17.8677	17.1459	10.6478	10.6478	16.9918	17.7498	10.6478	10.6478	10.6478	10.6478	10.6478	10.6478	10.6478	10.6478	10.6478	10.6478	10.6478	10.6478	10.6478	10.6478	15.8134	17.2052	10.6478	10.6478	+	Responders_Nonresponder	0.00190902	-2.90483	-3.35695
ALDH1B1	P30837;P05091;P05091-2;P47895;O94788;O94788-2;O94788-3;O94788-4;P00352;P30837;P30837;P47895	AL1A1_HUMAN;AL1A2_HUMAN;AL1A3_HUMAN;AL1B1_HUMAN;ALDH2_HUMAN;AL1B1_HUMAN;AL1A3_HUMAN;AL1B1_HUMAN	Retinal dehydrogenase 2;Aldehyde dehydrogenase X, mitochondrial;Aldehyde dehydrogenase X, mitochondrial	22.6399	22.7319	20.9833	21.0325	20.7916	21.0511	20.8811	20.986	21.884	21.9672	22.4258	22.3746	23.2943	23.2936	21.9614	22.0558	21.0606	20.9549	21.899	21.88	22.4638	22.4807	21.4787	21.4586	21.727	21.7352	22.2535	22.2017	21.8757	22.022	21.0699	20.8123	20.5051	20.4849	20.4788	20.7125	21.5482	21.6332	21.1848	20.3989	+	Responders_Nonresponder	0.0464773	-0.472895	-2.05822
ALDH1L1	O75891;O75891-2;O75891-3;O75891-4;Q3SY69;Q3SY69-2;Q3SY69-3;O75891;O75891-3;O75891-4	AL1L1_HUMAN;AL1L1_HUMAN;AL1L2_HUMAN	Cytosolic 10-formyltetrahydrofolate dehydrogenase;Cytosolic 10-formyltetrahydrofolate dehydrogenase	17.2614	19.103	19.2393	10.6478	18.9453	20.452	18.6174	10.6478	10.6478	10.6478	19.2209	18.7918	20.4031	20.7459	10.6478	18.6477	10.6478	10.6478	17.5143	10.6478	19.883	20.0715	10.6478	10.6478	10.6478	19.4932	18.4475	19.5338	19.6425	16.5385	19.5568	10.6478	10.6478	10.6478	19.0656	19.3204	20.164	10.6478	10.6478	10.6478			0.800076	-0.35509	-0.255099
ALDH2	P30837;P05091;P05091-2;P47895;O94788;O94788-2;O94788-3;O94788-4;P00352;P05091;P05091-2;O94788;O94788-2;O94788-3;O94788-4;P05091;P00352;P05091;P05091-2	AL1A1_HUMAN;AL1A2_HUMAN;AL1A3_HUMAN;AL1B1_HUMAN;ALDH2_HUMAN;AL1A2_HUMAN;ALDH2_HUMAN;AL1A1_HUMAN;ALDH2_HUMAN;ALDH2_HUMAN	Retinal dehydrogenase 2;Retinal dehydrogenase 2;Retinal dehydrogenase 1;Aldehyde dehydrogenase, mitochondrial	23.5432	23.5813	21.9962	21.8652	21.9548	21.9395	22.2045	22.1996	22.2133	22.1761	22.5318	22.5908	22.4928	22.5308	22.7529	22.8404	22.9365	22.9922	22.7267	22.7331	23.2197	23.1921	22.4024	22.278	22.487	22.4912	22.4883	22.4037	23.0153	23.027	21.8837	21.9858	21.1777	21.2708	22.7754	22.8443	22.4692	22.4004	22.4654	22.5489			0.219917	-0.203149	-1.24835
ALDH3A2	P43353;P43353-2;P48448;P30838;P51648;P51648-2;P51648;P51648-2	AL3A1_HUMAN;AL3A2_HUMAN;AL3B1_HUMAN;AL3A2_HUMAN	Aldehyde dehydrogenase, dimeric NADP-preferring;Aldehyde dehydrogenase family 3 member A2	20.7274	20.5746	17.9436	17.4108	19.6088	19.9707	18.9922	18.9175	18.7805	18.9024	19.1479	18.9233	19.4041	19.3737	19.4963	19.5521	19.5764	19.4543	19.1831	18.898	19.6808	19.4898	17.9381	18.4153	19.2759	18.9087	17.8631	17.6625	18.0009	18.0528	10.6478	19.0422	18.7255	18.578	19.0709	19.2008	17.3264	10.6478	10.6478	18.7738			0.534543	0.462046	0.626808
ALDH4A1	P30038;P30038-3	AL4A1_HUMAN	Delta-1-pyrroline-5-carboxylate dehydrogenase, mitochondrial	19.0717	19.0088	19.5857	19.5753	19.4028	18.9735	19.4293	19.5595	19.124	19.2582	20.354	20.2771	20.365	20.3655	19.4457	19.5908	18.5326	18.3846	19.0274	19.0866	20.9671	20.9716	21.9979	22.0271	19.1141	18.8939	19.4205	19.428	20.0326	20.0403	19.2723	19.2662	18.259	16.6995	19.0908	18.5911	20.215	19.9757	18.343	18.4272			0.876104	0.0494295	0.156977
ALDH5A1	P51649;P51649-2	SSDH_HUMAN	Succinate-semialdehyde dehydrogenase, mitochondrial	21.7306	21.7896	19.7712	19.497	20.0559	19.9607	19.6828	19.891	19.0569	19.3527	20.2519	20.0988	20.055	19.9095	20.7149	20.6996	20.4086	20.1864	20.5805	20.3595	21.3111	21.2543	19.7204	20.2106	20.0597	20.0261	17.8268	17.2227	20.5927	20.6305	20.3307	19.3694	19.1095	18.3424	19.6148	19.8567	18.295	17.631	19.7241	18.6506			0.371936	0.27802	0.904456
ALDH6A1	Q02252;Q02252-2	MMSA_HUMAN	Methylmalonate-semialdehyde dehydrogenase [acylating], mitochondrial	21.4731	21.5052	20.0227	20.0783	19.5026	18.858	19.7323	19.6204	10.6478	10.6478	20.8861	20.9921	20.3934	20.4383	21.2897	21.3382	21.0471	21.209	20.9212	20.9948	21.1189	21.1349	19.2917	19.7849	20.802	20.9963	19.3797	19.0247	19.5717	19.7595	19.2835	19.726	18.0252	10.6478	20.6806	20.8935	18.3084	17.8709	19.5669	20.1297			0.476574	-0.643537	-0.720764
ALDH7A1	P49419;P49419-2;P49419-4	AL7A1_HUMAN	Alpha-aminoadipic semialdehyde dehydrogenase	21.5576	21.4972	19.1171	19.3359	19.1836	19.3895	20.2895	20.3063	19.9354	19.8363	20.5937	20.522	20.5186	20.4996	20.4468	20.5886	20.8433	20.7687	21.3725	21.2853	21.1955	21.1707	19.3185	19.4634	20.4651	20.5631	19.8024	19.3377	20.6145	20.6858	19.9506	20.1826	19.8006	20.0345	20.1633	20.1663	19.9787	19.9155	19.1563	19.3451			0.11764	-0.345208	-1.60455
ALDH9A1	P49189;P49189-2;P49189-3	AL9A1_HUMAN	4-trimethylaminobutyraldehyde dehydrogenase	23.747	23.792	22.4041	22.5097	22.419	22.3242	22.3658	22.3093	22.557	22.6477	22.9766	22.9228	22.8577	22.8677	23.1464	23.2822	23.0214	22.9984	22.822	22.7999	22.7283	22.669	22.703	22.8133	22.2082	22.277	21.5719	21.5311	21.2061	21.2568	21.4211	21.2771	21.1568	21.1103	22.8152	22.6981	21.3824	21.3859	21.8167	22.1201			0.248212	0.26012	1.17274
ALDOA	P04075;P04075-2;P09972;P05062;P04075;P04075-2;P09972;P04075;P04075-2	ALDOA_HUMAN;ALDOA_HUMAN;ALDOB_HUMAN;ALDOC_HUMAN;ALDOA_HUMAN;ALDOC_HUMAN	Fructose-bisphosphate aldolase A;Fructose-bisphosphate aldolase A;Fructose-bisphosphate aldolase A	24.9497	24.8944	24.4704	24.5788	25.5776	25.4964	24.532	24.5195	24.4208	24.3322	24.7789	24.9166	24.6283	24.7198	24.3852	24.3998	24.3406	24.549	24.5757	24.5478	24.572	24.6595	24.2568	24.3572	23.8176	23.957	24.9616	25.0565	24.5428	24.5819	23.323	23.5047	23.3988	23.4562	24.6895	24.7325	24.1867	24.0415	24.4593	24.4657			0.987976	0.00248423	0.0151989
ALDOB	P09972;P05062;P04075;P04075-2;P05062	ALDOA_HUMAN;ALDOB_HUMAN;ALDOC_HUMAN;ALDOB_HUMAN	Fructose-bisphosphate aldolase A;Fructose-bisphosphate aldolase B	26.2506	26.297	10.6478	16.2161	20.3775	20.2852	21.2403	21.5088	10.6478	10.6478	19.5433	19.6229	17.8831	18.2007	20.699	20.6695	22.0105	21.8911	18.3494	19.4962	20.1949	20.4366	10.6478	10.6478	19.4391	10.6478	10.6478	20.1047	19.4125	10.6478	10.6478	10.6478	10.6478	17.2983	18.4457	10.6478	17.3135	18.4977	10.6478	18.6952			0.22391	-1.97675	-1.24418
ALDOC	P09972;P05062;P04075;P04075-2;P09972;P04075;P04075-2;P09972	ALDOA_HUMAN;ALDOB_HUMAN;ALDOC_HUMAN;ALDOA_HUMAN;ALDOC_HUMAN;ALDOC_HUMAN	Fructose-bisphosphate aldolase A;Fructose-bisphosphate aldolase A;Fructose-bisphosphate aldolase C	18.8957	19.6777	20.333	20.5791	21.1643	21.0441	20.6521	20.7552	20.1378	20.1648	20.3831	20.3283	20.1989	20.2928	19.7266	19.816	19.9867	20.1461	19.5868	19.5917	19.9732	20.0063	19.1645	19.4537	18.9533	19.4451	21.1166	20.9075	20.413	20.4767	17.8353	17.2439	19.3217	19.0354	19.9452	19.8661	19.8011	19.8854	18.8263	19.7764			0.383981	-0.24218	-0.886607
ALG1	Q9BT22	ALG1_HUMAN	Chitobiosyldiphosphodolichol beta-mannosyltransferase	16.9303	17.4833	17.3427	16.4978	17.993	18.5076	18.2974	18.2127	10.6478	17.7307	18.4127	17.9748	18.521	18.2286	16.8394	16.3952	17.556	17.0989	17.3777	18.1257	17.9378	17.7883	10.6478	17.0539	18.0891	18.2259	18.3351	17.9538	17.1407	17.7997	10.6478	10.6478	10.6478	10.6478	17.7825	17.4865	18.2852	17.8329	10.6478	10.6478			0.720696	-0.339805	-0.360395
ALG11	Q2TAA5	ALG11_HUMAN	GDP-Man:Man(3)GlcNAc(2)-PP-Dol alpha-1,2-mannosyltransferase	15.8606	10.6478	10.6478	10.6478	15.4394	14.9924	10.6478	10.6478	10.6478	10.6478	14.8516	15.0441	15.7337	15.5368	15.3712	15.2025	15.4066	15.2535	15.5543	16.2605	15.4709	14.9488	10.6478	10.6478	10.6478	10.6478	10.6478	10.6478	10.6478	10.6478	10.6478	10.6478	10.6478	10.6478	10.6478	10.6478	14.2097	10.6478	10.6478	10.6478	+	Responders_Nonresponder	0.00573133	-1.94933	-2.92869
ALG2	Q9H553;Q9H553-2	ALG2_HUMAN	Alpha-1,3/1,6-mannosyltransferase ALG2	18.1321	17.0468	16.6612	10.6478	17.2066	17.67	18.7879	18.192	18.2871	16.8846	17.9425	17.8026	17.0097	17.6278	17.3516	17.3611	18.139	17.7329	17.8283	18.3959	18.6094	18.2243	17.0177	17.2218	18.6994	17.415	16.5322	16.6031	15.8424	16.565	17.2468	16.6825	17.7638	17.6476	18.0812	18.4514	17.529	18.0448	10.6478	19.5906			0.902891	-0.0680212	-0.122883
ALG5	Q9Y673;Q9Y673-2	ALG5_HUMAN	Dolichyl-phosphate beta-glucosyltransferase	18.6009	18.8149	18.2649	17.5116	18.8503	19.8464	20.0834	20.3279	18.7136	19.035	19.5344	19.4922	19.6735	19.382	19.5353	19.5399	19.5859	19.0393	19.6736	19.6132	19.9487	19.9626	20.1044	19.4722	20.2717	20.1403	19.7949	19.5659	19.0807	19.1995	19.1337	19.8557	18.6918	17.2423	19.6048	19.3142	20.709	20.9214	18.2468	19.6875			0.598106	-0.129678	-0.531848
ALKBH4	Q9NXW9	ALKB4_HUMAN	Alpha-ketoglutarate-dependent dioxygenase alkB homolog 4	15.561	16.3473	17.3509	10.6478	10.6478	10.6478	16.4307	15.5052	10.6478	10.6478	17.4544	17.3517	17.9341	17.8006	17.2798	10.6478	10.6478	16.1629	16.9796	10.6478	17.0178	16.7751	10.6478	10.6478	10.6478	14.3854	10.6478	17.9709	16.6518	15.533	10.6478	10.6478	10.6478	10.6478	10.6478	15.4344	16.0633	10.6478	10.6478	10.6478			0.0730186	-1.72576	-1.84382
ALOX15	P16050;P16050-2	LOX15_HUMAN	Polyunsaturated fatty acid lipoxygenase ALOX15	10.6478	10.6478	10.6478	10.6478	10.6478	10.6478	14.9503	10.6478	10.6478	10.6478	10.6478	15.3311	17.5322	17.1427	16.2185	10.6478	17.1308	10.6478	17.2186	16.695	16.3395	16.7666	17.8406	16.7635	17.9138	18.31	10.6478	10.6478	10.6478	10.6478	10.6478	10.6478	10.6478	17.0674	10.6478	10.6478	17.1029	16.7626	10.6478	10.6478			0.128782	-1.53473	-1.55384
ALOX5	P09917;P09917-2;P09917-3;P09917-4;P09917-5	LOX5_HUMAN	Polyunsaturated fatty acid 5-lipoxygenase	19.4153	19.3675	18.1317	18.0039	10.6478	10.6478	17.3806	16.1682	10.6478	15.8726	17.5232	16.9608	17.7196	17.6996	16.8374	16.6061	10.6478	10.6478	15.9513	10.6478	15.1814	15.4394	10.6478	16.4811	10.6478	10.6478	17.1667	14.6128	10.6478	10.6478	10.6478	10.6478	10.6478	10.6478	10.6478	10.6478	12.1108	10.6478	10.6478	10.6478			0.934521	0.089416	0.0827862
ALOX5AP	P20292	AL5AP_HUMAN	Arachidonate 5-lipoxygenase-activating protein	19.0524	18.9125	22.6919	22.7378	19.0842	18.5693	18.6612	18.4287	20.5218	20.8175	20.3365	20.7206	20.6289	20.7065	19.3483	19.4314	19.9286	20.1806	19.4693	19.2563	19.5601	19.7256	20.9922	20.6964	20.1634	20.3887	21.276	21.2661	20.1567	19.9117	21.6034	21.7916	21.0013	20.9155	20.1797	20.1089	19.5666	19.3466	20.543	19.8019			0.648152	0.160186	0.462242
ALYREF	Q86V81	THOC4_HUMAN	THO complex subunit 4	21.9464	21.8805	22.4435	22.5197	21.8146	21.8781	22.5207	22.5821	22.3506	22.5109	21.7713	21.7589	21.6098	21.6765	21.5678	21.6726	21.383	21.5154	22.0848	22.0801	21.4997	21.3835	22.5107	22.746	22.5851	22.6703	22.2426	22.3478	22.1189	22.1148	23.1815	23.0252	23.1613	23.1578	22.5968	22.4312	23.0748	23.0759	22.7029	22.7735	+	Responders_Nonresponder	0.0441153	0.329145	2.08723
AMACR	Q9UHK6;Q9UHK6-2;Q9UHK6-4;Q9UHK6-5	AMACR_HUMAN	Alpha-methylacyl-CoA racemase	10.6478	10.6478	10.6478	10.6478	10.6478	10.6478	10.6478	10.6478	10.6478	10.6478	17.8854	17.6254	18.9208	18.0385	18.4875	17.7849	10.6478	16.1743	17.9152	18.3213	19.4821	19.2869	19.5005	19.6159	17.3734	14.7246	10.6478	10.6478	18.6067	18.6635	18.8039	19.3297	10.6478	10.6478	10.6478	16.4659	18.1083	17.6979	10.6478	10.6478			0.0620969	-2.30031	-1.92599
AMBP	P02760	AMBP_HUMAN	Protein AMBP	17.5664	17.5741	19.6724	19.8938	17.6735	14.9469	17.5286	17.5391	10.6478	16.9809	18.582	18.8639	18.427	18.2807	19.3607	19.2805	19.1962	19.3263	19.0482	18.999	19.1405	18.7008	17.6229	16.2537	18.3813	18.195	19.2295	19.4971	15.5629	17.1084	18.973	19.2205	19.906	19.6496	19.1592	19.5075	18.8266	18.708	10.6478	18.9532			0.236108	-0.792682	-1.20551
AMDHD2	Q9Y303;Q9Y303-2;Q9Y303-3	NAGA_HUMAN	N-acetylglucosamine-6-phosphate deacetylase	17.6769	18.1422	17.619	17.8236	10.6478	10.6478	17.4504	16.9929	10.6478	10.6478	18.4426	18.2521	18.4923	18.0458	18.1084	17.7192	16.6799	16.6471	16.1188	14.9006	17.6585	17.7641	17.6133	16.4544	16.1737	17.2224	18.5574	18.573	16.2507	16.8662	10.6478	18.7141	10.6478	10.6478	15.7317	15.932	17.4512	17.8092	10.6478	10.6478			0.37924	-0.84705	-0.890587
AMPD2	Q01433;Q01433-2;Q01433-3;Q01433-4;Q01433-5	AMPD2_HUMAN	AMP deaminase 2	19.3793	19.1865	18.0571	18.1146	17.7181	18.3946	19.2555	19.3696	18.2259	18.5784	19.3237	19.1893	19.1614	18.901	18.8099	18.4368	18.2561	17.9433	18.0709	18.1972	18.9013	18.5669	17.7697	10.6478	18.3007	18.3675	18.8508	19.1136	18.4061	18.0878	10.6478	10.6478	10.6478	17.8997	18.5134	18.4093	18.8149	18.1441	10.6478	10.6478			0.749632	-0.301732	-0.321639
AMT	P48728;P48728-2;P48728-3;P48728-4	GCST_HUMAN	Aminomethyltransferase, mitochondrial	10.6478	10.6478	10.6478	10.6478	10.6478	10.6478	10.6478	10.6478	10.6478	10.6478	16.7025	14.8943	18.4081	17.8492	18.886	18.4843	18.1361	17.521	18.3355	18.0681	17.498	17.8273	10.6478	10.6478	18.5076	18.4135	10.6478	10.6478	15.7152	16.1959	10.6478	10.6478	10.6478	10.6478	16.1967	17.8219	10.6478	10.6478	17.3587	10.6478	+	Responders_Nonresponder	0.0046476	-3.06887	-3.01021
ANG	P03950	ANGI_HUMAN	Angiogenin	16.15	17.156	19.0041	17.8025	14.7471	16.5375	17.7029	17.8801	15.8217	10.6478	17.3494	17.7679	18.0384	17.55	18.433	18.5065	19.205	18.9481	19.3066	19.2404	18.8084	18.7374	18.1086	18.8284	18.3948	18.51	19.9846	19.5592	17.657	17.129	19.118	19.5481	19.8247	19.9923	18.9706	18.4694	18.7846	18.611	10.6478	17.4696			0.200311	-0.841324	-1.30554
ANK1	P16157;P16157-4;P16157-5;P16157-6;P16157-3;P16157-7;P16157-8;P16157-9;P16157-10;P16157-11;P16157-12;P16157-13;P16157-14;P16157-15;P16157-16;P16157-2;P16157-21	ANK1_HUMAN	Isoform Er3 of Ankyrin-1	17.6134	10.6478	18.7339	18.3056	10.6478	17.0359	17.2435	16.2185	10.6478	17.4876	17.8647	17.9246	18.1742	18.5976	18.9874	19.101	18.5682	18.3892	19.3805	19.2268	17.9539	17.8193	18.1395	17.4419	10.6478	15.1353	20.0902	19.8263	16.5166	15.7898	10.6478	10.6478	19.0485	18.731	15.7961	10.6478	10.6478	17.0421	10.6478	16.1176	+	Responders_Nonresponder	0.00486566	-2.91648	-3.03587
ANKHD1	Q8IWZ3;Q8IWZ3-2;Q8IWZ3-3;Q8IWZ3-4;Q8IWZ3-5;Q8IWZ3-6	ANKH1_HUMAN	Ankyrin repeat and KH domain-containing protein 1	21.1529	21.0139	21.3701	21.2134	21.7876	21.8387	21.7199	21.731	23.1288	23.2018	18.4911	18.5529	18.6118	18.4709	18.76	18.2868	21.9632	22.1408	21.4816	21.4285	19.1904	19.3713	22.6094	23.2567	22.0415	22.5978	20.5015	20.4976	20.7489	20.7911	23.4156	23.5768	22.7432	22.4877	22.3096	21.7779	20.844	20.905	24.8729	24.5103	+	Responders_Nonresponder	0.00245361	1.49653	3.30806
ANKRD13A	Q8IZ07	AN13A_HUMAN	Ankyrin repeat domain-containing protein 13A	10.6478	10.6478	14.3322	10.6478	10.6478	10.6478	10.6478	10.6478	10.6478	10.6478	15.041	15.6178	16.5297	16.1973	14.8392	16.3534	10.6478	13.625	10.6478	14.5508	14.8905	15.6464	10.6478	10.6478	10.6478	10.6478	15.0471	14.1546	10.6478	10.6478	10.6478	10.6478	10.6478	10.6478	10.6478	10.6478	10.6478	10.6478	10.6478	10.6478	+	Responders_Nonresponder	0.00031225	-2.28255	-4.12429
ANKRD22	Q5VYY1	ANR22_HUMAN	Ankyrin repeat domain-containing protein 22	18.3571	18.5517	20.3975	19.7885	10.6478	10.6478	19.8272	19.7891	20.6823	20.5117	19.1757	19.1439	19.1549	18.9228	18.6701	18.3656	19.3233	10.6478	19.847	20.1447	19.8161	19.7581	19.7566	20.1943	10.6478	19.7393	20.9085	20.4309	20.2923	20.2585	20.884	10.6478	19.3435	18.1965	19.9925	19.5847	20.8602	20.6679	19.9817	20.0795			0.173096	-1.45849	-1.40346
ANKS4B	Q8N8V4	ANS4B_HUMAN	Ankyrin repeat and SAM domain-containing protein 4B	16.4774	17.7926	14.7835	10.6478	17.0697	17.3984	10.6478	17.1242	10.6478	10.6478	16.6346	17.1073	17.0139	10.6478	17.8932	17.8472	18.3552	16.9125	18.0513	16.3478	17.8005	17.6281	10.6478	10.6478	16.3048	16.1647	10.6478	10.6478	10.6478	14.9136	10.6478	10.6478	10.6478	10.6478	18.4852	18.3365	17.1519	16.9291	10.6478	10.6478			0.551535	-0.634367	-0.601074
ANKZF1	Q9H8Y5	ANKZ1_HUMAN	Ankyrin repeat and zinc finger domain-containing protein 1	16.3447	14.823	16.8321	15.3326	17.287	17.5451	16.9869	16.9595	16.1753	17.2739	16.824	16.5826	16.88	16.4842	16.2663	15.5867	14.7244	10.6478	16.281	10.6478	15.178	15.4987	10.6478	10.6478	15.7481	10.6478	10.6478	10.6478	16.5748	16.7339	10.6478	10.6478	10.6478	10.6478	16.3417	15.2122	15.2783	10.6478	10.6478	10.6478			0.294588	0.932353	1.06333
ANP32A	P39687;O43423;P39687;Q92688;Q92688-2	AN32A_HUMAN;AN32A_HUMAN;AN32B_HUMAN	Acidic leucine-rich nuclear phosphoprotein 32 family member A;Acidic leucine-rich nuclear phosphoprotein 32 family member A	22.6519	22.7093	22.5929	22.8518	22.7941	22.9316	22.4869	22.564	22.2321	22.1114	22.3899	22.2322	22.3361	22.1625	22.1932	22.1681	21.9294	21.8383	22.6161	22.6171	22.2506	22.2643	22.5912	22.8355	22.3047	22.4938	22.0395	22.001	22.1326	21.8147	22.97	22.8153	23.1262	23.1274	22.4353	22.4147	22.4229	22.2736	22.4372	22.123	+	Responders_Nonresponder	0.00233182	0.303978	3.26738
ANP32B	P39687;Q92688;Q92688-2;Q92688;Q92688-2	AN32A_HUMAN;AN32B_HUMAN;AN32B_HUMAN	Acidic leucine-rich nuclear phosphoprotein 32 family member A;Acidic leucine-rich nuclear phosphoprotein 32 family member B	21.5159	21.2552	21.8677	21.9224	21.9212	21.782	21.4113	21.5315	20.9742	21.1386	21.4732	21.3992	21.5604	21.7506	21.0005	20.8458	20.7905	20.7266	21.2154	20.9457	21.2408	21.3143	21.5034	21.4346	21.1833	21.4459	21.2829	21.3829	20.8267	20.968	21.3986	21.4821	21.6454	21.7146	21.0848	21.1764	22.0098	22.0074	21.139	21.3639			0.172893	0.145907	1.38923
ANP32E	Q9BTT0;Q9BTT0-3	AN32E_HUMAN	Acidic leucine-rich nuclear phosphoprotein 32 family member E	18.3748	18.0742	19.001	19.131	10.6478	17.2834	17.7387	17.317	18.9319	19.2595	18.6299	18.8779	18.7561	19.3652	18.5728	17.1819	10.6478	10.6478	10.6478	10.6478	16.7181	17.5933	17.9129	17.1522	10.6478	17.6058	18.4782	19.0702	17.8053	17.2503	18.0373	17.8002	17.4672	10.6478	10.6478	17.585	17.1538	10.6478	10.6478	10.6478			0.16833	1.47328	1.4044
ANPEP	P15144	AMPN_HUMAN	Aminopeptidase N	20.6916	20.68	20.7638	20.7724	16.1295	10.6478	16.8515	17.0462	18.5874	18.1897	18.2472	17.8223	18.2323	18.0555	18.674	18.5143	20.2747	20.0325	18.9523	19.1287	19.0284	19.2812	17.6614	18.4818	17.3564	16.9936	20.1165	20.0191	17.9008	17.3375	16.2066	10.6478	10.6478	16.354	19.1854	19.2829	16.9169	17.0605	17.3059	17.6691			0.540055	-0.50611	-0.620129
ANXA1	P04083	ANXA1_HUMAN	Annexin A1	22.7108	22.891	23.8345	23.8474	20.2363	20.4408	20.3944	20.3391	22.4041	22.5228	22.8678	22.9651	23.5271	23.609	22.1162	22.1889	21.8326	21.8688	21.2877	21.2629	23.4234	23.4127	22.6799	22.6214	22.3567	22.3632	22.808	22.8782	21.4241	21.5272	22.1925	22.1836	22.3928	22.4425	21.1918	21.4809	21.9235	22.0064	21.8545	21.9251			0.331846	-0.304541	-0.987299
ANXA11	P27216;P27216-2;P50995;P50995-2;P50995;P50995-2	ANX11_HUMAN;ANX13_HUMAN;ANX11_HUMAN	Annexin A13;Annexin A11	21.5842	21.5801	21.5347	21.5341	21.3318	21.4955	21.6282	21.612	20.9757	20.7099	21.4795	21.5675	21.6849	21.6576	22.0166	21.9291	21.9441	22.1297	21.903	21.8944	21.7944	21.7377	21.3254	21.4975	21.4339	21.5216	21.7219	21.7087	21.201	21.3101	20.9258	21.2326	20.7082	20.5272	21.439	21.4864	21.0754	20.9127	21.4798	21.3873			0.169728	-0.154565	-1.40171
ANXA13	P27216;P27216-2;P27216;P27216-2;P50995;P50995-2	ANX13_HUMAN;ANX11_HUMAN;ANX13_HUMAN	Annexin A13;Annexin A13	18.7403	19.0536	20.0975	20.0825	18.7516	19.0168	21.8909	21.9911	19.1479	19.3367	19.6752	19.27	19.3593	19.2107	21.0472	20.9593	20.8522	20.7948	20.0836	20.1593	20.6407	20.5759	20.9993	21.0759	19.9395	19.7892	16.6494	15.6687	10.6478	10.6478	20.0142	19.8499	17.7271	17.2446	19.8105	19.689	20.2613	20.0974	17.5564	18.6247	+	Responders_Nonresponder	0.0433599	1.42556	2.12247
ANXA2	P07355;P07355-2;A6NMY6	ANXA2_HUMAN	Annexin A2	24.832	24.8624	23.7487	23.7494	23.6492	23.6423	23.4202	23.4701	22.9732	23.0508	23.4758	23.542	23.0342	23.161	23.3024	23.2971	23.7663	23.7992	23.8645	23.8824	23.6781	23.6936	23.5787	23.7878	23.3682	23.4359	23.5819	23.6951	23.9133	24.0711	23.3798	23.4691	23.3726	23.295	23.4313	23.5299	23.2302	23.3516	23.7462	23.6579			0.605276	0.0680119	0.523284
ANXA3	P12429	ANXA3_HUMAN	Annexin A3	23.0801	23.1045	24.0252	23.9849	21.6865	21.4844	23.0384	23.0739	23.1299	23.1106	22.092	22.1357	22.1188	22.1113	21.6838	21.7531	21.9215	21.9875	22.5039	22.5178	22.411	22.4186	22.8353	22.7496	22.1972	22.1536	23.2434	23.2511	23.0717	23.0309	22.7963	22.7463	22.3103	22.2889	21.8139	21.7278	22.5399	22.4839	22.456	22.3246			0.121464	0.314243	1.5999
ANXA4	P09525;P09525-2	ANXA4_HUMAN	Annexin A4	24.9565	24.9254	23.1642	23.0565	24.0524	24.1122	23.8677	23.9404	21.9723	22.0812	23.4132	23.4152	22.4212	22.4639	22.806	22.8484	23.2385	23.254	23.4075	23.4295	23.5919	23.6364	23.1477	23.156	22.9932	23.0661	22.2362	22.1561	23.1032	23.0688	22.7233	22.8091	22.6703	22.5819	23.2484	23.2512	23.4216	23.4502	23.0687	23.0759			0.139877	0.32795	1.52445
ANXA5	P08758	ANXA5_HUMAN	Annexin A5	24.6619	24.6714	24.8951	24.9425	23.5231	23.481	24.1409	24.194	24.1832	24.1773	24.6745	24.6733	24.9661	24.9532	24.8015	24.8088	25.0061	24.996	24.6381	24.7098	24.9804	24.9667	24.7053	24.6996	25.039	25.0284	25.2907	25.2712	24.6201	24.7103	25.0035	24.99	25.4919	25.4149	24.4703	24.521	24.1543	24.3125	24.3372	24.363	+	Responders_Nonresponder	0.032613	-0.306394	-2.23846
ANXA6	P08133;P08133-2	ANXA6_HUMAN	Annexin A6	22.058	22.1365	23.0466	23.0419	20.8339	20.8887	20.8986	20.9604	22.3141	22.3744	22.867	22.9591	22.8779	22.9466	22.5429	22.5735	22.3016	22.2546	21.9027	21.8881	22.344	22.2714	23.0959	23.2443	22.5471	22.4349	23.1788	23.2101	21.7915	21.7735	22.0032	21.9788	21.6675	21.7047	21.7357	21.821	20.8643	20.9944	21.9821	22.0757			0.527355	-0.147434	-0.638878
ANXA7	P20073;P20073-2	ANXA7_HUMAN	Annexin A7	21.7746	21.7537	21.5451	21.4067	20.9139	21.0544	21.6141	21.6191	20.8939	20.8006	21.6623	21.6763	21.8501	21.748	21.7836	21.7837	21.6976	21.5562	21.527	21.4647	21.6901	21.6968	21.7031	21.6412	21.6273	21.5762	21.546	21.6131	21.59	21.5795	21.2841	21.3952	21.2852	21.3108	21.3743	21.4344	21.0326	21.0003	21.0898	20.8972			0.332698	-0.0919019	-0.982343
AOC1	P19801;P19801-2	AOC1_HUMAN	Amiloride-sensitive amine oxidase [copper-containing]	19.1662	19.3095	17.9693	18.0037	17.7267	17.2291	19.1681	19.1503	18.6391	10.6478	19.0869	18.9413	18.2494	17.9512	20.3688	20.2782	21.344	21.27	20.9326	20.9609	20.6647	20.5825	20.0879	19.6263	19.7809	19.5463	18.2532	17.5927	17.188	17.4944	18.0426	18.709	16.8654	10.6478	20.619	20.3849	19.1954	18.9919	19.6525	19.5922			0.607408	-0.369008	-0.518177
AOC3	Q16853;Q16853-2	AOC3_HUMAN	Membrane primary amine oxidase	22.3147	22.2502	20.7625	20.5821	19.1121	19.4496	20.2812	20.2259	16.7862	15.8876	21.8556	21.9102	22.4242	22.3968	22.9443	22.9795	22.5083	22.3929	21.7769	21.8686	22.5503	22.5371	23.2333	23.238	22.4137	22.385	22.1874	22.1069	18.4257	18.5375	21.7829	21.9252	20.8587	21.0826	20.9589	20.9291	19.4592	19.4965	21.1517	21.7605			0.216454	-0.703044	-1.26388
AP1B1	P63010;P63010-2;P63010-3;Q10567;Q10567-2;Q10567-3;Q10567-4;Q10567-3;Q10567-4;Q10567;Q10567-2;Q10567-3;Q10567-4	AP1B1_HUMAN;AP2B1_HUMAN;AP1B1_HUMAN;AP1B1_HUMAN	Isoform 3 of AP-2 complex subunit beta;Isoform C of AP-1 complex subunit beta-1;AP-1 complex subunit beta-1	19.7147	19.7031	19.9821	20.0638	19.4563	19.6959	19.9581	19.9528	19.2179	19.3875	19.7064	19.9667	20.1616	20.242	20.0915	20.1708	20.3193	20.4701	20.0467	20.2071	19.9558	20.0616	19.961	19.9365	20.0407	19.7976	19.5513	19.541	19.7157	19.7447	19.7195	20.0227	19.1494	19.0194	20.3634	20.3026	19.974	20.1058	20.2438	20.3264			0.373392	-0.0954505	-0.900763
AP1G1	O43747;O43747-2	AP1G1_HUMAN	AP-1 complex subunit gamma-1	18.2723	17.7471	18.424	18.3466	17.2604	18.2132	17.844	17.5162	18.2238	18.2357	18.3712	18.1608	18.351	18.3818	18.6141	18.5523	18.7662	19.0291	18.701	18.7821	18.7877	18.6158	10.6478	17.3502	17.8351	18.4833	17.3527	17.0576	18.3786	18.4664	16.9413	17.5717	16.5898	10.6478	18.2733	18.5004	18.0039	17.8338	17.9017	18.1333			0.537515	-0.347261	-0.622542
AP1G2	O75843	AP1G2_HUMAN	AP-1 complex subunit gamma-like 2	10.6478	10.6478	10.6478	10.6478	16.1607	14.9708	17.5699	17.8035	16.1633	10.6478	16.1424	16.2591	17.0005	16.8738	16.3236	15.9183	15.2136	16.0475	10.6478	15.7407	16.2149	15.8901	10.6478	10.6478	16.342	10.6478	16.6343	16.4485	16.5682	16.3982	10.6478	10.6478	10.6478	10.6478	10.6478	17.5584	15.0481	10.6478	10.6478	10.6478			0.0726838	-1.681	-1.85388
AP1M1	Q9BXS5;Q9BXS5-2;Q9Y6Q5;Q9Y6Q5-2;Q9BXS5;Q9BXS5-2	AP1M1_HUMAN;AP1M1_HUMAN;AP1M2_HUMAN	AP-1 complex subunit mu-1;AP-1 complex subunit mu-1	18.3839	10.6478	17.0266	17.4781	10.6478	10.6478	10.6478	15.2987	10.6478	10.6478	17.7407	16.7497	19.2349	17.4733	17.8845	17.7802	14.7673	10.6478	16.6817	10.6478	16.999	17.4711	10.6478	10.6478	16.8244	10.6478	17.8365	17.6339	16.1733	16.6096	10.6478	10.6478	10.6478	10.6478	15.194	10.6478	15.6158	10.6478	10.6478	10.6478	+	Responders_Nonresponder	0.0203307	-2.38839	-2.42389
AP1M2	Q9Y6Q5;Q9Y6Q5-2;Q9BXS5;Q9BXS5-2;Q9Y6Q5;Q9Y6Q5-2	AP1M1_HUMAN;AP1M2_HUMAN;AP1M2_HUMAN	AP-1 complex subunit mu-1;AP-1 complex subunit mu-2	18.8938	18.9058	19.0027	18.8699	18.998	19.6404	19.8935	19.7456	19.6428	18.9414	19.2203	19.3377	18.9938	19.1635	19.6109	19.6388	20.1651	20.1361	20.0051	19.9034	19.7494	19.5513	19.0555	18.9912	19.3843	19.2389	18.1754	17.9448	19.5426	19.488	18.4804	19.0905	18.2277	18.2812	19.7851	19.9181	19.9023	19.6394	19.0931	19.6664			0.605006	-0.0892443	-0.521758
AP1S1	P61966;P61966-2	AP1S1_HUMAN	AP-1 complex subunit sigma-1A	15.9715	15.6281	16.286	16.4818	16.8134	16.7295	18.0009	17.7942	17.1238	17.0657	17.7386	17.9523	18.0324	17.8168	18.1318	18.025	18.2599	17.7465	18.141	17.6558	18.4115	18.4451	10.6478	10.6478	17.4126	17.0207	17.2162	17.316	17.4135	17.3219	16.2967	18.1523	15.8693	15.6883	17.8056	17.7622	18.284	18.4973	10.6478	10.6478			0.291959	-0.743848	-1.06927
AP1S2	P56377;P56377-2	AP1S2_HUMAN	AP-1 complex subunit sigma-2	16.9009	10.6478	18.5942	18.731	10.6478	10.6478	10.6478	10.6478	10.6478	15.7705	18.4483	18.0934	16.3958	17.7197	17.2036	16.7847	16.1162	10.6478	10.6478	10.6478	17.7256	16.6619	10.6478	10.6478	18.4528	17.6612	17.2602	17.2436	17.104	17.5181	10.6478	16.6302	10.6478	10.6478	17.3171	16.5527	10.6478	10.6478	10.6478	10.6478			0.635918	-0.525749	-0.477509
AP2A1	O95782;O95782-2;O94973;O94973-2;O94973-3;O95782;O95782-2	AP2A1_HUMAN;AP2A2_HUMAN;AP2A1_HUMAN	AP-2 complex subunit alpha-2;AP-2 complex subunit alpha-1	19.2855	19.2491	18.6415	18.5747	19.255	18.8413	19.3738	19.0653	18.0276	17.4868	18.7512	18.568	18.9369	18.6725	18.6415	18.4651	18.9133	19.0382	18.9025	18.2933	18.3522	17.9438	17.942	17.6914	18.699	18.8226	18.9708	18.6721	18.3341	18.2876	18.1226	18.0446	18.8542	18.7543	19.0603	19.1503	18.272	18.4503	17.5884	18.1172			0.564692	0.0942012	0.583074
AP2A2	O94973;O94973-2;O95782;O95782-2;O94973;O94973-2;O94973-3	AP2A2_HUMAN;AP2A1_HUMAN;AP2A2_HUMAN	AP-2 complex subunit alpha-2;AP-2 complex subunit alpha-2	17.8297	17.7086	10.6478	10.6478	10.6478	10.6478	10.6478	10.6478	10.6478	10.6478	16.8284	17.3119	17.2124	17.4009	17.105	16.8716	17.6113	17.4314	10.6478	17.3519	10.6478	16.9818	10.6478	10.6478	10.6478	10.6478	10.6478	10.6478	17.0491	16.5555	10.6478	16.8997	10.6478	10.6478	10.6478	10.6478	10.6478	10.6478	10.6478	10.6478	+	Responders_Nonresponder	0.0146369	-2.40403	-2.55814
AP2B1	P63010;P63010-2;P63010-3;P63010;P63010-2;P63010-3;Q10567;Q10567-2;Q10567-3;Q10567-4	AP2B1_HUMAN;AP1B1_HUMAN;AP2B1_HUMAN	Isoform 3 of AP-2 complex subunit beta;Isoform 3 of AP-2 complex subunit beta	20.3666	20.2615	20.3748	20.1797	20.1681	20.0966	19.9452	19.6788	18.3599	18.5767	19.9376	19.8451	20.1522	19.7578	19.8824	19.7254	20.3163	19.9456	19.9339	19.9595	19.4496	19.327	18.9289	18.7229	20.29	19.9501	19.8164	19.7969	19.4112	19.4709	19.2712	19.5286	19.9887	19.6598	20.0762	20.0761	19.5495	19.5729	19.7127	19.6945			0.743141	-0.0544577	-0.332084
AP2M1	Q96CW1;Q96CW1-2	AP2M1_HUMAN	AP-2 complex subunit mu	20.465	20.4887	20.6308	20.2249	20.4382	20.3343	20.2701	20.0833	19.6927	19.0035	20.3224	20.1956	20.4477	20.4412	20.2313	19.9183	20.1487	20.3138	20.1247	20.0455	20.2412	19.9397	19.3792	19.4507	20.6364	20.2516	20.2061	19.9867	20.3019	20.2711	20.1808	20.1821	20.5664	20.4294	19.7755	19.9085	19.8402	19.4119	19.7001	19.8746			0.646233	-0.0569145	-0.464251
AP2S1	P53680;P53680-2	AP2S1_HUMAN	AP-2 complex subunit sigma	21.5875	21.3634	21.5928	21.2459	20.6965	20.7453	21.2856	21.1825	21.2485	20.9087	21.3717	21.4701	21.0727	21.095	20.8322	20.9589	21.4949	21.3309	21.2496	21.2071	20.9973	21.0259	20.4821	19.695	21.1277	21.5841	21.2974	21.2667	20.6317	20.9006	21.5268	21.2339	21.9178	22.1677	20.9096	21.2316	21.7922	21.4071	21.6016	21.3286			0.150089	-0.200197	-1.47528
AP3B1	O00203;O00203-3;Q13367;Q13367-3;Q13367-4	AP3B1_HUMAN	AP-3 complex subunit beta-1	19.616	19.4655	19.8511	19.8894	19.8971	20.1999	19.4274	19.1358	19.0835	19.8793	20.1887	20.2609	19.9097	19.9251	19.6484	19.7102	19.7243	20.0116	19.5338	19.6461	19.804	19.9539	19.0982	18.2532	19.0601	19.5144	19.5764	19.362	19.2745	19.4867	19.3389	18.7362	18.3807	19.2909	19.1073	19.5368	20.0839	19.9197	18.734	19.63			0.104773	-0.244994	-1.66488
AP3M1	Q9Y2T2	AP3M1_HUMAN	AP-3 complex subunit mu-1	17.6706	17.4309	17.7268	17.8755	17.7177	17.8837	17.4575	16.9732	19.0424	18.292	18.4198	18.4124	17.6134	17.513	17.364	17.423	17.5667	18.0181	17.6056	16.7457	18.1073	18.2742	10.6478	10.6478	17.1548	17.4291	17.4463	17.1442	17.2847	17.5226	10.6478	16.9581	17.7786	10.6478	16.5466	16.69	18.1221	17.1144	10.6478	10.6478			0.698961	-0.32355	-0.389899
AP3S1	Q92572	AP3S1_HUMAN	AP-3 complex subunit sigma-1	18.8426	18.8772	18.8356	18.8427	19.0132	19.0036	18.66	19.0474	18.9158	18.3662	19.1362	19.2148	19.0123	18.964	18.4765	19.0261	18.7532	18.7849	18.8468	18.9026	19.0604	18.8803	17.8782	17.9391	18.851	18.7581	18.9685	18.7066	18.7126	18.6393	19.2011	19.198	19.2286	18.394	18.4677	18.1613	19.4448	19.0166	17.2615	18.0588			0.554745	-0.0805898	-0.595967
APCS	P02743	SAMP_HUMAN	Serum amyloid P-component	19.7775	19.9342	23.3571	23.324	20.3903	20.33	21.6666	21.7081	21.6346	21.5907	22.0193	22.0565	22.8432	22.8775	23.034	23.0115	22.8616	22.9809	21.5942	21.7864	22.8651	22.8371	22.7054	22.7692	21.5262	21.5711	23.7428	23.7225	20.6966	20.8938	22.82	22.8252	23.8657	23.9231	21.7893	21.6479	21.298	21.2683	21.8415	22.0197	+	Responders_Nonresponder	0.0379501	-0.713681	-2.15907
APEH	P13798	ACPH_HUMAN	Acylamino-acid-releasing enzyme	20.6518	20.6074	19.8233	19.5958	20.5304	20.5405	19.7329	19.7291	19.2608	20.1186	20.3991	20.4671	20.6065	20.6101	21.0795	21.1215	20.9591	20.8404	20.5395	20.4987	21.0116	20.9417	19.3166	18.9701	19.7304	19.7757	20.4624	20.4268	19.8533	19.8583	18.4255	18.7845	17.5825	17.8444	20.2634	20.2096	19.4954	19.7388	19.3419	19.6664			0.152094	-0.370572	-1.46239
APEX1	P27695	APEX1_HUMAN	DNA-(apurinic or apyrimidinic site) endonuclease	21.7351	21.8077	22.3477	22.4095	21.959	22.1812	22.3342	22.3607	21.5709	21.5411	22.1284	22.2759	22.115	22.0669	21.6934	21.6057	20.9947	21.3758	21.5742	21.8035	21.6685	21.584	21.854	21.8779	22.3883	22.5551	22.2349	22.349	22.3165	22.2109	21.6243	21.8647	22.2721	22.1754	21.8196	21.9613	21.6402	21.6337	21.0227	21.5184			0.125694	0.18068	1.56581
API5	Q9BZZ5;Q9BZZ5-2;Q9BZZ5-3;Q9BZZ5-2;Q9BZZ5-5;Q9BZZ5;Q9BZZ5-1;Q9BZZ5-2;Q9BZZ5-3;Q9BZZ5-5;Q9BZZ5-6;Q9BZZ5;Q9BZZ5-2;Q9BZZ5-3;Q9BZZ5-6	API5_HUMAN;API5_HUMAN;API5_HUMAN;API5_HUMAN	Isoform 2 of Apoptosis inhibitor 5;Isoform 2 of Apoptosis inhibitor 5;Isoform 2 of Apoptosis inhibitor 5;Isoform 2 of Apoptosis inhibitor 5	21.0705	21.0287	21.3995	21.2785	21.4983	21.4224	20.9213	20.9936	21.4308	21.2797	21.1778	21.1936	20.9992	21.059	20.837	20.7918	20.7517	20.3053	20.9304	20.9271	20.812	20.7335	20.4481	20.7531	21.017	20.9838	20.7012	20.5763	21.2601	21.2554	20.2436	20.5655	19.6473	19.6749	20.7773	20.9714	20.681	20.6493	20.58	20.8021	+	Responders_Nonresponder	0.0397641	0.261614	2.12938
APIP	Q96GX9	MTNB_HUMAN	Methylthioribulose-1-phosphate dehydratase	10.6478	10.6478	17.7891	10.6478	10.6478	10.6478	15.7489	10.6478	10.6478	10.6478	17.9541	17.9405	17.2886	17.4026	17.3357	17.1577	10.6478	10.6478	10.6478	10.6478	15.1328	15.9834	10.6478	10.6478	10.6478	10.6478	16.3993	16.7358	17.1586	17.2841	10.6478	10.6478	14.6313	10.6478	10.6478	10.6478	10.6478	10.6478	10.6478	10.6478	+	Responders_Nonresponder	0.00104942	-2.95546	-3.56595
APLP2	Q06481;Q06481-2;Q06481-3;Q06481-4;Q06481-5;Q06481-6	APLP2_HUMAN	Amyloid-like protein 2	10.6478	10.6478	16.992	16.9553	10.6478	10.6478	13.7495	15.5239	10.6478	10.6478	16.1153	16.2174	17.4441	17.1254	16.6994	16.6752	10.6478	10.6478	10.6478	15.9172	17.0443	16.6091	10.6478	10.6478	10.6478	15.0426	16.5337	16.1954	19.3737	19.2532	16.5004	18.4532	10.6478	10.6478	16.3215	10.6478	16.222	16.3123	10.6478	10.6478			0.0688909	-1.80945	-1.87364
APMAP	Q9HDC9	APMAP_HUMAN	Adipocyte plasma membrane-associated protein	22.2177	22.293	24.1187	24.1113	22.7937	22.8187	22.9272	22.9875	22.536	22.7529	22.7632	22.7725	22.95	22.8591	22.6256	22.6343	22.4097	22.4433	23.01	23.068	22.9945	23.0255	23.7578	23.7174	23.2472	23.2394	23.3258	23.3294	22.5192	22.555	23.699	23.7731	23.4187	23.3312	22.4383	22.2769	23.1075	23.1088	22.8755	23.1513			0.301368	0.17304	1.05706
APOA1	P02647	APOA1_HUMAN	Apolipoprotein A-I	20.4736	20.508	22.2254	22.1916	20.6322	20.7057	20.8989	20.8252	21.0299	21.1119	21.9889	21.987	22.4913	22.4807	23.4886	23.5612	22.8173	23.0413	23.0605	23.1408	22.5762	22.5565	21.8481	21.9432	21.2244	21.3418	22.6583	22.6265	20.8696	20.9864	20.8623	21.0585	22.2962	22.3022	23.0202	23.1432	21.965	21.9849	21.6996	21.7955	+	Responders_Nonresponder	0.000279289	-0.989331	-4.05773
APOA2	P02652	APOA2_HUMAN	Apolipoprotein A-II	16.2766	16.4906	17.5937	17.4049	16.6353	10.6478	17.0122	16.7329	10.6478	10.6478	17.6218	17.9627	18.224	18.3401	19.3004	19.5463	19.3342	19.0937	18.7333	18.6604	19.0432	18.9857	18.8163	18.0318	17.2678	17.0077	18.8443	18.6558	15.5955	16.6817	10.6478	15.3186	18.4336	18.2808	19.1008	19.264	17.5021	17.3402	17.5419	17.921	+	Responders_Nonresponder	0.00434576	-2.39291	-3.22085
APOA4	P06727	APOA4_HUMAN	Apolipoprotein A-IV	19.8896	19.996	21.0152	21.0286	19.354	19.4997	19.2093	19.4618	19.3897	19.2145	20.2266	20.1682	19.3356	19.3488	20.6127	20.6093	20.8444	20.9196	20.3344	20.2164	20.0204	19.8776	19.1357	19.262	18.2503	18.1516	19.1654	19.1972	19.0037	18.9742	18.7981	18.7575	20.4335	20.5492	21.6681	21.5098	19.4647	19.1361	20.1152	20.2704			0.2871	-0.302537	-1.08604
APOB	P04114	APOB_HUMAN	Apolipoprotein B-100	16.8081	14.3499	17.756	18.0766	17.1344	10.6478	16.7489	17.3617	16.4167	18.1336	17.2935	17.0881	18.3888	18.3238	18.9697	18.9409	18.6665	18.6338	18.6366	18.5978	16.5875	16.9141	17.2401	17.7305	10.6478	10.6478	17.6746	17.9709	17.4962	17.3389	17.0618	16.8264	16.8569	15.7485	17.8021	17.6698	16.2049	17.1549	17.4865	18.1579	+	Responders_Nonresponder	0.020682	-1.62888	-2.50863
APOBEC3C	Q9NRW3	ABC3C_HUMAN	DNA dC->dU-editing enzyme APOBEC-3C	17.4538	18.4013	10.6478	10.6478	10.6478	10.6478	10.6478	10.6478	16.0877	10.6478	17.097	17.4254	17.6282	16.777	17.5247	16.9243	17.7079	16.7471	18.4904	18.6414	17.7507	17.4038	10.6478	17.9733	18.0708	18.276	17.4098	17.2489	18.2366	18.5297	17.6981	17.9949	19.1906	19.6199	17.7163	18.429	10.6478	14.8128	10.6478	17.664	+	Responders_Nonresponder	0.0243035	-2.37886	-2.38567
APOBR	Q0VD83;Q0VD83-3	APOBR_HUMAN	Apolipoprotein B receptor	17.2654	10.6478	17.2707	18.323	16.0129	17.1342	17.626	17.807	17.1881	16.8901	18.1284	17.8862	18.774	18.8526	19.7196	19.7302	19.4671	19.4483	19.3071	19.3456	19.1178	19.1476	15.1084	16.2855	16.8428	17.9172	19.0058	18.7022	15.5616	16.4294	16.1761	18.7037	10.6478	10.6478	18.5875	18.5613	17.5951	17.7765	16.4006	17.7858			0.260229	-0.795309	-1.14314
APOC1	P02654	APOC1_HUMAN	Apolipoprotein C-I	10.6478	10.6478	18.9171	19	10.6478	10.6478	13.9789	10.6478	10.6478	10.6478	10.6478	10.6478	16.337	16.3807	17.7174	17.8154	16.5737	10.6478	16.5681	15.5312	15.4153	16.0492	10.6478	10.6478	10.6478	10.6478	17.2502	17.6644	15.1619	10.6478	10.6478	10.6478	10.6478	15.4302	10.6478	15.7086	15.1249	15.6449	10.6478	10.6478	+	Responders_Nonresponder	0.00958901	-2.47161	-2.73575
APOC2	P02655	APOC2_HUMAN	Apolipoprotein C-II	10.6478	10.6478	17.0831	17.6236	10.6478	10.6478	10.6478	10.6478	10.6478	10.6478	10.6478	16.8498	16.5294	18.0328	17.9365	18.0398	17.0679	10.6478	17.1506	17.6632	10.6478	16.4323	10.6478	10.6478	10.6478	10.6478	15.8854	10.6478	14.6637	10.6478	10.6478	10.6478	18.0007	10.6478	17.0001	17.7805	10.6478	10.6478	10.6478	10.6478			0.0508816	-1.98207	-2.0165
APOC3	P02656	APOC3_HUMAN	Apolipoprotein C-III	10.6478	10.6478	19.2203	19.0678	15.8202	16.5803	17.2606	16.7819	16.7418	15.9588	17.5555	17.6043	17.8173	18.0022	18.7794	19.0035	19.961	19.7435	18.8275	18.7478	17.441	17.6391	18.5792	19.097	15.6293	17.2975	18.1957	18.5874	17.2711	17.2063	19.1311	19.8644	19.7788	19.7944	19.2267	19.1867	18.1001	18.4066	17.4564	18.9768			0.0533573	-1.36329	-2.05347
APOD	P05090	APOD_HUMAN	Apolipoprotein D	19.2281	19.2556	21.3626	21.1622	20.6023	20.4786	20.6592	20.734	21.3106	21.3611	20.1234	19.8698	20.7057	20.8314	21.4881	21.4119	21.6302	21.3376	21.1353	20.6681	20.895	20.8683	20.3977	20.435	20.8689	20.6938	21.4843	21.5389	20.6291	20.4513	21.2193	21.2342	21.8765	22.2834	21.8763	21.7585	20.5952	20.3794	22.1559	22.1097			0.186289	-0.298988	-1.34784
APOE	P02649	APOE_HUMAN	Apolipoprotein E	18.3624	18.302	22.4006	22.4639	18.9668	18.6671	19.3125	19.2266	19.2254	19.6493	20.4524	20.3303	21.2058	21.2242	21.692	21.685	21.2714	21.351	20.92	20.8641	20.0992	20.063	20.6271	20.5707	20.077	20.2194	21.1478	21.1636	20.0805	20.1699	20.0253	20.4453	20.9458	21.0707	21.2084	20.9497	19.9763	19.6572	19.6542	19.9349			0.0557084	-0.641115	-2.00796
APOH	P02749	APOH_HUMAN	Beta-2-glycoprotein 1	18.0873	17.8954	19.5293	19.754	18.3116	18.5585	17.4934	17.862	18.2876	18.256	19.0238	18.8331	19.0563	18.9867	19.1603	19.4111	19.7446	19.3305	19.4392	19.2913	17.6947	17.5574	10.6478	10.6478	18.4202	17.4442	19.0318	18.9204	18.7701	18.3069	17.3594	17.2125	18.8874	19.2011	18.3294	18.5376	17.9791	17.8587	10.6478	10.6478			0.377434	-0.712348	-0.893636
APOL1	O14791;O14791-2;O14791-3	APOL1_HUMAN	Apolipoprotein L1	16.5959	15.4361	17.6988	17.6448	10.6478	10.6478	16.5643	15.7531	10.6478	10.6478	17.3057	17.5697	17.5631	17.1936	19.7824	19.6523	18.4099	18.6546	17.9944	17.5679	16.5724	16.5915	16.2313	16.3268	17.619	17.2207	18.7781	18.8282	18.1741	18.7457	10.6478	16.3004	15.5462	16.8624	16.6861	17.345	17.6507	18.2591	10.6478	17.2798	+	Responders_Nonresponder	0.00352945	-2.49189	-3.18739
APOL2	Q9BQE5	APOL2_HUMAN	Apolipoprotein L2	20.1834	20.3393	19.9612	19.5257	15.7828	16.2936	18.4273	17.9054	17.4667	18.0983	19.5521	19.2285	19.4225	19.4074	18.9328	19.2878	19.8079	19.8428	19.0994	18.8569	19.4946	19.4489	18.6243	18.1791	19.7233	19.8398	20.2785	20.0383	19.8117	19.9045	19.4213	18.8468	19.4137	19.4851	18.7441	17.7754	19.5628	19.5273	17.9382	19.3636	+	Responders_Nonresponder	0.0175798	-0.822389	-2.57836
APOL3	O95236;O95236-2;O95236-3	APOL3_HUMAN	Apolipoprotein L3	17.1302	17.0968	18.5016	18.3726	10.6478	10.6478	10.6478	10.6478	10.6478	10.6478	18.373	17.9794	18.0035	18.0793	18.2583	18.2702	17.5696	17.0372	17.1788	16.9055	16.7678	16.1968	10.6478	10.6478	18.8183	18.416	18.6277	18.2636	17.9357	17.3213	10.6478	10.6478	15.5569	10.6478	16.1381	17.539	16.6973	16.3874	16.4002	10.6478	+	Responders_Nonresponder	0.00545202	-2.97247	-3.02975
APOM	O95445;O95445-2	APOM_HUMAN	Apolipoprotein M	10.6478	10.6478	18.3061	18.9265	10.6478	10.6478	10.6478	10.6478	10.6478	10.6478	16.7491	16.5978	18.2943	17.7492	19.1552	19.1382	10.6478	17.6347	17.3451	18.322	16.0264	16.4703	10.6478	10.6478	10.6478	10.6478	19.4737	19.2076	10.6478	10.6478	10.6478	10.6478	10.6478	17.7913	18.4413	10.6478	16.0498	10.6478	10.6478	17.2976	+	Responders_Nonresponder	0.000564944	-3.81516	-3.76771
APOO	Q9BUR5;Q9BUR5-2	MIC26_HUMAN	MICOS complex subunit MIC26	20.0358	19.9815	19.5024	19.5407	19.0222	19.3589	19.7922	19.5427	18.494	17.878	20.1399	20.2701	20.0351	20.0336	19.909	19.9098	19.8511	19.7374	20.3542	20.2161	20.3598	20.2189	20.1202	20.1291	19.6431	19.8338	19.3907	18.7749	20.4607	20.372	19.2707	18.4685	19.4382	18.4019	19.5841	19.4846	19.6947	19.4861	18.4417	18.7432			0.125501	-0.311335	-1.56765
APOOL	Q6UXV4	MIC27_HUMAN	MICOS complex subunit MIC27	10.6478	10.6478	10.6478	10.6478	10.6478	15.0623	10.6478	10.6478	10.6478	10.6478	18.973	18.9802	19.3343	19.4108	18.8343	17.7877	10.6478	10.6478	18.9261	10.6478	17.6378	17.5807	10.6478	10.6478	10.6478	10.6478	10.6478	10.6478	18.6854	19.008	10.6478	10.6478	10.6478	10.6478	10.6478	18.5131	10.6478	10.6478	10.6478	10.6478	+	Responders_Nonresponder	0.00235664	-3.31927	-3.302
APP	P05067;P05067-3;P05067-4;P05067-5;P05067-6;P05067-7;P05067-8;P05067-9;P05067-10;P05067-11;Q5IS80	A4_HUMAN;A4_PANTR	Amyloid-beta precursor protein	10.6478	10.6478	18.3777	17.9773	10.6478	10.6478	10.6478	16.309	10.6478	10.6478	17.3884	16.6524	16.9904	15.83	15.3794	10.6478	16.3712	10.6478	10.6478	16.0574	17.4531	17.0286	17.6108	16.5235	10.6478	15.5769	17.0577	17.795	18.3286	18.0828	10.6478	10.6478	10.6478	10.6478	17.0405	10.6478	10.6478	10.6478	10.6478	10.6478			0.241235	-1.23359	-1.19137
APPL1	Q9UKG1	DP13A_HUMAN	DCC-interacting protein 13-alpha	19.3083	19.0993	19.432	19.0152	19.827	19.6675	18.7766	18.9839	19.3664	18.9629	19.4716	19.0966	19.7783	19.973	19.6831	19.8357	19.2955	19.6768	19.2121	19.1079	19.0492	19.1941	18.8626	18.3622	19.2767	19.3063	18.865	19.104	18.7009	18.4028	18.897	19.4041	18.3185	18.342	19.0855	19.1436	18.929	18.8338	19.2238	18.2153			0.716637	0.0493317	0.365767
APPL2	Q8NEU8;Q8NEU8-2;Q8NEU8-3	DP13B_HUMAN	DCC-interacting protein 13-beta	20.9963	20.9133	18.5576	18.2194	19.2953	18.1935	19.148	19.0829	17.2903	10.6478	19.3786	18.903	19.1595	19.2465	19.9471	19.8869	20.6636	20.7719	20.3296	20.2028	19.9443	19.8085	19.0817	18.8547	19.2017	18.9129	18.3262	18.6898	18.4227	18.1447	18.5347	18.6585	17.4172	10.6478	20.2472	20.3234	19.3042	19.6804	18.8388	19.8439			0.657562	-0.304391	-0.447082
APRT	P07741;P07741-2	APT_HUMAN	Adenine phosphoribosyltransferase	22.8761	22.885	23.4872	23.3547	22.6303	22.5068	22.9872	22.9844	23.2051	23.1764	23.8188	23.8535	23.7429	23.7359	23.944	23.8609	23.5812	23.6367	23.5499	23.5333	23.7523	23.6552	23.8743	23.7935	23.3743	23.454	23.394	23.2641	22.7905	22.836	23.8525	23.6954	23.7121	23.5803	23.7534	23.8271	24.3796	24.2829	23.8213	23.8567	+	Responders_Nonresponder	0.0118012	-0.345168	-2.66322
AQP1	P29972;P29972-2;P29972-3;P29972-4	AQP1_HUMAN	Aquaporin-1	17.2426	18.0673	19.1482	18.8221	10.6478	10.6478	17.6165	17.4152	17.8352	10.6478	17.0706	17.9121	17.4856	17.7742	18.9397	18.7438	10.6478	17.2901	18.6316	18.9005	18.1796	18.0484	18.5573	17.2835	18.9516	18.5004	18.9008	18.6705	10.6478	10.6478	20.3969	20.4553	19.5352	19.6517	17.4976	17.7492	16.4689	10.6478	10.6478	10.6478			0.400217	0.896435	0.850837
AQR	O60306	AQR_HUMAN	RNA helicase aquarius	16.8697	16.3533	16.8631	16.8028	10.6478	16.448	17.3452	17.0808	10.6478	10.6478	16.8136	16.6713	16.3934	16.2449	16.0062	15.7424	15.559	10.6478	16.2122	10.6478	16.1403	16.0654	15.5826	10.6478	10.6478	17.443	10.6478	10.6478	17.6083	16.8417	10.6478	10.6478	10.6478	10.6478	15.4753	15.828	10.6478	10.6478	10.6478	10.6478			0.604441	0.494452	0.522607
ARAF	P04049;P04049-2;P10398;P15056;P10398	ARAF_HUMAN;RAF1_HUMAN;ARAF_HUMAN	RAF proto-oncogene serine/threonine-protein kinase;Serine/threonine-protein kinase A-Raf	15.2645	10.6478	10.6478	10.6478	10.6478	15.41	10.6478	10.6478	10.6478	10.6478	17.313	17.4478	17.8156	17.2524	17.3576	17.3573	16.1093	16.1923	10.6478	10.6478	16.9319	16.7898	10.6478	10.6478	16.4829	10.6478	15.6684	10.6478	16.4609	17.3189	10.6478	10.6478	10.6478	10.6478	10.6478	10.6478	10.6478	10.6478	10.6478	10.6478	+	Responders_Nonresponder	0.00134638	-2.86359	-3.48024
ARAP1	Q96P48;Q96P48-1;Q96P48-2;Q96P48-3;Q96P48-4;Q96P48-5;Q96P48-7	ARAP1_HUMAN	Arf-GAP with Rho-GAP domain, ANK repeat and PH domain-containing protein 1	17.0947	18.0562	17.745	17.8923	10.6478	10.6478	10.6478	10.6478	10.6478	10.6478	15.6571	16.5962	17.1393	17.3496	16.4393	16.1092	10.6478	10.6478	10.6478	10.6478	14.6478	15.5717	10.6478	10.6478	10.6478	10.6478	17.718	16.5495	17.1757	17.113	10.6478	10.6478	10.6478	10.6478	10.6478	10.6478	10.6478	15.5092	10.6478	10.6478			0.0606323	-1.8496	-1.93645
ARCN1	P48444;P48444-2	COPD_HUMAN	Coatomer subunit delta	20.1091	20.0549	20.0591	19.6138	19.8635	19.774	20.138	20.082	20.053	19.9199	19.7366	19.6962	19.9027	20.0209	20.1645	20.3795	20.4544	20.4573	20.1143	20.2172	20.1875	20.1969	19.1458	19.2349	20.2313	20.1722	19.8284	19.6591	19.4789	19.6115	19.3085	19.6611	19.1653	19.0155	20.6002	20.4747	19.8295	19.944	19.7217	19.7707			0.824845	0.0276939	0.222955
ARF4	P18085;P61204;P61204-2;P84085;P84077;P18085	ARF4_HUMAN;ARF4_HUMAN;ARF5_HUMAN	ADP-ribosylation factor 4;ADP-ribosylation factor 4	24.5005	24.4883	23.2003	23.2748	23.7719	23.7851	24.2143	24.2979	23.9446	24.3314	23.7879	23.7227	23.6176	23.5302	24.0436	23.9544	24.8544	25.1041	24.6083	24.5613	24.3375	24.5846	24.0544	24.1859	24.5624	24.6169	23.5	23.6071	23.6361	23.5787	24.9537	24.7492	24.446	24.5026	24.7699	24.5014	24.2404	24.2789	24.576	24.5105			0.650421	0.070624	0.456968
ARF5	P61204;P61204-2;P84085;P84077;P18085;P84085	ARF4_HUMAN;ARF5_HUMAN;ARF5_HUMAN	ADP-ribosylation factor 4;ADP-ribosylation factor 5	20.8947	21.2423	21.6748	21.7304	21.3235	20.9018	21.4095	21.6086	21.0851	21.0422	21.4007	21.4952	21.017	21.3856	21.3092	21.115	21.7246	21.898	21.717	21.6915	21.581	21.7069	21.6763	21.5695	21.6509	21.8512	21.5841	21.5582	21.0115	21.1317	21.7658	21.8188	22.0267	21.5578	21.8152	21.8509	21.6947	21.5512	21.6036	21.6366			0.814214	-0.0230009	-0.236912
ARF6	P62330	ARF6_HUMAN	ADP-ribosylation factor 6	20.9322	20.8127	20.452	20.5226	19.9964	19.8726	20.8185	20.9468	20.4206	19.3149	21.1873	21.3067	20.95	21.1729	20.9697	20.7343	21.3347	21.3003	20.9935	21.1717	21.3995	21.3488	20.8903	21.0747	20.7877	20.8526	20.8298	20.7819	20.1563	20.1102	21.2842	21.1192	21.6146	21.4174	21.2388	21.3442	20.3267	20.4047	20.9198	20.7998			0.101266	-0.260528	-1.68739
ARFGAP1	Q8N6T3;Q8N6T3-2;Q8N6T3-3;Q8N6T3-4;Q8N6T3-5	ARFG1_HUMAN	ADP-ribosylation factor GTPase-activating protein 1	17.1902	10.6478	17.533	18.0949	10.6478	10.6478	18.9282	18.9577	10.6478	18.0075	17.7921	17.5317	17.3057	17.3272	17.2019	17.3999	10.6478	17.4198	16.8534	17.5688	17.6285	18.0285	10.6478	10.6478	17.5862	17.0612	16.3054	16.8667	18.6143	18.5789	15.3998	17.3415	10.6478	10.6478	16.934	10.6478	17.9624	17.6576	10.6478	10.6478			0.302003	-1.10242	-1.04833
ARFGAP2	Q8N6H7;Q8N6H7-2;Q8N6H7;Q9NP61;Q9NP61-2	ARFG2_HUMAN;ARFG2_HUMAN;ARFG3_HUMAN	ADP-ribosylation factor GTPase-activating protein 2;ADP-ribosylation factor GTPase-activating protein 2	18.7838	18.5422	18.3212	18.3456	18.1411	18.7022	18.807	18.5032	17.142	15.6029	19.1519	18.9594	18.9891	19.1849	19.1508	19.0532	18.3342	18.4085	18.2864	18.6746	18.9544	18.7104	17.7695	10.6478	18.12	18.3082	18.504	18.2402	18.3865	17.9731	16.4561	10.6478	10.6478	17.1288	18.4667	18.9126	19.3123	19.1665	18.8724	18.0483			0.15196	-1.04456	-1.47066
ARFGAP3	Q8N6H7;Q9NP61;Q9NP61-2;Q9NP61	ARFG2_HUMAN;ARFG3_HUMAN;ARFG3_HUMAN	ADP-ribosylation factor GTPase-activating protein 2;ADP-ribosylation factor GTPase-activating protein 3	18.799	18.2323	10.6478	18.595	10.6478	10.6478	18.4128	18.7464	18.2298	18.3642	17.5792	16.8078	10.6478	10.6478	18.8756	18.6845	18.2583	18.2122	18.3529	18.0911	18.8584	18.2713	17.8515	10.6478	10.6478	10.6478	10.6478	16.2617	18.0353	16.8626	10.6478	10.6478	10.6478	10.6478	18.1238	10.6478	10.6478	10.6478	18.485	18.6007			0.343211	-1.16114	-0.961011
ARFGEF1	Q9Y6D6	BIG1_HUMAN	Brefeldin A-inhibited guanine nucleotide-exchange protein 1	17.218	17.3001	16.6957	15.1902	10.6478	10.6478	10.6478	10.6478	10.6478	10.6478	15.9821	15.8272	16.6678	16.4557	16.7304	17.2426	15.3985	16.9111	16.0282	10.6478	16.6034	16.2019	10.6478	10.6478	10.6478	10.6478	10.6478	10.6478	17.8476	17.1599	10.6478	14.6166	10.6478	10.6478	15.781	10.6478	10.6478	10.6478	10.6478	10.6478			0.076445	-1.65481	-1.82187
ARFIP1	P53367;P53367-2;P53367;P53367-2;P53367-3	ARFP1_HUMAN;ARFP1_HUMAN;ARFP1_HUMAN	Arfaptin-1;Isoform A of Arfaptin-1;Arfaptin-1	19.6175	19.9184	19.7183	19.4852	19.7334	19.8003	20.4985	20.2852	19.1992	18.8631	20.0611	20.086	20.4468	20.2162	20.8584	20.9192	20.8144	20.8028	20.7341	20.9131	21.0946	21.0256	19.659	19.0128	20.4152	20.4307	19.6478	19.668	19.8769	19.9354	20.1767	19.9017	18.9212	18.9625	20.6271	20.9711	20.9489	20.8342	20.3562	20.4918	+	Responders_Nonresponder	0.0273424	-0.43984	-2.29585
ARFIP2	P53365;P53365-2;P53365-3	ARFP2_HUMAN	Arfaptin-2	10.6478	10.6478	15.9366	10.6478	10.6478	10.6478	17.4543	17.517	10.6478	10.6478	17.8389	17.7007	17.8097	18.0257	19.2916	19.2574	17.2886	17.4937	17.3997	17.4459	19.2472	19.4917	10.6478	17.3234	10.6478	17.645	15.658	16.2199	10.6478	10.6478	17.6242	17.4249	10.6478	10.6478	14.4454	17.7036	17.8877	18.2634	10.6478	17.6045	+	Responders_Nonresponder	0.027794	-2.40667	-2.29343
ARG1	P05089;P05089-2	ARGI1_HUMAN	Arginase-1	17.3969	10.6478	20.6888	20.6387	17.1879	16.9586	16.9452	17.424	19.5887	20.1026	16.9431	16.9444	17.8981	18.0485	16.3836	16.6986	17.2551	17.6818	17.6586	17.3285	17.4613	17.2548	18.036	18.4372	23.6226	23.6111	19.7801	19.7693	18.6906	18.745	20.3843	20.2769	18.7333	18.834	17.5787	17.4272	17.6462	16.4022	20.0739	20.4391			0.356908	0.689163	0.941316
ARGLU1	Q9NWB6;Q9NWB6-2;Q9NWB6-3	ARGL1_HUMAN	Arginine and glutamate-rich protein 1	18.4281	18.2246	10.6478	19.3406	17.1682	18.5437	18.6959	18.6907	18.7848	17.9428	19.0585	18.5612	17.7302	17.4755	10.6478	10.6478	18.3116	17.8343	19.0592	18.1344	17.9002	18.3818	10.6478	18.1866	17.4121	18.5587	18.0519	10.6478	17.7564	18.2011	16.8056	18.2396	18.8489	10.6478	10.6478	18.44	10.6478	18.8958	10.6478	18.6206			0.467265	0.752944	0.734324
ARHGAP1	Q07960	RHG01_HUMAN	Rho GTPase-activating protein 1	21.1404	21.1991	21.3909	21.3973	20.7663	20.6376	20.7318	20.7449	20.1843	20.4069	21.8217	21.8127	21.5912	21.5866	21.654	21.7392	21.696	21.572	21.2066	21.1094	21.3975	21.4673	20.9244	21.0051	21.0115	21.0211	21.9607	21.9694	20.2925	20.3356	20.8854	20.9953	21.301	21.2075	21.1741	21.3378	21.1728	21.245	20.7789	20.9719	+	Responders_Nonresponder	0.00196209	-0.41672	-3.33064
ARHGAP17	Q68EM7;Q68EM7-2;Q68EM7-4;Q68EM7-5;Q68EM7-6	RHG17_HUMAN	Rho GTPase-activating protein 17	17.22	17.0232	17.7589	17.5519	10.6478	10.6478	17.5821	17.6735	10.6478	10.6478	17.8801	17.9505	17.7224	17.8129	17.685	17.042	17.0112	16.1204	17.2406	17.3825	17.039	17.3038	10.6478	10.6478	10.6478	10.6478	10.6478	16.377	14.8055	16.9514	10.6478	10.6478	10.6478	10.6478	16.9962	17.2104	10.6478	10.6478	10.6478	10.6478			0.192144	-1.40048	-1.32999
ARHGAP18	Q8N392;Q8N392-2	RHG18_HUMAN	Rho GTPase-activating protein 18	15.7308	15.1001	17.2804	17.311	17.8909	17.4906	18.4816	18.5609	10.6478	10.6478	17.4093	17.608	18.1888	18.2572	17.4426	17.4204	16.648	15.9903	17.523	17.3681	17.413	17.53	10.6478	10.6478	10.6478	15.7682	17.4519	17.1924	16.9873	16.8361	10.6478	10.6478	10.6478	10.6478	17.6806	17.3947	16.0427	16.2259	10.6478	16.844			0.0878849	-1.6638	-1.7651
ARHGAP25	P42331;P42331-2;P42331-3;P42331-4;P42331-5;P42331-6	RHG25_HUMAN	Isoform 2 of Rho GTPase-activating protein 25	10.6478	10.6478	10.6478	10.6478	10.6478	17.0556	10.6478	10.6478	10.6478	10.6478	17.1119	14.2828	17.4421	17.2094	16.8913	17.2818	15.8927	10.6478	10.6478	10.6478	15.5767	10.6478	10.6478	10.6478	10.6478	10.6478	10.6478	17.0279	10.6478	10.6478	10.6478	10.6478	10.6478	10.6478	15.9643	10.6478	15.844	16.3682	10.6478	10.6478	+	Responders_Nonresponder	0.00719874	-2.24878	-2.8505
ARHGAP27	Q6ZUM4;Q6ZUM4-2;Q6ZUM4-3	RHG27_HUMAN	Rho GTPase-activating protein 27	10.6478	19.6109	10.6478	10.6478	10.6478	10.6478	10.6478	10.6478	10.6478	10.6478	10.6478	15.8322	15.9362	15.6672	14.7188	16.0173	16.4274	15.5572	10.6478	16.6922	17.1202	16.761	10.6478	10.6478	10.6478	10.6478	10.6478	10.6478	10.6478	13.3657	10.6478	10.6478	10.6478	10.6478	10.6478	10.6478	10.6478	10.6478	10.6478	10.6478	+	Responders_Nonresponder	0.0097988	-2.09157	-2.72008
ARHGDIA	P52565;P52565-2	GDIR1_HUMAN	Rho GDP-dissociation inhibitor 1	22.3483	22.3586	22.6346	22.6369	21.8621	21.7892	22.4709	22.4589	22.2823	22.665	22.4917	22.3351	22.6995	22.6126	22.7206	22.7057	22.7599	22.8848	22.8285	22.9325	22.7044	22.8634	22.0457	22.746	22.4398	22.5952	23.0418	23.0011	22.4494	22.5703	22.5533	22.5979	22.8712	22.9272	22.7729	22.6698	23.139	23.0442	22.0598	22.2787	+	Responders_Nonresponder	0.00311978	-0.283284	-3.17043
ARHGDIB	P52566	GDIR2_HUMAN	Rho GDP-dissociation inhibitor 2	22.2296	22.1525	24.171	24.147	20.9949	21.4429	21.8583	21.5795	22.9613	23.2877	23.8763	23.825	23.7245	23.7967	23.1685	23.1051	22.9432	23.1537	22.7757	22.9616	22.8233	22.9022	22.7245	23.0888	23.8917	23.8116	23.8337	23.8598	23.0994	23.1485	23.2292	23.3242	23.3687	23.1959	23.1892	23.2301	23.6558	23.2815	23.2971	23.2223			0.0607475	-0.468246	-1.98091
ARHGEF1	Q92888;Q92888-2;Q92888-3;Q92888-4	ARHG1_HUMAN	Rho guanine nucleotide exchange factor 1	19.5003	19.2183	20.0283	20.4362	19.3463	19.3209	20.046	20.1639	18.7768	19.5194	20.2201	20.2125	20.2497	20.3625	20.0507	19.8138	19.3525	18.9498	19.341	19.2681	19.1742	18.9769	19.1094	18.5364	19.1899	19.5875	20.2202	20.0877	18.8892	17.7721	18.4741	18.7302	19.4671	18.6538	18.6205	18.7802	18.7774	18.7923	17.9388	19.9498			0.680318	-0.088147	-0.415221
ARHGEF10L	Q9HCE6;Q9HCE6-2;Q9HCE6-3;Q9HCE6-4;Q9HCE6-5	ARGAL_HUMAN	Rho guanine nucleotide exchange factor 10-like protein	10.6478	10.6478	16.6882	17.8908	18.5307	10.6478	17.179	16.7429	10.6478	10.6478	17.506	17.9757	17.6466	17.3657	17.6967	16.5556	16.8188	10.6478	10.6478	16.7835	17.1691	17.0162	10.6478	10.6478	10.6478	10.6478	17.8623	17.1068	14.4323	16.2647	10.6478	10.6478	10.6478	10.6478	15.8513	10.6478	10.6478	15.8793	10.6478	15.9509	+	Responders_Nonresponder	0.02124	-2.36379	-2.41177
ARHGEF16	Q5VV41;Q5VV41-2	ARHGG_HUMAN	Rho guanine nucleotide exchange factor 16	16.6503	10.6478	16.9051	17.2751	16.6673	16.8064	18.0702	17.845	10.6478	10.6478	18.4948	18.3634	18.0868	17.8491	18.2249	18.2067	17.8885	17.496	18.3183	18.2766	18.3851	17.9476	16.587	10.6478	15.0985	16.8871	10.6478	17.5741	17.6863	17.5912	10.6478	10.6478	10.6478	10.6478	17.9269	16.6817	17.2405	17.7172	10.6478	10.6478			0.15434	-1.45006	-1.45448
ARL1	P40616;P40616-2	ARL1_HUMAN	ADP-ribosylation factor-like protein 1	21.3423	21.0346	20.8751	20.5608	20.3636	20.495	21.4906	21.2189	20.9064	21.1241	20.6136	20.6942	20.7983	20.9885	21.1137	20.9908	21.5195	21.1962	21.232	21.2752	21.5088	21.3773	20.5489	20.6306	20.9921	21.0751	20.262	20.4011	20.7005	20.991	21.1891	21.3558	21.0964	21.03	21.0112	21.4437	21.6617	21.4343	21.3412	21.2642			0.446251	-0.0867565	-0.76982
ARL2	P36404	ARL2_HUMAN	ADP-ribosylation factor-like protein 2	18.6957	18.9531	19.6146	19.5713	19.3853	19.4368	20.2909	20.2679	20.4413	19.8638	19.028	19.2894	19.1454	19.3323	18.8574	18.7293	18.982	18.9534	19.769	19.0737	19.8716	19.5548	18.3649	18.2095	19.5023	19.6352	19.5772	19.4002	19.7038	19.7935	19.5493	19.5699	20.3566	20.2496	20.0439	19.6428	20.7307	20.8103	19.4978	18.9904			0.879018	-0.0295188	-0.153309
ARL2BP	Q9Y2Y0;Q9Y2Y0-2	AR2BP_HUMAN	ADP-ribosylation factor-like protein 2-binding protein	16.5077	15.167	16.687	17.762	10.6478	10.6478	10.6478	15.5097	10.6478	10.6478	17.4117	17.0897	16.8261	17.3481	17.3374	17.8199	16.9769	17.1344	17.3397	17.6156	17.2559	17.6876	10.6478	18.1842	17.2972	16.3654	16.8242	10.6478	10.6478	10.6478	10.6478	10.6478	17.867	18.4854	17.293	17.285	17.0899	17.7873	10.6478	10.6478			0.0754592	-1.80089	-1.83239
ARL3	P36405	ARL3_HUMAN	ADP-ribosylation factor-like protein 3	19.4056	19.3497	20.791	20.7326	20.2609	20.2582	20.1937	20.0462	20.6685	20.3936	19.7947	19.9018	20.2957	20.3706	19.9518	19.8394	19.472	19.5565	20.3205	20.3475	19.7898	19.7917	19.435	19.5115	20.1262	20.0369	20.4683	20.4454	20.0425	19.6819	20.0846	20.2938	20.6253	20.6495	19.8845	20.068	20.3612	20.5058	20.0585	20.1205			0.857359	-0.0230928	-0.181182
ARL6IP1	Q15041;Q15041-2;Q15041-3	AR6P1_HUMAN	ADP-ribosylation factor-like protein 6-interacting protein 1	17.8873	16.654	18.8475	17.3274	10.6478	18.1212	18.9586	18.8573	10.6478	17.4735	18.3252	18.5005	18.2806	18.2633	18.3111	18.4484	17.6996	18.1533	17.6909	17.9438	18.2231	18.4988	15.1058	10.6478	18.1481	18.3925	17.6813	17.012	18.5389	18.143	10.6478	17.3614	10.6478	10.6478	18.1876	17.764	18.8422	18.2248	10.6478	10.6478			0.555747	-0.585336	-0.594814
ARL6IP5	O75915	PRAF3_HUMAN	PRA1 family protein 3	21.1237	21.1811	20.8517	20.789	20.7297	20.7062	20.5186	20.4602	20.4967	20.5525	20.6176	20.6438	20.3069	20.3853	19.8487	20.0644	20.4862	20.3993	20.1827	20.3136	19.7761	19.6274	20.522	20.5303	21.2203	21.1156	20.2142	20.2704	20.55	20.3594	21.0232	21.1211	20.8771	20.8095	20.2053	20.2342	20.3785	20.3537	20.6064	20.7438	+	Responders_Nonresponder	0.000585937	0.388182	3.76803
ARL8A	Q96BM9;Q96BM9;Q9NVJ2	ARL8A_HUMAN;ARL8A_HUMAN;ARL8B_HUMAN	ADP-ribosylation factor-like protein 8A;ADP-ribosylation factor-like protein 8A	20.3459	20.1407	20.5457	20.4519	19.2375	19.9163	19.8572	19.5776	20.3089	20.29	20.2896	20.249	20.2918	20.1791	20.0087	19.7422	20.0872	20.1465	20.4614	20.2892	19.8083	19.8777	20.0072	20.2701	20.3741	20.4379	20.1506	19.9017	20.0084	19.2876	20.2706	20.488	20.4794	20.4749	20.038	19.9497	19.9235	20.1257	19.765	19.6174			0.405277	0.0863547	0.842688
ARL8B	Q96BM9;Q9NVJ2;Q96BM9;Q9NVJ2	ARL8A_HUMAN;ARL8B_HUMAN;ARL8B_HUMAN	ADP-ribosylation factor-like protein 8A;ADP-ribosylation factor-like protein 8B	21.4945	21.5962	21.4251	21.2514	21.436	21.4575	20.9912	20.738	21.7398	21.5683	21.3953	21.5851	21.4466	21.5226	20.9304	20.8648	21.3959	21.0988	21.1867	20.6149	21.1348	21.0109	21.6622	21.5596	21.7415	21.7332	21.2327	21.4639	21.2683	21.3754	22.0947	22.1545	22.0535	22.0093	21.1457	20.9971	21.2609	21.4977	20.8948	21.5312			0.121046	0.180205	1.58851
ARMC1	Q9NVT9	ARMC1_HUMAN	Armadillo repeat-containing protein 1	18.7	17.9598	18.0317	18.9881	18.9242	18.9303	18.3302	17.6879	10.6478	17.1332	18.6278	17.6006	18.238	17.8962	18.4657	18.3232	17.9603	17.9744	18.5612	18.176	17.6972	17.8766	18.3309	17.1799	18.3501	17.5757	18.2654	18.044	19.1133	18.4366	18.2687	18.9864	18.4826	18.5037	17.3866	17.9131	19.0399	19.0139	10.6478	18.5058			0.68251	-0.234751	-0.4125
ARMC10	Q8N2F6;Q8N2F6-2;Q8N2F6-3;Q8N2F6-4;Q8N2F6-5;Q8N2F6-6	ARM10_HUMAN	Armadillo repeat-containing protein 10	19.0422	19.3326	18.0783	17.6034	18.9818	18.1413	18.5006	18.7794	17.7518	10.6478	19.3528	19.3268	19.554	19.3398	18.439	18.2089	18.5114	18.594	18.8366	19.4436	19.5427	19.2844	19.5816	19.7957	18.9869	17.9803	17.4607	17.1449	19.1409	19.0227	10.6478	17.6448	17.8886	17.9624	17.7981	17.9179	17.4993	18.2397	10.6478	10.6478			0.722758	-0.29022	-0.357612
ARMC8	Q8IUR7;Q8IUR7-2;Q8IUR7-3;Q8IUR7-6;Q8IUR7-7;Q8IUR7-8	ARMC8_HUMAN	Armadillo repeat-containing protein 8	17.1353	15.5001	17.0487	17.4543	16.7213	17.7002	17.0673	14.7707	10.6478	10.6478	17.6035	17.394	16.6481	16.9345	16.2559	16.398	17.0705	10.6478	16.9046	16.3283	16.7249	16.5008	10.6478	10.6478	10.6478	15.8245	10.6478	10.6478	10.6478	10.6478	10.6478	10.6478	10.6478	10.6478	10.6478	10.6478	15.7541	15.5365	10.6478	10.6478			0.569989	-0.562507	-0.573324
ARMCX3	Q9UH62	ARMX3_HUMAN	Armadillo repeat-containing X-linked protein 3	17.7193	17.6759	10.6478	10.6478	10.6478	10.6478	16.6874	17.7248	10.6478	18.8144	18.2486	18.0861	18.6219	18.5359	18.0377	17.5856	17.7487	17.8642	18.3767	18.1107	17.9246	18.1856	10.6478	10.6478	18.3433	18.1179	17.017	10.6478	19.1824	19.1919	10.6478	10.6478	10.6478	17.1351	17.5949	17.6917	18.8545	17.2674	10.6478	16.4954	+	Responders_Nonresponder	0.0121808	-2.78546	-2.66751
ARMT1	Q9H993	ARMT1_HUMAN	Damage-control phosphatase ARMT1	16.8625	16.8483	16.833	16.8456	16.9017	17.1024	17.1188	15.6145	10.6478	10.6478	17.6295	17.3232	17.6723	17.6283	17.2813	16.4069	17.0737	17.2537	17.6755	17.1714	17.8692	17.5196	16.1605	10.6478	17.0626	16.6047	17.7622	17.3934	16.6885	16.3294	10.6478	10.6478	10.6478	15.8095	17.6343	17.0601	17.1658	17.7653	10.6478	10.6478			0.155123	-1.22974	-1.45505
ARPC1A	O15143;Q92747;Q92747-2;Q92747;Q92747-2	ARC1A_HUMAN;ARC1B_HUMAN;ARC1A_HUMAN	Actin-related protein 2/3 complex subunit 1B;Actin-related protein 2/3 complex subunit 1A	21.1566	21.094	20.3356	20.1452	20.0647	20.4132	21.6778	21.6452	20.5649	20.2452	20.673	20.6121	20.8761	20.7583	21.0859	21.1894	21.2535	21.2027	21.4461	21.4349	21.3348	21.2049	20.3078	20.0223	20.7356	20.8	20.1568	20.1284	20.3862	20.3043	20.2079	20.2881	20.3429	19.8492	21.0996	21.1188	20.095	19.7103	20.4726	20.0116			0.990954	0.00194548	0.0114142
ARPC1B	O15143;O15143;Q92747;Q92747-2	ARC1B_HUMAN;ARC1A_HUMAN;ARC1B_HUMAN	Actin-related protein 2/3 complex subunit 1B;Actin-related protein 2/3 complex subunit 1B	22.3258	22.3435	22.3983	22.4495	21.838	22.0034	21.3789	21.3484	21.5712	21.4154	22.5097	22.5333	22.5848	22.5242	22.1903	22.2139	22.0757	22.0618	21.9994	21.958	22.1974	22.1516	21.5132	21.5228	21.845	21.9509	22.3807	22.3484	21.5169	21.6568	20.8405	21.1307	20.9342	20.5431	21.9529	21.98	21.7954	21.665	21.088	21.521			0.313594	-0.162386	-1.02126
ARPC2	O15144	ARPC2_HUMAN	Actin-related protein 2/3 complex subunit 2	23.2	23.1306	22.8222	22.8301	22.6827	22.6051	22.4818	22.5722	22.6635	22.7339	23.3464	23.3857	22.9943	23.1247	22.8109	22.8918	23.1722	23.1172	23.1334	23.205	23.4013	23.3581	22.6113	22.7386	22.6692	22.6493	22.9295	22.9447	21.9804	21.7247	22.7683	22.6216	22.5016	22.3971	22.7905	22.8652	22.7318	22.7529	22.8132	22.9547			0.157246	-0.147706	-1.45148
ARPC3	O15145	ARPC3_HUMAN	Actin-related protein 2/3 complex subunit 3	23.4176	23.2726	23.3988	23.261	23.1909	23.0952	22.8436	22.9308	23.2459	22.5284	23.3925	23.398	23.3129	23.2291	23.1296	23.2507	23.5081	23.67	23.445	23.357	23.3801	23.7031	23.2613	23.31	23.3999	23.6753	23.4379	23.5031	22.6133	22.4504	23.3853	23.3301	23.3531	23.3826	23.3684	23.6403	23.3114	23.3939	22.9028	23.3976			0.634062	-0.043389	-0.479935
ARPC4	P59998;P59998-2;P59998-3	ARPC4_HUMAN	Actin-related protein 2/3 complex subunit 4	24.8038	24.804	24.9486	24.8877	24.5119	24.615	24.4649	24.3954	24.3553	24.5571	24.8566	24.8604	24.9976	24.9056	24.766	24.645	24.6227	24.6116	24.6239	24.6172	24.4287	24.4921	24.5542	24.5133	24.6339	24.7772	24.9068	24.8857	24.2948	24.3081	24.6206	24.6689	24.6061	24.7075	24.6342	24.6729	24.5829	24.6076	24.9022	24.6077			0.482702	-0.0400153	-0.708924
ARPC5	O15511;O15511-2;Q9BPX5;O15511;O15511-2	ARPC5_HUMAN;ARP5L_HUMAN;ARPC5_HUMAN	Actin-related protein 2/3 complex subunit 5;Actin-related protein 2/3 complex subunit 5	23.682	23.6006	23.5414	23.4498	23.058	22.7426	23.1868	23.0143	23.4791	23.4076	23.2312	23.2648	23.2293	23.2141	22.9481	22.9597	23.5034	23.7506	23.415	23.4976	23.0655	22.9808	23.6855	23.8423	23.5639	23.9471	23.4943	23.4113	22.9876	23.2528	23.885	23.7545	23.9578	23.9171	23.7232	23.7084	23.3888	23.3559	23.4906	23.7742			0.148263	0.147365	1.47851
ARPC5L	Q9BPX5;O15511;O15511-2;Q9BPX5	ARP5L_HUMAN;ARPC5_HUMAN;ARP5L_HUMAN	Actin-related protein 2/3 complex subunit 5;Actin-related protein 2/3 complex subunit 5-like protein	21.1163	21.2829	20.7017	20.7189	21.3965	21.3479	21.1748	21.2604	20.8706	21.122	21.0267	21.0694	21.1062	21.1113	20.7351	20.6169	20.9997	21.3703	21.3175	21.4158	21.1195	21.2244	21.6004	21.4944	21.4734	21.6828	21.3371	21.3698	20.0576	20.1041	22.0466	21.9362	22.1685	22.1452	21.5242	21.8464	22.5287	22.576	21.98	22.0163			0.8603	0.0302647	0.177323
ARPIN	Q7Z6K5;Q7Z6K5-2	ARPIN_HUMAN	Arpin	20.5155	20.3486	20.7117	21.2405	21.897	21.7788	21.394	21.4965	21.3733	21.3283	21.5933	21.6642	21.5276	21.538	21.8655	21.8417	21.6913	21.8558	21.6047	21.6901	21.7327	21.9127	20.861	20.9669	21.4929	21.6278	22.0511	21.5173	20.6225	20.9313	21.1038	21.8264	22.0941	21.7472	21.6501	21.8863	22.0357	21.7473	20.6688	21.5822	+	Responders_Nonresponder	0.0333052	-0.308795	-2.2201
ARR3	P36575;P36575-2	ARRC_HUMAN	Arrestin-C	18.263	10.6478	10.6478	10.6478	10.6478	10.6478	10.6478	10.6478	10.6478	10.6478	16.7719	15.5598	10.6478	10.6478	15.3725	15.1418	10.6478	10.6478	16.1191	16.4168	17.1603	16.7532	10.6478	10.6478	10.6478	10.6478	13.8647	10.6478	15.4946	10.6478	10.6478	10.6478	10.6478	10.6478	15.6407	15.8518	10.6478	15.8592	10.6478	16.0831	+	Responders_Nonresponder	0.0255372	-1.86604	-2.32475
ARRB1	P49407;P49407-2	ARRB1_HUMAN	Beta-arrestin-1	20.9474	20.9779	19.4054	19.1011	18.52	18.815	19.034	19.0226	18.5681	18.3179	19.6348	19.4508	19.6015	19.5908	19.9455	20.0543	19.9723	20.0511	19.6087	19.7734	19.6813	19.6168	17.9813	18.6281	19.1742	19.4091	18.9061	18.6999	18.3733	18.6233	17.8394	18.5546	18.3428	18.0912	19.3642	19.467	19.7655	19.729	18.1307	19.0758			0.32301	-0.242782	-1.00397
ARRB2	P32121;P32121-3;P32121-2;P32121-4;P32121-5	ARRB2_HUMAN	Beta-arrestin-2	10.6478	10.6478	17.7262	18.7984	10.6478	10.6478	16.949	17.1844	17.0223	16.9743	17.593	17.1728	17.882	18.0537	17.6703	18.0594	16.3018	16.4468	10.6478	17.3256	17.4382	16.9898	10.6478	10.6478	17.7293	17.5679	18.6812	17.529	10.6478	16.3499	10.6478	10.6478	10.6478	10.6478	17.8956	16.7947	16.2307	10.6478	10.6478	10.6478			0.485958	-0.758885	-0.704195
ARRDC1	Q8N5I2	ARRD1_HUMAN	Arrestin domain-containing protein 1	16.9283	16.5112	17.9157	16.3011	16.8176	16.9034	17.3823	17.7139	16.8016	16.6067	17.4677	15.9928	17.1413	16.8602	15.2777	16.5172	16.0019	16.044	16.3883	17.5265	17.7687	17.58	16.6726	15.872	17.6928	17.1312	17.199	16.3705	17.9269	17.3868	16.2822	15.5055	14.5517	10.6478	17.373	16.4094	18.2035	18.2668	10.6478	13.1754			0.165667	0.689624	1.42724
ARSA	P15289;P15289-2	ARSA_HUMAN	Arylsulfatase A	18.5106	18.5224	18.8868	18.0448	17.9243	18.1472	18.3464	17.769	10.6478	18.0395	18.6976	18.7836	19.3555	19.2817	19.9913	20.0002	20.503	20.2877	19.14	18.7765	19.8176	19.7862	18.7208	18.6686	19.4704	19.3954	19.144	19.0828	19.1221	18.8915	18.3329	18.6803	17.3408	17.5687	20.1867	20.0572	19.0317	19.0849	19.5153	19.955			0.0617106	-0.992709	-1.97352
ARSB	P15848;P15848-2	ARSB_HUMAN	Arylsulfatase B	10.6478	15.2166	18.7835	18.5249	15.3486	10.6478	16.003	10.6478	16.3682	10.6478	18.1564	17.8314	18.0318	17.9194	17.7844	17.7659	18.3436	18.0802	16.7052	16.318	17.1983	17.4684	10.6478	17.4019	18.7328	18.6196	18.6153	18.5312	17.4125	17.5444	10.6478	10.6478	18.4247	18.4857	17.8697	17.685	17.1729	17.3943	16.5775	10.6478	+	Responders_Nonresponder	0.00704353	-2.6551	-2.95866
ARSJ	Q5FYB0	ARSJ_HUMAN	Arylsulfatase J	10.6478	16.4083	10.6478	17.3126	17.7119	17.0199	18.3243	18.5074	16.6933	16.3256	18.1472	19.9289	10.6478	18.8992	17.7164	10.6478	17.1449	17.08	17.5317	17.5647	17.6599	18.2195	10.6478	10.6478	10.6478	10.6478	10.6478	16.9239	17.5129	17.6578	10.6478	10.6478	10.6478	10.6478	10.6478	17.1274	17.1627	17.0874	10.6478	10.6478			0.170959	-1.53068	-1.39668
ARSL	P51690	ARSL_HUMAN	Arylsulfatase L	18.0063	17.2814	18.1563	18.0215	10.6478	10.6478	18.3105	18.1937	10.6478	10.6478	18.9882	18.7	18.2558	18.0651	18.526	18.1793	17.858	17.625	20.9846	20.6999	18.8297	18.7183	10.6478	10.6478	17.3693	10.6478	10.6478	10.6478	18.6203	18.7608	10.6478	10.6478	10.6478	10.6478	17.4005	18.3135	19.6914	19.7759	10.6478	10.6478			0.0562405	-2.37258	-1.9713
ASAH1	Q13510;Q13510-2;Q13510-3	ASAH1_HUMAN	Acid ceramidase	21.631	21.592	21.6254	21.6184	20.1527	20.2129	20.7153	20.7583	21.062	20.9279	21.5374	21.5981	21.3209	21.4166	21.7252	21.6967	22.2067	22.3166	21.9273	22.0496	21.9566	21.9732	22.3197	22.5795	22.3221	22.2686	22.2279	22.2475	21.0117	21.1641	21.8301	21.803	21.9905	21.894	22.1121	22.2719	21.4086	21.608	22.5975	22.5653			0.150817	-0.293573	-1.48028
ASB15	Q8WXK1	ASB15_HUMAN	Ankyrin repeat and SOCS box protein 15	18.4198	18.5585	17.8671	17.8944	19.0104	18.928	18.5346	18.6582	10.6478	18.5985	19.1555	18.6638	17.7089	17.9855	18.9176	19.027	21.2964	21.7169	20.1021	19.9391	19.4583	19.3827	18.6217	18.8701	18.2512	18.567	17.5992	17.6419	18.7998	19.3391	18.6721	10.6478	18.9177	19.1824	21.8386	21.761	19.5162	19.4941	19.2919	19.8884			0.10669	-1.20914	-1.68733
ASCC1	Q8N9N2;Q8N9N2-2	ASCC1_HUMAN	Isoform 2 of Activating signal cointegrator 1 complex subunit 1	18.1191	18.5424	18.5499	18.6023	19.6096	18.9676	20.0852	20.1136	18.6882	19.1743	19.2818	19.1536	19.3871	19.2328	18.7427	18.4935	19.205	18.1904	18.9595	18.6625	19.133	18.9635	17.8833	18.0895	18.3793	18.492	18.5359	18.5691	19.27	19.1167	18.5431	18.4205	18.5429	18.249	19.2117	18.7181	19.4667	19.2287	10.6478	17.3421			0.452278	0.316754	0.762667
ASCC2	Q9H1I8;Q9H1I8-2;Q9H1I8-3	ASCC2_HUMAN	Activating signal cointegrator 1 complex subunit 2	14.1951	10.6478	14.9893	14.5447	15.5068	15.4945	15.8023	16.3766	10.6478	10.6478	10.6478	10.6478	14.4837	13.9067	14.5138	14.6141	10.6478	14.6854	15.3688	13.7578	14.7818	15.6909	10.6478	10.6478	10.6478	16.2532	15.0792	14.2374	15.393	14.1774	10.6478	10.6478	10.6478	10.6478	14.6061	14.5181	15.5662	10.6478	10.6478	10.6478			0.940038	-0.0544721	-0.0757839
ASF1A	Q9Y294	ASF1A_HUMAN	Histone chaperone ASF1A	10.6478	10.6478	10.6478	16.8135	10.6478	16.6381	17.1083	10.6478	16.6049	14.9248	16.6279	16.4375	16.7507	16.5871	15.1664	16.5956	15.6995	15.2812	14.75	16.3625	15.6343	15.9428	10.6478	10.6478	15.2989	17.0468	15.9454	14.9957	17.1782	15.9409	16.8822	17.3494	17.3043	16.2387	17.0738	17.2021	16.903	17.1565	10.6478	10.6478			0.105151	-1.36815	-1.67879
ASH2L	Q9UBL3;Q9UBL3-2;Q9UBL3-3	ASH2L_HUMAN	Set1/Ash2 histone methyltransferase complex subunit ASH2	16.7974	10.6478	16.746	17.0757	10.6478	10.6478	17.3134	16.3617	10.6478	10.6478	16.8691	16.8899	15.9226	16.443	16.4327	16.7387	10.6478	10.6478	15.9015	16.1595	16.6117	15.701	10.6478	10.6478	10.6478	10.6478	15.8681	14.0566	16.7727	16.4835	10.6478	10.6478	10.6478	10.6478	10.6478	10.6478	15.8611	10.6478	10.6478	10.6478	+	Responders_Nonresponder	0.0271112	-2.0472	-2.30526
ASL	P04424;P04424-2	ARLY_HUMAN	Argininosuccinate lyase	21.299	21.3463	18.2685	18.7662	20.0999	20.2679	20.8834	20.9004	10.6478	10.6478	19.9802	20.0783	20.2591	20.1982	21.0013	21.0672	21.3772	21.3498	21.1746	21.0857	21.5127	21.4764	20.9585	20.9346	20.1945	20.2418	19.6503	19.5662	19.128	18.782	19.0494	19.237	18.6476	18.5846	20.5412	20.6088	19.5692	19.6439	20.5472	20.4573			0.18735	-1.07279	-1.3666
ASMTL	O95671;O95671-2	ASML_HUMAN	Probable bifunctional dTTP/UTP pyrophosphatase/methyltransferase protein	20.5584	20.3765	19.1391	20.1463	19.2465	19.0714	10.6478	18.2445	20.298	20.3935	19.5279	19.2221	20.2207	19.1638	18.4326	19.3812	20.8324	20.7519	20.5366	20.6147	20.0514	19.5083	21.0089	21.2253	20.5805	20.1588	19.0945	18.9972	18.8581	19.0272	20.9145	20.6135	20.5049	20.4273	20.4657	20.4796	19.0723	10.6478	20.6026	20.747			0.709105	0.268957	0.376177
ASNS	P08243;P08243-2;P08243-3	ASNS_HUMAN	Asparagine synthetase [glutamine-hydrolyzing]	10.6478	10.6478	18.1092	17.941	17.8031	17.9766	16.9031	17.3441	10.6478	10.6478	17.8145	17.5727	16.9637	16.8326	17.0932	16.1129	10.6478	16.1621	17.4152	17.2489	18.4043	18.1431	10.6478	10.6478	17.4348	10.6478	18.0107	17.3087	17.668	17.3686	10.6478	10.6478	10.6478	10.6478	15.3478	17.6207	18.7775	18.378	17.2438	17.8631	+	Responders_Nonresponder	0.0149461	-2.54298	-2.58331
ASPH	Q12797;Q12797-10;Q12797;Q12797-2;Q12797-3;Q12797-4;Q12797-5;Q12797-10;Q12797-6;Q12797-7;Q12797-8;Q12797-9;Q12797-11	ASPH_HUMAN;ASPH_HUMAN	Aspartyl/asparaginyl beta-hydroxylase;Aspartyl/asparaginyl beta-hydroxylase	19.1823	19.0351	19.4823	19.2593	19.6563	19.6739	19.1732	19.5501	19.1457	19.21	20.2448	20.0549	20.4711	20.622	19.3716	19.3257	19.9337	19.0518	19.5449	18.9026	19.5371	19.4568	20.2972	20.3408	19.4419	19.7642	20.1273	20.5065	20.0399	20.0936	19.4742	20.1508	18.7805	19.3296	19.2342	18.2539	18.9514	19.475	20.0057	20.3128			0.111697	-0.271091	-1.62877
ASPN	Q9BXN1	ASPN_HUMAN	Asporin	10.6478	10.6478	19.2838	18.6842	10.6478	10.6478	16.6237	16.0662	10.6478	10.6478	17.7499	16.4908	18.5145	17.7455	18.1168	18.618	10.6478	16.3572	17.4137	15.4663	18.9508	19.1394	16.8336	10.6478	17.0099	10.6478	19.7675	19.4451	10.6478	10.6478	10.6478	10.6478	18.0699	17.9165	10.6478	15.848	10.6478	10.6478	10.6478	10.6478	+	Responders_Nonresponder	0.0330068	-2.45677	-2.21408
ASPSCR1	Q9BZE9;Q9BZE9-2;Q9BZE9-3	ASPC1_HUMAN	Tether containing UBX domain for GLUT4	17.8078	18.2903	17.74	16.2782	18.3776	17.35	18.5832	18.6776	10.6478	16.996	17.8883	18.1659	18.6989	18.6062	18.9454	18.8074	18.005	18.1369	18.4962	18.4584	19.0484	19.0454	17.5907	16.0865	17.8429	16.9872	18.2081	17.9099	18.1052	18.263	10.6478	15.2839	10.6478	10.6478	18.3638	17.0481	17.9459	18.1814	10.6478	17.5667			0.468685	-0.592127	-0.731993
ASRGL1	Q7L266;Q7L266-2	ASGL1_HUMAN	Isoaspartyl peptidase/L-asparaginase	16.8936	17.3123	10.6478	10.6478	19.5003	19.7327	17.7874	17.3691	18.4293	17.7093	10.6478	10.6478	17.232	17.2072	17.7784	17.3281	18.4707	17.9602	17.2232	16.714	17.4047	17.2722	10.6478	10.6478	17.4245	18.2361	16.6979	16.4255	10.6478	10.6478	10.6478	10.6478	10.6478	10.6478	18.586	19.3608	18.8493	17.7292	10.6478	17.6827			0.735696	0.383424	0.340317
ASS1	P00966	ASSY_HUMAN	Argininosuccinate synthase	25.2937	25.2372	21.6774	21.6845	23.1512	23.0878	23.1754	23.2089	20.7815	20.5942	22.8161	22.8244	22.1637	22.1163	23.1967	23.1491	23.3265	23.3875	22.8342	22.8578	23.1015	23.0342	21.3329	21.0697	22.4183	22.4431	21.1148	20.9729	22.2535	22.2586	22.2434	22.3153	19.6289	19.4645	22.8074	22.8265	22.3577	22.3139	23.1308	23.19			0.647186	0.178736	0.46181
ATAD1	Q8NBU5;Q8NBU5-2	ATAD1_HUMAN	Outer mitochondrial transmembrane helix translocase	18.3364	17.3943	17.9927	18.6444	10.6478	16.2832	17.809	17.6138	16.7801	10.6478	18.6921	18.2276	18.242	17.8994	18.3099	18.4708	17.7045	17.4524	18.8313	18.8324	19.065	19.0719	18.007	18.2687	18.4229	18.4879	17.2851	17.3479	19.2337	19.2324	17.8506	17.6952	10.6478	10.6478	17.7395	18.0146	17.7507	17.678	10.6478	10.6478			0.881467	0.129959	0.150118
ATAD3A	Q9NVI7;Q9NVI7-2;Q9NVI7-3	ATD3A_HUMAN	Isoform 2 of ATPase family AAA domain-containing protein 3A	18.0875	10.6478	17.7906	18.3067	17.9988	18.6338	17.476	18.2393	17.2213	17.8606	19.3402	19.2488	19.3454	19.3099	18.6809	18.939	18.1137	17.2597	18.3871	18.9479	18.8135	18.5177	16.234	18.7922	16.6519	17.1793	18.3142	17.9864	18.9847	18.9622	15.2482	16.5944	10.6478	10.6478	17.6625	17.4366	18.8156	18.9688	10.6478	17.5457			0.551856	-0.450232	-0.600594
ATG3	Q9NT62;Q9NT62-2	ATG3_HUMAN	Ubiquitin-like-conjugating enzyme ATG3	17.6947	17.4633	17.9055	17.619	17.1645	17.1893	16.9465	17.3048	15.4365	17.8032	18.0748	17.7338	18.2157	18.536	18.3748	18.6042	17.7754	17.7619	17.7579	18.3954	18.2965	18.3501	16.8924	10.6478	18.1016	17.4631	18.4053	18.9147	17.6078	18.0012	10.6478	10.6478	10.6478	17.8611	17.5661	17.6482	17.8063	18.2686	10.6478	10.6478			0.295039	-0.89193	-1.06236
ATG4B	Q9Y4P1;Q9Y4P1-2;Q9Y4P1-3;Q9Y4P1-4;Q9Y4P1-6	ATG4B_HUMAN	Isoform 2 of Cysteine protease ATG4B	10.6478	10.6478	10.6478	13.5572	10.6478	10.6478	10.6478	17.7655	10.6478	10.6478	16.9689	10.6478	15.9001	17.7021	17.5505	18.0372	18.9031	18.7298	19.1491	18.9733	16.4424	17.3042	10.6478	10.6478	10.6478	10.6478	10.6478	10.6478	19.0303	18.8	10.6478	10.6478	17.0364	18.4407	19.1273	17.7787	16.5946	15.133	10.6478	10.6478	+	Responders_Nonresponder	0.000189084	-4.01584	-4.14038
ATG5	Q9H1Y0	ATG5_HUMAN	Autophagy protein 5	10.6478	16.2531	10.6478	16.3162	10.6478	10.6478	15.4073	16.9814	10.6478	17.2188	17.3662	17.4013	16.1603	16.3862	16.6967	16.151	17.5522	10.6478	16.8385	17.2966	17.11	17.3087	16.6302	10.6478	17.2616	10.6478	10.6478	10.6478	17.1567	10.6478	10.6478	10.6478	10.6478	10.6478	10.6478	18.0981	15.8072	16.6976	10.6478	10.6478			0.226082	-1.22683	-1.23159
ATG7	O95352;O95352-2;O95352-3	ATG7_HUMAN	Ubiquitin-like modifier-activating enzyme ATG7	16.8857	16.2304	17.7749	10.6478	15.9254	10.6478	10.6478	10.6478	10.6478	15.5833	16.963	16.9545	16.4455	17.4374	16.4949	16.9366	17.1059	16.4909	16.9319	16.6334	17.0743	16.8152	10.6478	10.6478	17.0426	16.323	16.9387	15.8595	15.366	10.6478	10.6478	10.6478	15.5534	10.6478	15.8188	16.3211	16.4359	10.6478	10.6478	10.6478			0.0654341	-1.71715	-1.90397
ATIC	P31939;P31939-2	PUR9_HUMAN	Bifunctional purine biosynthesis protein ATIC	21.5935	21.5652	20.6716	20.7107	21.8445	21.8603	21.5394	21.5342	20.7267	20.4177	21.5469	21.5097	21.4668	21.4796	21.5442	21.6606	21.1845	21.1353	21.5016	21.519	21.6978	21.7232	21.3516	21.408	20.6588	20.8349	21.1288	21.0755	21.5178	21.5475	19.7401	20.2259	19.1568	19.8625	21.4904	21.5578	21.3636	21.3549	20.8737	21.0273			0.520948	-0.125522	-0.648154
ATL1	Q8WXF7;Q8WXF7-2	ATLA1_HUMAN	Atlastin-1	21.2534	20.4113	22.0912	21.5098	22.5266	22.8798	21.8257	21.9159	23.0995	22.6709	20.3213	19.6504	20.8589	20.0792	20.483	19.3963	19.7281	20.7856	20.7296	20.256	18.4804	17.7726	21.6136	20.4409	22.2092	21.689	21.641	20.3745	21.7752	21.3875	22.2548	21.8183	22.2113	22.3584	20.9846	20.9023	22.1356	21.6481	22.1407	21.9383	+	Responders_Nonresponder	0.00243258	1.04897	3.26196
ATL3	Q6DD88	ATLA3_HUMAN	Atlastin-3	18.7827	18.7859	19.8577	19.3761	18.2913	18.2009	18.2885	18.1546	19.6165	19.2797	19.4063	19.3548	19.4724	19.3027	19.4198	19.2636	19.7376	19.583	19.2462	19.1077	19.6726	19.5288	18.8122	18.5719	19.7218	19.4505	19.402	19.3588	18.4476	18.6026	18.783	18.7673	19.0805	19.202	18.756	18.8058	19.0241	18.6373	19.2201	18.6488	+	Responders_Nonresponder	0.0431209	-0.308824	-2.11658
ATP13A1	Q9HD20;Q9HD20-2	AT131_HUMAN	Endoplasmic reticulum transmembrane helix translocase	19.2422	19.0095	18.7139	18.1295	19.3583	19.445	19.4232	19.3199	18.4289	18.4477	18.5838	18.434	18.8707	18.6881	18.3931	18.0433	18.5682	18.8237	18.4415	18.3261	18.0768	18.5923	17.0258	18.4506	18.8308	18.2807	17.9222	18.0189	18.0941	18.7502	18.8246	17.8987	17.312	10.6478	18.5961	18.298	18.0185	17.165	10.6478	17.9777	+	Responders_Nonresponder	0.0422541	1.08785	2.14169
ATP1A1	P05023;P05023-2;P05023-3;P05023-4	AT1A1_HUMAN	Sodium/potassium-transporting ATPase subunit alpha-1	21.0339	20.914	20.4868	20.566	22.0838	22.0971	20.9054	20.9506	20.4016	20.6231	20.8292	20.9223	20.9007	20.9543	21.0177	20.9533	21.6079	21.6799	21.4389	21.3962	21.4404	21.3727	20.9946	21.0121	20.7697	20.6432	19.7356	19.6784	20.9454	20.8357	19.34	19.8562	18.068	18.7902	21.0021	21.0588	20.309	20.3201	20.6022	20.5555			0.500466	0.166402	0.680366
ATP1B1	P05026;P05026-2	AT1B1_HUMAN	Sodium/potassium-transporting ATPase subunit beta-1	22.2685	22.2745	21.4476	21.6671	22.8585	23.0279	21.7834	21.8065	22.0552	22.3312	21.9176	21.8369	21.8045	21.7314	21.9163	21.9925	22.3711	22.2869	22.3741	22.2773	21.9851	22.0888	22.1031	22.0192	21.8908	21.7691	21.1543	21.183	21.6577	21.8859	22.0065	21.9347	20.8578	20.7626	22.3731	22.3481	22.2255	22.262	21.1161	21.87	+	Responders_Nonresponder	0.0319177	0.3111	2.22743
ATP1B3	P54709	AT1B3_HUMAN	Sodium/potassium-transporting ATPase subunit beta-3	20.0741	20.1939	20.711	20.9717	22.0712	21.8858	20.9312	20.6982	19.8837	20.0196	20.5924	20.6873	21.1816	21.1589	21.1375	21.1032	21.7376	21.9186	21.6344	21.6827	21.3098	21.2287	20.4666	20.6315	21.4093	21.3553	20.5447	20.5773	22.0612	21.9762	21.7407	21.8065	20.886	20.566	21.9506	21.9434	21.5576	21.3966	21.4641	21.4165			0.281759	-0.223144	-1.09781
ATP2A2	P16615;P16615-2;P16615-3;P16615-4;P16615-5;Q93084;Q93084-1;Q93084-3;Q93084-4;Q93084-5;Q93084-6;Q93084-7;P16615;P16615-2;P16615-3;P16615-4;P16615-5	AT2A2_HUMAN;AT2A2_HUMAN;AT2A3_HUMAN	Sarcoplasmic/endoplasmic reticulum calcium ATPase 2;Sarcoplasmic/endoplasmic reticulum calcium ATPase 2	20.2069	20.2949	19.6048	19.5907	19.6321	19.8905	20.0425	19.9134	19.1749	19.5193	20.0207	19.858	19.9635	19.9761	19.9208	19.9556	19.9117	19.7992	19.7403	19.7893	19.9443	19.9067	19.4095	19.2342	19.4404	19.4179	19.3701	19.4896	20.0261	19.8545	18.2157	16.7793	17.13	10.6478	18.9804	19.2158	18.636	18.1955	18.1601	18.6595			0.502736	0.321185	0.67879
ATP2A3	Q93084;Q93084-1;Q93084-3;Q93084-4;Q93084-5;Q93084-6;Q93084-7;P16615;P16615-2;P16615-3;P16615-4;P16615-5;Q93084;Q93084-1;Q93084-3;Q93084-4;Q93084-5;Q93084-6;Q93084-7	AT2A2_HUMAN;AT2A3_HUMAN;AT2A3_HUMAN	Sarcoplasmic/endoplasmic reticulum calcium ATPase 2;Sarcoplasmic/endoplasmic reticulum calcium ATPase 3	17.999	18.0442	18.1982	17.1076	10.6478	10.6478	19.1275	19.3413	10.6478	15.8638	18.6725	18.4511	19.1957	19.0497	19.7947	19.8708	19.5782	19.503	18.7498	18.6466	18.8353	18.7557	17.4976	18.3276	18.3828	18.2751	17.5902	17.4517	10.6478	10.6478	10.6478	15.7565	10.6478	10.6478	18.1994	18.5769	15.5368	16.7528	16.8622	17.2505			0.52061	-0.667021	-0.648687
ATP5F1A	P25705;P25705-2	ATPA_HUMAN	ATP synthase subunit alpha, mitochondrial	26.4641	26.4474	25.8118	25.7726	25.3325	25.327	24.4656	24.5311	25.8633	25.8658	25.7669	25.799	25.7482	25.7474	26.3529	26.3714	26.2565	26.3437	26.2957	26.3328	26.2154	26.2253	26.5413	26.4881	25.7871	25.814	25.5532	25.5875	24.6823	24.7755	25.7369	25.6626	25.4486	25.3278	25.8918	26.0203	25.1676	25.2724	26.005	26.008			0.920637	-0.0176422	-0.100369
ATP5F1B	P06576	ATPB_HUMAN	ATP synthase subunit beta, mitochondrial	25.8519	25.7757	25.2996	25.3402	24.524	24.6295	23.8498	23.8496	25.085	25.2551	25.2587	25.2513	25.1291	25.052	25.7555	25.7116	25.6623	25.9201	25.5357	25.7486	25.5488	25.5892	25.7191	26.0078	25.165	25.2457	25.0033	25.1688	24.0473	24.0673	24.962	24.8266	24.8712	24.8383	25.2816	25.4727	24.6832	24.8185	25.5015	25.5714			0.597857	-0.0962325	-0.532572
ATP5F1C	P36542;P36542-2	ATPG_HUMAN	ATP synthase subunit gamma, mitochondrial	22.8219	22.754	21.861	22.0739	21.6576	21.6995	21.1128	21.1377	21.7867	22.2405	22.4872	22.5967	22.1892	22.2064	22.6806	22.6843	22.7277	22.8393	22.8081	22.9567	22.9627	22.9581	22.7314	22.847	22.0438	22.0688	22.197	21.9297	21.3249	21.31	22.3261	22.1759	22.3335	22.0928	22.33	22.5847	21.9849	22.0128	22.1779	22.3804			0.156697	-0.231214	-1.44756
ATP5F1D	P30049	ATPD_HUMAN	ATP synthase subunit delta, mitochondrial	23.022	23.0522	22.5507	22.6835	22.3893	22.2573	21.684	21.6374	23.0686	23.1177	22.5229	22.4844	22.2239	22.3576	22.5434	22.5176	23.2656	23.3617	23.2771	23.3005	22.8312	22.746	23.9959	23.9572	23.4779	23.1817	22.3709	22.4125	21.9645	22.1152	23.7795	23.7203	23.6387	23.6681	23.5363	23.5195	22.9959	23.086	23.4114	23.1098			0.307719	0.20757	1.03778
ATP5F1EP2	P56381;Q5VTU8	AT5EL_HUMAN	ATP synthase subunit epsilon-like protein, mitochondrial	10.6478	17.5002	10.6478	17.9246	18.2378	18.2836	17.8825	18.2317	10.6478	18.2669	10.6478	10.6478	18.8897	10.6478	10.6478	17.6511	10.6478	15.3018	17.5348	17.8472	18.6495	10.6478	10.6478	10.6478	17.1742	16.9305	18.4839	10.6478	18.5892	18.5828	10.6478	10.6478	16.4264	10.6478	17.0149	17.2387	10.6478	10.6478	10.6478	10.6478			0.36463	1.05986	0.917869
ATP5IF1	Q9UII2	ATIF1_HUMAN	ATPase inhibitor, mitochondrial	20.9199	20.8462	21.4607	21.5056	21.841	21.8896	22.3186	22.4537	21.5621	21.4831	21.6521	21.8073	21.9707	21.9546	22.0313	22.2019	21.0385	20.9456	21.4803	21.4401	21.2662	21.4707	21.6283	21.4835	21.6812	21.7219	21.1964	21.2974	21.9219	22.0468	22.1564	22.5123	21.555	21.8865	21.3744	21.7939	21.1597	21.1844	21.7137	21.9669			0.449802	0.102345	0.76491
ATP5ME	P56385	ATP5I_HUMAN	ATP synthase subunit e, mitochondrial	22.5654	22.6032	22.1848	22.0965	21.8397	21.7894	21.4018	21.2746	22.9305	22.9254	21.8603	21.9945	21.5309	21.5911	22.2501	22.2694	22.6216	22.6944	22.8889	22.8948	22.6411	22.6757	23.3619	23.416	22.9445	22.9052	22.2991	22.4029	22.1166	22.1297	23.3489	23.4731	23.4355	23.2832	22.9986	23.1106	22.438	22.396	23.0052	22.962			0.453613	0.1487	0.759274
ATP5MF	P56134;P56134-3;P56134-2;P56134-4;P56134;P56134-2;P56134-3;P56134-4	ATPK_HUMAN;ATPK_HUMAN;ATPK_HUMAN	ATP synthase subunit f, mitochondrial;Isoform 2 of ATP synthase subunit f, mitochondrial;ATP synthase subunit f, mitochondrial	22.2098	22.018	21.7567	21.3314	21.4504	21.3165	20.4287	20.7219	21.538	22.0817	21.4413	21.4167	21.0247	20.9242	21.5495	21.5948	21.5741	21.9642	21.86	22.2508	21.216	21.4538	22.1179	22.2264	21.9421	21.7171	20.9315	20.9468	20.6624	21.2002	22.0488	21.6548	21.8882	21.8966	21.7919	21.8587	21.3315	21.0258	21.456	21.7708			0.0917049	0.252005	1.73689
ATP5MG	O75964;Q7Z4Y8;O75964	ATP5L_HUMAN;AT5L2_HUMAN;ATP5L_HUMAN	ATP synthase subunit g, mitochondrial;ATP synthase subunit g, mitochondrial	23.211	23.0664	22.9571	22.9948	22.089	22.383	22.0507	21.9454	23.2892	23.26	23.5072	23.5548	23.0273	23.0097	23.7407	23.7848	23.7261	23.9012	24.0785	23.9629	23.9116	24.0078	23.861	23.769	23.7784	23.8757	23.1293	23.038	22.4036	22.7029	23.304	23.4257	23.7992	24.0759	23.8652	23.7931	23.0826	22.8674	23.067	23.2433			0.151477	-0.2752	-1.47051
ATP5MJ	P56378;P56378-2	ATP68_HUMAN	ATP synthase subunit ATP5MJ, mitochondrial	10.6478	20.2486	10.6478	18.3175	10.6478	10.6478	18.8748	10.6478	10.6478	10.6478	19.0315	19.5144	16.9753	19.4582	18.7444	19.2335	19.3852	19.5931	17.8027	19.8546	19.4531	19.4292	19.3744	19.6047	19.1777	10.6478	10.6478	10.6478	10.6478	10.6478	10.6478	18.9679	20.7265	10.6478	18.9145	19.8422	10.6478	17.8548	19.6228	17.1226			0.197118	-1.7602	-1.31545
ATP5MK	Q96IX5	ATPMK_HUMAN	ATP synthase membrane subunit K, mitochondrial	21.1577	20.7262	20.9776	20.9707	21.1203	21.124	20.2287	20.4667	21.5512	21.1871	21.1857	21.5066	20.4157	20.9696	21.2852	21.4878	21.2255	21.8057	22.0012	22.0527	21.9154	21.9512	21.7123	21.6592	22.1643	21.6376	21.0048	21.0871	20.8891	21.3013	21.6637	21.774	22.266	22.0304	21.7304	21.7287	21.482	21.2042	21.5219	21.2718			0.380113	-0.138206	-0.888996
ATP5PB	P24539	AT5F1_HUMAN	ATP synthase F(0) complex subunit B1, mitochondrial	22.4863	22.4058	21.726	21.7321	21.1972	21.3696	20.4021	20.5344	21.5891	21.3373	22.5213	22.4335	21.7527	21.6988	22.5145	22.4928	22.6125	22.4425	22.8151	22.6343	23.0637	22.957	22.1016	22.3279	21.7322	21.7722	21.5014	21.5108	20.6224	20.5247	21.1739	21.3508	21.1875	21.3155	22.2665	22.2774	20.8665	21.1813	21.7144	21.6068			0.252472	-0.253158	-1.16205
ATP5PD	O75947	ATP5H_HUMAN	ATP synthase subunit d, mitochondrial	21.9149	21.9902	21.4952	21.2853	20.8919	20.8065	20.0956	19.8475	21.3352	21.3845	21.4214	21.3358	20.8435	20.5161	21.7271	21.7574	21.8576	21.7423	22.041	21.9955	21.8964	21.8406	21.9823	21.9306	21.6238	21.5431	21.019	20.9752	20.3198	20.2772	21.1189	21.4445	21.5215	21.4167	21.7587	21.8152	20.8338	20.8434	21.5369	21.0567			0.830132	0.0400449	0.216171
ATP5PF	P18859;P18859-2	ATP5J_HUMAN	ATP synthase-coupling factor 6, mitochondrial	18.9891	17.8087	17.8758	17.2463	16.844	15.9325	14.2371	15.7941	10.6478	18.1532	17.9904	17.5204	17.6665	17.6541	18.511	18.4056	18.2738	17.9407	17.7419	17.4164	17.6886	17.8702	18.5207	18.1213	19.1822	10.6478	18.1484	17.7421	17.7591	17.227	17.8366	18.1592	17.0606	17.1543	17.1755	17.0803	17.4973	16.2354	10.6478	18.1236			0.314831	-0.695459	-1.02378
ATP5PO	P48047	ATPO_HUMAN	ATP synthase subunit O, mitochondrial	24.3682	24.2892	23.5577	23.6454	23.3191	23.3265	22.6436	22.4942	23.7945	23.9791	23.3635	23.6647	23.2007	23.2514	23.9254	23.9023	24.0374	24.2062	24.2562	24.4914	24.2151	24.22	24.2981	24.4279	23.7755	23.973	23.5765	23.7446	22.7487	22.8727	23.8832	23.9696	23.8612	24.0048	24.0776	24.1929	23.5594	23.4396	24.0269	24.2269			0.926426	0.0151909	0.0930366
ATP6AP1	Q15904	VAS1_HUMAN	V-type proton ATPase subunit S1	19.1382	19.2837	20.0233	20.1322	19.5738	19.5552	17.7698	18.2865	20.0816	20.0129	19.1037	18.8144	18.7629	18.8899	18.4893	18.3605	20.0784	20.0843	19.6865	19.6302	19.25	19.3031	20.6256	20.3988	19.811	19.8121	19.8562	19.6576	20.2055	20.1972	20.5058	20.641	20.2132	20.1402	19.565	19.3889	19.8051	19.6882	20.6936	20.385			0.674042	0.0959891	0.424307
ATP6AP2	O75787;O75787-2	RENR_HUMAN	Isoform 2 of Renin receptor	17.914	17.7862	19.6125	19.5928	19.1931	19.4237	19.0131	19.0792	18.1849	18.8108	18.3997	18.4193	18.618	18.2338	17.849	17.8317	18.6183	18.2105	18.846	18.8201	18.4742	18.4838	17.3714	18.2595	18.362	18.924	19.3296	19.1473	19.892	19.71	19.1233	18.8579	19.0011	19.0231	19.107	19.0828	20.1586	19.6297	18.1925	18.5152			0.883213	-0.0300512	-0.147931
ATP6V0A1	Q93050;Q93050-1;Q93050-3	VPP1_HUMAN	V-type proton ATPase 116 kDa subunit a1	18.4811	18.4455	19.0715	18.1977	18.0302	18.414	10.6478	16.2632	10.6478	16.8814	17.6446	15.4623	17.8458	18.066	18.0585	17.8607	18.2837	18.467	18.1425	17.5376	17.9212	18.0676	16.0278	10.6478	16.0554	17.9658	17.527	16.6586	18.9718	19.1373	10.6478	16.8022	10.6478	10.6478	17.6768	17.22	16.4146	16.9028	10.6478	10.6478			0.656414	-0.427712	-0.448638
ATP6V0D1	P61421	VA0D1_HUMAN	V-type proton ATPase subunit d 1	19.6897	20.2417	21.2063	21.3445	20.4078	20.0029	18.7246	18.7874	19.6339	20.6319	20.4958	20.4339	20.5637	20.6848	20.2629	20.0412	20.4764	19.7403	20.1067	20.2688	20.3343	20.3252	19.6013	20.5462	20.6366	20.2448	20.0688	20.2672	20.44	20.2756	19.774	20.5375	17.8634	18.9223	19.9912	20.2737	20.373	20.3329	18.6929	19.5649			0.646751	0.102142	0.462116
ATP6V1A	P38606;P38606-2	VATA_HUMAN	V-type proton ATPase catalytic subunit A	21.2669	21.3978	21.7831	21.7739	20.334	20.2874	20.6344	20.688	21.1487	21.0748	21.2367	21.1476	21.2146	21.1906	21.2616	21.2308	21.1488	21.2715	20.9654	20.9536	21.498	21.4817	20.7923	20.8026	20.9557	20.955	20.9758	20.8621	20.2158	20.0975	20.0584	20.2078	20.006	19.4953	21.1121	21.1642	20.3967	20.2968	20.734	20.9122			0.678485	0.0680205	0.4178
ATP6V1B2	P21281	VATB2_HUMAN	V-type proton ATPase subunit B, brain isoform	20.4007	20.4155	21.0405	21.2762	19.186	19.1381	19.8153	19.7885	20.4827	20.2375	20.3279	20.4663	20.3998	20.504	20.6023	20.5744	20.3219	20.2614	20.2362	20.2978	20.5607	20.6041	20.2762	20.1229	20.1683	20.2909	20.5639	20.3882	19.4203	19.6059	19.4949	19.5725	19.8385	19.2485	20.3323	20.4509	19.5919	19.7325	20.0224	20.244			0.828221	-0.0349961	-0.218855
ATP6V1C1	Q8NEY4;Q8NEY4-2;P21283	VATC1_HUMAN	V-type proton ATPase subunit C 1	16.4907	16.2742	17.2835	17.623	15.2665	10.6478	17.2131	17.086	10.6478	10.6478	17.1402	16.9217	17.6241	17.1589	17.1455	16.9961	17.7799	10.6478	16.9726	17.3983	17.6203	17.4924	16.6737	10.6478	16.6111	17.0963	17.5804	17.2968	17.6392	16.7136	17.0689	17.2354	10.6478	10.6478	16.0035	16.6079	17.5743	16.817	10.6478	10.6478			0.665365	-0.381905	-0.435977
ATP6V1D	Q9Y5K8	VATD_HUMAN	V-type proton ATPase subunit D	18.5447	18.0012	19.4322	19.4212	18.3977	16.7144	17.7219	17.9133	17.8124	17.7508	18.9457	19.1834	18.8546	18.9238	18.8687	18.8684	18.9211	19.0127	18.6105	18.7508	19.2927	19.0321	16.245	17.6962	17.7924	18.04	18.6152	18.7075	10.6478	17.8955	20.8742	18.1315	18.5385	17.1258	18.2719	18.5881	18.6887	18.5334	17.1961	17.5435			0.947153	-0.0301451	-0.06677
ATP6V1E1	Q96A05;P36543;P36543-2;P36543-3	VATE1_HUMAN	V-type proton ATPase subunit E 1	20.0071	20.7998	21.1841	21.1601	20.387	20.0598	20.0535	20.9143	21.0616	21.0487	20.3903	20.5359	20.1807	19.6917	20.3903	20.4374	21.07	21.1479	20.0933	19.5452	18.7199	20.672	20.5345	20.9374	20.8208	20.7056	20.4089	20.6002	20.2304	19.8694	20.7263	20.6812	20.7598	20.7609	20.7165	20.7141	19.8145	19.8452	21.1469	21.2101	+	Responders_Nonresponder	0.0289079	0.353277	2.27799
ATP6V1F	Q16864;Q16864-2	VATF_HUMAN	V-type proton ATPase subunit F	17.6281	17.6802	18.5855	18.8033	17.0347	10.6478	17.7114	17.2749	16.7559	18.0986	18.2903	17.7595	17.3321	17.9795	16.6989	16.9764	17.4665	16.4526	17.2232	18.0801	18.3288	18.2858	17.247	17.4583	17.99	18.0787	17.975	17.9395	17.0011	15.9764	17.8405	18.6409	18.8349	19.1683	18.2019	17.9817	18.4993	18.4311	17.7919	17.1762			0.532658	-0.286611	-0.633697
ATP6V1G1	O75348	VATG1_HUMAN	V-type proton ATPase subunit G 1	19.4928	19.6044	20.0971	20.2998	18.4532	18.9838	18.7103	19.1785	19.7288	19.6396	20.1154	20.0495	19.878	19.8234	19.6937	19.8428	19.7423	19.2529	19.6853	19.3658	19.9125	19.9825	19.9448	19.6049	19.3224	19.5896	19.7901	19.943	18.6112	19.1569	19.1918	19.6304	18.8317	19.358	19.4037	19.5256	19.9492	20.1422	19.8662	20.0789			0.125884	-0.218304	-1.56799
ATP6V1H	Q9UI12;Q9UI12-2	VATH_HUMAN	V-type proton ATPase subunit H	19.161	18.776	19.6411	19.4613	18.143	18.3474	18.8144	18.3846	18.3914	18.7244	19.8068	19.6906	19.8322	19.8916	19.4987	19.3318	19.026	18.7595	19.278	18.8931	19.6043	19.7149	16.5102	18.1972	18.9545	18.0978	19.022	18.9375	18.4674	18.7126	10.6478	10.6478	17.0136	18.201	18.1885	18.7597	18.4576	18.5636	10.6478	18.3694			0.203574	-0.96541	-1.29959
ATPAF1	Q5TC12;Q5TC12-2;Q5TC12-3	ATPF1_HUMAN	ATP synthase mitochondrial F1 complex assembly factor 1	19.0919	18.6471	17.3211	16.7468	18.2039	17.2009	17.4121	17.6167	18.5195	18.5501	18.3903	18.5644	18.7643	18.1754	17.2037	17.8169	10.6478	10.6478	10.6478	16.3645	18.6629	18.4653	10.6478	10.6478	10.6478	13.2192	17.4456	10.6478	18.2221	18.0389	10.6478	10.6478	10.6478	10.6478	17.4847	17.5712	17.898	17.3177	10.6478	10.6478			0.785385	0.305326	0.274276
ATPAF2	Q8N5M1	ATPF2_HUMAN	ATP synthase mitochondrial F1 complex assembly factor 2	14.6837	14.6258	10.6478	10.6478	15.9205	10.6478	16.3927	16.1226	14.9531	10.6478	16.5664	16.8068	15.9419	17.5813	17.4345	17.2711	17.3638	17.1223	17.1829	17.3603	18.3702	18.2063	10.6478	10.6478	17.0326	17.1629	10.6478	10.6478	15.731	14.9836	16.7764	17.1949	17.204	10.6478	15.5932	15.8832	16.6216	16.7221	10.6478	15.8134			0.0783112	-1.53213	-1.81257
ATRN	O75882;O75882-2;O75882-3	ATRN_HUMAN	Attractin	22.6365	22.5437	22.5288	22.3409	24.006	23.77	23.4568	23.0894	23.696	23.4869	22.0746	21.9502	21.9289	21.8054	22.0635	21.9429	22.5695	22.342	22.8678	22.634	23.166	22.9047	23.08	22.6706	23.191	23.0334	23.6082	23.3652	23.1903	22.7237	22.6932	22.4993	23.1232	22.9317	23.0259	22.6491	22.5939	22.4575	23.2162	22.8505	+	Responders_Nonresponder	0.0272545	0.37163	2.29837
ATXN10	Q9UBB4;Q4R4Y2;Q5RE06;P28658;Q2TBW0;Q9ER24	ATX10_HUMAN;ATX10_PONAB	Ataxin-10	15.9495	17.8411	17.4351	17.5673	17.2398	16.5684	17.2367	15.122	10.6478	17.2656	16.9117	16.2818	17.3179	17.514	17.3391	16.6564	17.0125	10.6478	10.6478	17.5572	17.5551	17.0106	10.6478	10.6478	17.7351	16.5986	16.8056	17.4082	18.3827	16.9084	10.6478	10.6478	10.6478	10.6478	17.3149	17.3874	16.9185	17.322	10.6478	10.6478			0.876582	-0.149462	-0.156399
ATXN2L	Q8WWM7;Q8WWM7-2;Q8WWM7-3;Q8WWM7-4;Q8WWM7-5;Q8WWM7-6;Q8WWM7-8;Q8WWM7-9	ATX2L_HUMAN	Ataxin-2-like protein	17.2372	17.9415	17.8876	17.8192	18.5656	18.0338	18.3422	18.5579	18.0555	17.0328	17.9871	17.7404	18.4478	17.7414	17.4925	18.084	17.0129	16.0975	17.4386	17.7881	17.488	17.7097	15.7445	10.6478	17.761	17.3329	17.9606	17.8828	18.6253	18.2449	10.6478	17.3608	10.6478	10.6478	17.4725	17.5454	17.8614	16.9009	10.6478	17.5456			0.836307	0.161177	0.208069
AUH	Q13825	AUHM_HUMAN	Methylglutaconyl-CoA hydratase, mitochondrial	21.7879	21.7807	18.6091	19.3958	20.9616	21.0246	18.9953	18.2306	18.1167	19.1957	20.4725	20.7832	21.1388	21.1515	20.9435	20.8733	20.6973	20.4234	20.9284	20.8971	20.6771	20.5833	20.3331	20.7502	20.58	20.4036	19.6454	19.0225	19.0907	18.6733	19.7328	20.1619	19.5087	19.5126	20.3354	20.5574	20.581	20.1322	19.5724	19.8174			0.55913	-0.180077	-0.590969
AUP1	Q9Y679;Q9Y679-3	AUP1_HUMAN	Lipid droplet-regulating VLDL assembly factor AUP1	16.673	10.6478	18.1073	18.3868	10.6478	10.6478	18.8066	18.8163	10.6478	10.6478	17.4896	17.9996	16.7899	17.7563	17.4732	18.012	10.6478	16.5499	17.1012	15.0655	18.1483	18.0856	16.6686	15.5633	17.06	17.2824	16.552	18.4525	17.9291	17.0869	10.6478	16.5184	10.6478	10.6478	10.6478	16.1525	17.6424	16.8317	10.6478	10.6478			0.279083	-1.12918	-1.10001
AURKAIP1	Q9NWT8	AKIP_HUMAN	Aurora kinase A-interacting protein	10.6478	14.6868	17.6669	17.6786	18.6742	18.8153	18.8052	17.9141	20.0151	20.5162	16.9962	10.6478	10.6478	16.7167	15.8954	16.8218	18.6569	18.3083	19.6728	20.0086	18.1953	18.7376	19.7197	18.9727	19.7836	19.5899	19.3067	18.9626	19.3531	18.0724	19.9402	20.4397	20.9701	20.6095	19.5084	19.878	20.4454	20.0761	10.6478	19.105			0.34501	0.838844	0.956261
AVL9	Q8NBF6;Q8NBF6-2	AVL9_HUMAN	Late secretory pathway protein AVL9 homolog	18.3534	18.9116	16.9793	18.1898	19.2977	18.6419	19.5662	19.5919	18.6766	18.1057	18.7255	18.3845	19.4576	19.234	18.9148	19.041	19.0664	18.4461	19.2437	19.3883	19.3558	18.9404	18.8724	18.6295	18.4619	18.2483	19.47	19.0635	19.1386	19.5024	18.9198	18.765	10.6478	17.8305	18.4355	18.9315	17.9666	18.9681	18.8851	18.9662			0.869314	0.0688125	0.166146
AZGP1	P25311	ZA2G_HUMAN	Zinc-alpha-2-glycoprotein	17.613	17.9323	19.4777	19.9479	19.3112	19.9967	19.1869	18.9727	19.303	19.399	18.9717	18.4541	19.147	19.3575	19.6608	19.6755	19.5559	19.4152	19.3827	19.6066	20.1249	20.0957	20.0836	20.2654	21.9646	22.2155	19.5353	19.2744	18.8964	19.3469	20.1498	20.1861	20.3595	20.1423	20.7583	20.6426	19.7945	19.7506	19.885	20.8373			0.400687	0.252731	0.856482
AZU1	P20160	CAP7_HUMAN	Azurocidin	22.7423	22.6688	28.2594	28.1626	22.0819	22.2357	22.1821	22.1412	26.5961	26.6702	23.0642	22.9552	23.2778	23.2848	22.4705	22.5465	23.5675	23.5867	23.3525	23.3227	23.4964	23.6141	25.4233	25.4737	25.6393	25.6901	28.0592	28.0601	25.6724	25.7047	27.0863	27.047	25.9007	26.0184	24.4856	24.439	25.2225	25.0195	26.1524	26.1474			0.548824	0.3778	0.605972
B2M	P61769	B2MG_HUMAN	Beta-2-microglobulin	20.7547	20.6704	21.1003	21.1777	20.2804	20.5857	21.5785	21.4602	18.7233	19.7729	20.9309	20.946	20.7281	20.7045	21.0847	20.866	22.4208	22.7504	21.918	21.9631	21.808	22.033	21.8531	22.4348	22.7898	23.2182	21.1688	21.3113	22.1152	22.3377	22.6885	22.4884	22.2016	22.0394	22.2964	22.3376	22.4216	22.5893	21.9105	22.1244			0.364167	-0.288079	-0.924159
B3GALT5	Q9Y2C3	B3GT5_HUMAN	Beta-1,3-galactosyltransferase 5	16.3946	15.5661	10.6478	10.6478	10.6478	10.6478	15.3013	15.8866	10.6478	10.6478	15.8941	14.7391	13.6768	13.0562	17.5778	17.4484	18.8101	18.7619	16.821	16.8371	16.9477	16.595	10.6478	10.6478	15.5468	10.6478	10.6478	10.6478	10.6478	10.6478	10.6478	10.6478	10.6478	10.6478	17.8508	17.72	14.4518	15.5597	15.8898	15.7041			0.0569763	-1.81113	-1.96614
B3GAT3	O94766;O94766-2	B3GA3_HUMAN	Galactosylgalactosylxylosylprotein 3-beta-glucuronosyltransferase 3	10.6478	10.6478	16.4813	17.1107	10.6478	15.0867	10.6478	14.8272	15.1601	10.6478	17.2458	17.033	16.8701	17.5397	17.8344	17.3767	16.3821	16.5182	16.0861	16.3599	17.5275	17.9592	10.6478	10.6478	10.6478	10.6478	18.3805	17.9931	18.0718	18.072	10.6478	10.6478	15.3649	10.6478	15.3699	14.7889	17.3912	16.7585	10.6478	10.6478	+	Responders_Nonresponder	2.98794e-05	-3.75211	-4.77724
B3GNT3	Q9Y2A9	B3GN3_HUMAN	N-acetyllactosaminide beta-1,3-N-acetylglucosaminyltransferase 3	16.8708	17.1648	10.6478	10.6478	18.0836	17.9743	18.0751	18.2492	17.9853	10.6478	18.4175	18.1154	17.7018	18.1563	19.1995	19.0074	19.1707	19.5036	19.5213	19.4808	19.1721	19.3451	16.7568	10.6478	18.0606	18.0736	17.7032	18.0817	17.5926	17.5696	18.1882	10.6478	10.6478	10.6478	19.7924	19.7381	18.0883	17.9854	18.8521	18.5775			0.0706594	-1.82862	-1.87607
B3GNT6	Q6ZMB0;Q6ZMB0-3	B3GN6_HUMAN	Acetylgalactosaminyl-O-glycosyl-glycoprotein beta-1,3-N-acetylglucosaminyltransferase	10.6478	10.6478	10.6478	10.6478	10.6478	10.6478	20.2234	20.3066	17.7529	10.6478	17.5445	18.475	15.5788	17.2732	18.3032	18.3374	19.1286	19.1538	18.2124	18.1952	18.0228	17.8762	10.6478	10.6478	16.9348	16.4353	10.6478	10.6478	16.727	10.6478	16.2648	15.9571	10.6478	10.6478	18.4682	17.6627	16.8517	17.2048	10.6478	16.3664			0.181558	-1.56588	-1.36396
B3GNT7	Q8NFL0	B3GN7_HUMAN	UDP-GlcNAc:betaGal beta-1,3-N-acetylglucosaminyltransferase 7	10.6478	10.6478	10.6478	10.6478	10.6478	16.3554	10.6478	10.6478	10.6478	10.6478	15.7262	15.6801	15.7014	14.7395	19.8877	19.9193	20.4226	20.7186	20.766	20.7016	20.4775	20.5503	19.1522	18.6315	18.839	18.4827	10.6478	10.6478	10.6478	10.6478	18.55	18.744	10.6478	10.6478	20.2942	20.0148	17.3959	17.4539	19.3344	19.431			0.190862	-1.77425	-1.33322
B3GNT8	Q7Z7M8	B3GN8_HUMAN	UDP-GlcNAc:betaGal beta-1,3-N-acetylglucosaminyltransferase 8	14.3774	10.6478	10.6478	10.6478	17.7626	17.1341	16.9886	16.3977	10.6478	10.6478	15.5875	15.2161	16.0991	16.0481	16.4602	15.9164	10.6478	10.6478	16.1143	16.4983	15.9484	15.4481	10.6478	10.6478	10.6478	10.6478	14.6259	14.8883	12.9545	13.4396	10.6478	10.6478	10.6478	10.6478	14.4469	10.6478	13.5449	14.2362	10.6478	14.978	+	Responders_Nonresponder	0.0482029	-1.65401	-2.05519
B4GALT1	P15291;P15291-2	B4GT1_HUMAN	Beta-1,4-galactosyltransferase 1	19.1812	19.068	18.2746	19.5051	19.3139	19.0867	20.888	20.509	18.2997	17.4891	18.4785	18.3189	18.8742	19.4225	18.7287	17.1953	19.7822	19.2743	19.302	19.2409	19.4915	18.9608	19.4755	19.2779	18.5836	18.4721	18.9207	18.3072	18.6966	18.8	19.0114	18.6862	17.9081	18.2527	18.7698	18.703	19.4011	19.894	18.9233	10.6478			0.226407	0.541156	1.23552
B4GALT4	O60513	B4GT4_HUMAN	Beta-1,4-galactosyltransferase 4	18.0939	10.6478	18.1954	10.6478	19.4207	19.2164	18.053	17.5502	18.8392	18.8168	17.608	17.8858	17.753	17.3488	17.6781	17.6522	17.57	18.0386	17.8342	17.2058	18.467	18.3724	10.6478	17.8619	18.1619	17.5904	17.8001	17.7319	18.9098	10.6478	10.6478	15.8645	10.6478	10.6478	17.1353	17.2146	16.4161	17.5698	10.6478	18.804			0.884337	-0.143798	-0.146559
B4GALT7	Q9UBV7	B4GT7_HUMAN	Beta-1,4-galactosyltransferase 7	15.8213	15.6287	10.6478	10.6478	15.687	14.6134	17.0942	16.7892	10.6478	10.6478	14.7394	14.7753	14.6037	14.3986	15.3619	14.9753	14.1769	13.3676	15.1835	10.6478	14.8781	14.6288	10.6478	10.6478	10.6478	10.6478	14.2288	14.0534	14.8858	14.2372	10.6478	10.6478	10.6478	10.6478	10.6478	10.6478	14.7742	10.6478	10.6478	10.6478			0.143963	-1.09553	-1.50088
BABAM1	Q9NWV8;Q9NWV8-3	BABA1_HUMAN	BRISC and BRCA1-A complex member 1	18.3407	18.3362	18.4993	18.4605	16.4895	18.0828	18.1061	18.2179	17.0197	17.717	18.2789	18.1212	18.3804	18.2358	18.4543	18.443	17.162	18.0306	18.2495	17.6082	18.0696	18.0051	17.3513	17.4359	18.0481	17.964	17.9248	18.5465	17.0072	18.1877	10.6478	15.4207	15.5629	15.1259	18.0929	18.0388	17.6025	17.6981	10.6478	10.6478			0.693448	0.257855	0.397193
BABAM2	Q9NXR7;Q9NXR7-1;Q9NXR7-3;Q9NXR7-4	BABA2_HUMAN	BRISC and BRCA1-A complex member 2	16.339	16.6355	17.2019	17.1194	10.6478	10.6478	17.0394	17.0536	10.6478	10.6478	17.2936	17.0157	18.5847	18.6124	18.0338	18.2556	17.0744	17.8867	16.9632	17.5236	17.9388	17.7169	10.6478	10.6478	16.9781	16.786	16.932	17.3752	17.2447	16.4714	10.6478	10.6478	14.8663	16.1117	17.6537	17.5555	16.4275	17.5537	10.6478	10.6478	+	Responders_Nonresponder	0.00957813	-2.49297	-2.78076
BACE2	Q9Y5Z0;Q9Y5Z0-2;Q9Y5Z0-3;Q9Y5Z0-4;Q9Y5Z0-5	BACE2_HUMAN	Beta-secretase 2	10.6478	10.6478	10.6478	10.6478	10.6478	17.6254	17.0956	17.569	10.6478	10.6478	15.4505	16.4018	15.4997	17.0828	17.1103	16.0511	16.507	10.6478	16.6189	10.6478	16.5751	15.4626	15.8457	10.6478	10.6478	10.6478	10.6478	15.6375	18.0552	17.7807	10.6478	17.0766	10.6478	10.6478	16.4338	10.6478	15.3001	16.5492	10.6478	10.6478			0.0607523	-1.82796	-1.93759
BAD	Q92934	BAD_HUMAN	Bcl2-associated agonist of cell death	10.6478	12.2583	10.6478	10.6478	10.6478	10.6478	10.6478	10.6478	10.6478	10.6478	14.9021	14.7774	16.5556	16.5797	15.3938	16.981	13.7479	14.4244	15.921	15.8767	15.1811	15.6136	10.6478	10.6478	14.15	15.916	15.8593	16.0742	15.9119	15.6354	10.6478	10.6478	10.6478	10.6478	14.9824	14.4224	16.2291	15.9125	10.6478	10.6478	+	Responders_Nonresponder	1.68424e-05	-3.05988	-4.92674
BAG2	O95816;O95816-2	BAG2_HUMAN	BAG family molecular chaperone regulator 2	19.3271	19.2641	18.0455	18.3161	10.6478	10.6478	18.2185	10.6478	19.0238	19.4523	19.5234	19.6026	19.3591	19.1821	19.4644	19.6948	18.9257	18.8757	18.5418	10.6478	18.984	18.8523	18.2888	18.679	18.888	19.612	20.0308	19.8772	19.6667	19.5355	19.8436	19.9282	19.4595	19.9229	18.0332	18.2003	19.8827	20.0086	10.6478	17.7606			0.267174	-1.06217	-1.12886
BAG6	P46379;P46379-2;P46379-3;P46379-4;P46379-5	BAG6_HUMAN	Large proline-rich protein BAG6	19.458	19.6712	19.4377	19.8735	19.9386	19.5727	20.0123	20.1314	18.9796	18.7997	19.7865	19.6588	20.159	20.2521	19.8734	19.8804	19.2962	19.5311	19.5417	19.637	19.6523	19.4924	19.7711	19.8889	19.3819	19.3981	20.2044	20.1908	19.8905	19.8291	18.5864	18.6152	10.6478	17.7895	19.7613	19.9337	18.8827	18.9352	19.534	19.6644			0.479001	0.314961	0.719156
BAK1	Q16611	BAK_HUMAN	Bcl-2 homologous antagonist/killer	21.4955	21.5013	19.7845	20.7278	19.9407	19.9105	20.7491	20.9287	20.1133	20.7617	20.7826	20.4624	20.061	20.1274	20.3331	20.3995	21.8991	21.3462	21.0943	21.0296	20.6341	20.723	21.2885	21.0461	19.2079	20.6014	20.5818	21.3297	20.6518	20.5787	21.2975	20.6563	20.7812	21.1255	21.4575	20.69	20.8698	20.5609	20.0389	20.4943			0.796345	-0.0474943	-0.260453
BANF1	O75531	BAF_HUMAN	Barrier-to-autointegration factor	20.9737	20.9537	22.2262	21.89	20.8023	21.1413	21.4159	21.263	22.2717	21.7728	20.7856	20.9489	21.5505	21.6754	20.9398	20.8601	20.7951	21.399	21.3634	21.2139	20.8431	20.7982	21.9578	22.1363	22.1032	22.195	21.82	21.7326	21.6077	21.6352	22.6109	22.6525	22.6947	22.6784	20.8065	21.0079	21.8192	21.9562	22.3178	21.8954			0.411474	0.161692	0.831168
BAP18	Q8IXM2;Q8IXM2-2;Q8IXM2-3	BAP18_HUMAN	Chromatin complexes subunit BAP18	10.6478	18.4147	19.4207	19.6045	19.2	19.6107	19.9957	20.0754	17.5474	18.9617	19.5857	19.8896	20.0394	20.0047	19.7195	18.4738	19.3296	19.4641	19.0998	19.2701	17.9996	18.2535	18.4046	18.4673	18.9051	19.2279	20.6971	20.7247	18.5378	18.4921	19.0201	19.489	19.0391	19.7356	19.3247	19.0625	19.262	19.2316	19.5037	19.6433			0.170524	-0.731264	-1.42097
BASP1	P80723;P80723-2	BASP1_HUMAN	Brain acid soluble protein 1	16.203	16.3158	19.1175	19.4364	10.6478	10.6478	17.1946	18.0262	16.3981	17.1635	18.0477	17.9861	18.3028	18.131	18.0566	18.2087	17.7054	17.9834	17.111	17.2163	17.6221	17.6974	16.2985	16.6643	17.3448	17.6432	19.6781	19.5169	17.8004	17.4044	18.1336	19.1148	17.282	10.6478	18.3032	16.6871	17.0425	16.2581	10.6478	10.6478			0.879916	-0.122244	-0.152113
BAX	Q07812;Q07812-2;Q07812-4;Q07812-5;Q07812-6;Q07812-7;Q07812-8	BAX_HUMAN	Isoform Beta of Apoptosis regulator BAX	19.5769	19.7247	20.7952	20.8389	20.7211	20.547	20.0233	20.1526	21.0597	21.1759	20.9205	20.9917	21.1129	21.0617	20.7452	21.0502	20.4183	20.7026	20.5366	20.7382	20.6841	20.7333	20.1712	20.3817	20.207	20.4042	20.5751	20.7351	20.7001	20.8952	21.1095	21.2289	21.181	21.396	20.5807	20.6463	20.872	20.8125	20.6443	21.0163	+	Responders_Nonresponder	0.0159243	-0.322804	-2.59878
BCAM	P50895	BCAM_HUMAN	Basal cell adhesion molecule	17.0654	17.2953	16.7171	17.206	10.6478	10.6478	15.476	10.6478	10.6478	10.6478	17.1971	17.1253	16.9765	17.247	17.9879	17.7982	16.6666	15.8066	16.3004	10.6478	16.7771	17.0198	10.6478	10.6478	17.3798	10.6478	16.5321	17.5645	15.3499	10.6478	10.6478	10.6478	16.0745	10.6478	15.7786	15.3708	10.6478	10.6478	10.6478	10.6478			0.106584	-1.5969	-1.65495
BCAP31	P51572;P51572-2	BAP31_HUMAN	B-cell receptor-associated protein 31	19.7459	20.0243	19.5312	19.7063	19.8163	19.8346	18.8877	19.2491	19.1885	18.6537	19.9746	19.9576	19.7853	19.8532	19.5412	19.4945	19.3263	19.4151	19.7635	19.989	20.048	20.0422	18.8032	19.4326	20.0004	20.103	19.2242	19.1001	20.234	20.3741	18.8882	19.2744	18.7496	18.8578	19.4571	19.268	19.4701	19.4856	19.92	19.7634			0.12791	-0.216233	-1.55847
BCAS1	O75363;O75363-2	BCAS1_HUMAN	Breast carcinoma-amplified sequence 1	17.5308	16.9137	10.6478	10.6478	10.6478	10.6478	19.3588	19.5924	10.6478	15.7539	16.9775	15.874	17.3419	17.3375	19.7747	19.8904	20.7306	20.5362	19.8304	19.8157	19.4523	19.4315	17.2736	16.1124	17.9501	17.9301	10.6478	10.6478	15.2544	10.6478	10.6478	18.4925	10.6478	10.6478	19.9796	20.0606	17.5941	17.9355	17.8119	19.0183			0.351888	-1.11832	-0.94319
BCAS2	O75934	SPF27_HUMAN	Pre-mRNA-splicing factor SPF27	18.3683	18.6468	19.5831	19.1347	18.7177	18.7234	18.6468	18.706	19.0236	18.2674	19.253	18.7639	19.1539	18.7592	18.8769	18.2635	17.7004	18.6215	18.7127	18.0347	18.2171	18.2873	17.603	16.7446	19.1155	19.2817	18.3225	17.8431	18.1219	18.1171	18.4193	18.7424	18.7744	18.9725	19.4886	19.2747	18.9933	18.9562	17.0922	18.005			0.221512	0.246383	1.24692
BCAT2	O15382;O15382;O15382-2	BCAT2_HUMAN;BCAT2_HUMAN	Branched-chain-amino-acid aminotransferase, mitochondrial;Branched-chain-amino-acid aminotransferase, mitochondrial	17.4766	16.2647	18.4696	19.2066	20.7833	19.7689	19.8173	20.1406	19.3098	18.9529	20.2874	20.2284	20.1577	20.181	19.9759	20.1562	20.1715	19.5887	20.4737	20.0471	19.9365	20.0728	19.3016	19.0154	18.442	18.5217	18.497	18.5729	18.8763	18.9638	18.7832	18.9249	19.0337	19.2557	19.4229	18.5048	18.6531	18.3978	18.2553	15.513			0.263935	-0.381239	-1.13405
BCCIP	Q9P287;Q9P287-2;Q9P287-3;Q9P287-4	BCCIP_HUMAN	Isoform 2 of BRCA2 and CDKN1A-interacting protein	10.6478	10.6478	16.6685	16.4126	16.1658	10.6478	18.193	18.184	17.0583	15.6967	15.8022	15.3916	16.5863	16.6296	15.9573	15.5885	10.6478	10.6478	16.2296	16.5882	16.3357	16.1193	10.6478	10.6478	10.6478	16.4011	17.009	16.9482	17.2059	16.8728	10.6478	10.6478	10.6478	10.6478	15.2047	10.6478	17.777	18.119	10.6478	10.6478			0.181576	-1.30029	-1.36376
BCKDHA	P12694;P12694-2	ODBA_HUMAN	2-oxoisovalerate dehydrogenase subunit alpha, mitochondrial	18.8968	18.8316	17.2611	17.6792	17.7483	17.914	18.4175	18.2539	10.6478	16.562	18.7294	18.6119	18.0586	18.2888	18.5549	18.4359	17.9571	18.2173	18.4645	18.7573	18.8224	18.441	18.7778	18.6828	18.5486	18.3021	17.4917	17.9253	17.7896	17.9074	10.6478	18.2797	17.0009	18.0314	18.4349	18.046	18.3774	18.183	10.6478	18.2083			0.447865	-0.529623	-0.769587
BCKDHB	P21953;P21953-2	ODBB_HUMAN	2-oxoisovalerate dehydrogenase subunit beta, mitochondrial	18.4704	17.9081	17.5337	16.386	14.4959	17.5006	17.6554	18.2633	10.6478	16.9597	18.5752	18.3295	18.7294	18.939	18.0078	18.5951	17.7684	17.82	17.7582	17.6815	17.8704	18.3161	10.6478	17.7374	18.0498	14.8783	10.6478	17.5823	10.6478	17.0033	10.6478	10.6478	10.6478	10.6478	17.4187	17.974	17.4228	17.0813	10.6478	15.4649			0.668219	-0.422281	-0.432032
BCKDK	O14874;O14874-2;O14874-3	BCKD_HUMAN	[3-methyl-2-oxobutanoate dehydrogenase [lipoamide]] kinase, mitochondrial	18.7665	19.1931	18.2173	18.7343	18.6022	17.9808	19.323	19.0808	18.0267	18.6173	18.6386	18.5872	18.69	18.9233	18.2924	17.9748	17.7259	16.7501	17.9498	17.7534	18.3634	18.3493	17.2156	17.156	17.1709	10.6478	18.4843	18.7565	17.3198	17.7099	15.19	16.3994	10.6478	10.6478	16.8385	16.0598	17.0352	17.6551	10.6478	10.6478			0.389593	0.694273	0.870578
BCL10	O95999	BCL10_HUMAN	B-cell lymphoma/leukemia 10	15.3155	15.3302	10.6478	15.6185	10.6478	10.6478	10.6478	15.7355	10.6478	10.6478	16.417	16.0832	14.3769	15.8883	16.4599	16.0409	10.6478	10.6478	10.6478	10.6478	17.4323	15.5944	10.6478	10.6478	10.6478	10.6478	16.8661	15.3907	15.6454	10.6478	10.6478	10.6478	10.6478	10.6478	10.6478	10.6478	15.6593	10.6478	10.6478	10.6478	+	Responders_Nonresponder	0.0221193	-1.83451	-2.38672
BCL2L1	Q07817;Q07817-2;Q07817-3	B2CL1_HUMAN	Bcl-2-like protein 1	18.0805	18.5653	18.3904	18.4235	18.1869	17.5031	17.7903	17.4487	15.6353	15.662	18.5744	17.942	18.4994	17.6084	17.7189	17.4662	17.262	16.9518	17.9235	17.6327	17.9889	18.3382	18.7165	18.4756	18.1123	18.0076	18.5762	17.7249	19.8695	19.9873	18.979	18.6352	17.4815	18.6831	18.5126	18.0373	18.7336	18.8899	17.2412	16.692			0.655564	-0.127714	-0.449901
BCL2L13	Q9BXK5;Q9BXK5-2	B2L13_HUMAN	Bcl-2-like protein 13	16.3366	15.9416	10.6478	10.6478	10.6478	10.6478	13.5865	10.6478	10.6478	10.6478	17.0028	10.6478	17.0044	17.3235	16.7405	17.0295	16.1434	15.6389	10.6478	17.0134	16.5774	18.0805	16.9253	10.6478	10.6478	10.6478	10.6478	10.6478	15.8532	10.6478	10.6478	10.6478	10.6478	10.6478	14.0772	10.6478	17.3592	17.4629	10.6478	10.6478	+	Responders_Nonresponder	0.00961856	-2.36042	-2.72893
BCL2L15	Q5TBC7	B2L15_HUMAN	Bcl-2-like protein 15	17.7943	10.6478	10.6478	10.6478	18.2275	18.2983	10.6478	10.6478	10.6478	15.572	18.7814	18.5262	19.2889	19.28	19.7708	19.7364	18.9521	19.0805	18.9019	18.703	19.1255	19.4678	10.6478	10.6478	17.1063	16.9202	18.3133	18.1287	10.6478	16.8106	10.6478	10.6478	10.6478	10.6478	18.8448	19.2844	18.2293	19.1202	10.6478	18.1776	+	Responders_Nonresponder	0.00353029	-3.51054	-3.1331
BCS1L	Q9Y276	BCS1_HUMAN	Mitochondrial chaperone BCS1	18.0715	18.4967	18.8891	19.4411	19.4231	19.3601	18.983	19.1085	18.7283	18.3231	20.4109	20.2164	19.2318	19.4285	19.1987	19.1984	18.0982	17.203	18.704	19.3669	20.3385	20.3383	18.6782	19.3712	18.9516	18.9655	19.147	18.9367	20.3431	20.3335	18.9241	19.0382	18.3203	17.9001	18.792	17.8875	18.9068	19.3854	10.6478	18.3668			0.932309	0.038221	0.0858574
BDH1	Q02338	BDH_HUMAN	D-beta-hydroxybutyrate dehydrogenase, mitochondrial	20.5108	20.339	19.2043	19.1644	20.5914	20.5952	20.5409	20.4713	18.1558	19.2931	20.9037	20.9322	21.0443	21.1128	21.4846	21.3943	21.2038	21.1598	21.4219	21.4543	21.705	21.6528	20.2854	20.2951	20.7733	20.9815	19.0045	18.8001	20.2369	20.3528	20.0814	20.265	19.0757	18.8324	20.5868	20.5049	19.3455	19.4892	19.671	19.8819			0.259752	-0.315145	-1.14437
BDH2	Q9BUT1;Q9BUT1-2	BDH2_HUMAN	3-hydroxybutyrate dehydrogenase type 2	20.3702	20.551	17.8297	18.5564	10.6478	16.9392	18.3941	18.4374	10.6478	10.6478	19.3674	19.6625	19.8602	19.9971	20.3248	20.6473	20.0819	20.2569	19.4599	19.4202	20.7833	20.767	18.9867	19.4957	19.7027	19.3472	19.5661	19.6454	18.832	18.8132	17.2106	17.8415	20.0254	19.981	20.0933	19.9033	17.8796	17.7594	17.2782	18.7445	+	Responders_Nonresponder	0.0249018	-1.97351	-2.43213
BET1	O15155;O15155-2	BET1_HUMAN	BET1 homolog	17.5337	17.3585	16.7038	17.5356	16.4051	15.3155	17.8528	17.6975	10.6478	15.6746	18.6632	18.5047	18.4996	18.421	17.5291	17.7227	16.885	15.4103	17.1634	17.1102	17.7717	17.614	10.6478	10.6478	15.6396	16.2834	17.3473	16.9217	16.9545	15.7786	10.6478	10.6478	10.6478	10.6478	10.6478	15.249	17.4448	17.5194	10.6478	10.6478			0.100029	-1.55645	-1.68911
BET1L	Q9NYM9	BET1L_HUMAN	BET1-like protein	19.4837	19.6068	16.3296	18.2682	18.8426	18.825	19.0374	18.7565	19.8575	20.3109	19.372	19.3213	19.1958	18.9556	19.7458	19.7795	19.8111	20.3071	20.3261	20.6978	19.8717	20.1394	19.6963	18.2988	20.5176	20.0396	19.2436	19.3231	19.3453	19.1459	20.7309	20.5861	20.8452	20.5923	19.4183	20.152	20.3636	20.5132	20.1044	20.4215			0.0840312	-0.507351	-1.79992
BGN	P21810;P07585;P07585-2;P07585-3;P21810	PGS1_HUMAN;PGS2_HUMAN;PGS1_HUMAN	Decorin;Biglycan	19.4711	20.0312	21.073	21.267	19.3376	18.7984	19.9922	20.0376	18.9064	19.0318	20.9636	20.9389	20.7795	20.8311	20.9865	20.9402	19.5996	20.0198	20.0457	20.1038	20.9537	21.0172	20.2887	20.1388	20.0901	20.0877	22.0416	22.1622	18.6635	18.6723	18.2916	19.0122	19.689	19.9808	19.6742	19.7756	19.0865	18.8355	18.9332	19.4929			0.101762	-0.476161	-1.67724
BHLHA15	Q7RTS1	BHA15_HUMAN	Class A basic helix-loop-helix protein 15	10.6478	18.0523	10.6478	10.6478	10.6478	10.6478	17.3141	17.0705	17.2935	10.6478	10.6478	10.6478	10.6478	10.6478	10.6478	10.6478	16.701	14.8173	16.6726	17.0175	16.1253	16.0539	17.6477	18.3658	18.6914	19.2262	10.6478	15.2232	10.6478	10.6478	10.6478	17.3066	15.6229	10.6478	18.0348	18.636	10.6478	16.6911	10.6478	18.498			0.0908133	1.88455	1.74306
BID	P55957;P55957-2;P55957-4	BID_HUMAN	BH3-interacting domain death agonist	17.3745	17.7045	18.9945	19.1687	18.5124	18.8302	19.2369	19.5058	18.2776	18.781	17.9462	18.322	16.7706	17.638	18.4656	18.1949	18.5996	18.6458	19.0243	18.8616	18.5735	18.499	18.6229	18.5595	18.3359	18.3787	18.7966	19.1955	19.0642	18.9137	18.8695	19.4636	19.3793	19.3601	19.7338	19.6006	20.3365	20.0283	18.7333	19.5109			0.968984	0.00869398	0.0391395
BIN1	O00499;O00499-2;O00499-3;O00499-4;O00499-5;O00499-6;O00499-7;O00499-8;O00499-9;O00499-10;O00499-11	BIN1_HUMAN	Myc box-dependent-interacting protein 1	17.3847	17.3624	10.6478	13.3973	15.9527	17.9047	17.2036	10.6478	10.6478	10.6478	18.6607	18.5145	18.6642	18.6563	18.5286	18.4953	18.3253	10.6478	15.4751	16.239	17.5343	17.0026	10.6478	10.6478	10.6478	10.6478	18.6442	17.0967	17.1491	17.8127	10.6478	10.6478	10.6478	10.6478	17.7329	10.6478	18.4441	17.1801	10.6478	10.6478	+	Responders_Nonresponder	0.00344054	-3.16288	-3.12942
BLMH	Q13867	BLMH_HUMAN	Bleomycin hydrolase	19.8941	18.9943	20.1916	19.4055	19.8737	19.218	19.6823	19.8814	10.6478	19.5956	19.5645	19.5104	19.8344	19.8848	19.6223	19.8324	19.9447	19.7615	10.6478	20.0317	20.0176	19.9116	19.3466	10.6478	21.9094	21.7611	20.5425	20.0845	20.0035	19.9373	19.9666	20.0333	19.0991	19.4011	18.9012	19.9819	19.0752	10.6478	20.6968	20.3815			0.886423	-0.134552	-0.143897
BLOC1S1	P78537;P78537-2	BL1S1_HUMAN	Biogenesis of lysosome-related organelles complex 1 subunit 1	16.9591	18.1536	17.9475	17.983	17.0261	17.2499	18.3112	17.1458	17.379	17.667	18.9726	18.6665	18.6439	18.5439	18.6791	18.8046	18.695	18.2763	18.8534	18.4729	18.7499	18.602	18.4107	17.632	18.728	18.44	18.7544	18.7829	17.8656	17.9918	18.2118	18.8213	18.9001	18.6313	18.7117	18.9256	18.534	19.0958	15.918	18.3277	+	Responders_Nonresponder	0.0183186	-0.505654	-2.47005
BLOC1S2	Q6QNY1;Q6QNY1-2	BL1S2_HUMAN	Biogenesis of lysosome-related organelles complex 1 subunit 2	17.459	19.1039	19.827	19.545	19.3045	18.6024	18.9314	18.8039	19.1156	19.2164	19.0528	18.9203	19.0185	18.4903	18.9386	18.8568	18.7946	19.0179	19.0699	19.1915	18.8659	18.579	18.9182	19.3026	19.6531	19.4145	18.1467	16.9542	19.0261	18.6574	20.0334	18.8637	18.9037	18.4912	19.6112	19.4824	19.2499	18.7642	16.4181	19.0444	+	Responders_Nonresponder	0.0130813	0.520219	2.60383
BLOC1S3	Q6QNY0	BL1S3_HUMAN	Biogenesis of lysosome-related organelles complex 1 subunit 3	15.8477	16.3326	16.4485	16.3649	10.6478	14.9219	17.5362	16.634	10.6478	10.6478	17.427	17.5045	17.7032	16.4964	17.9485	16.4483	16.8601	16.0096	16.8587	16.5167	17.4567	17.256	16.8492	16.6717	17.152	15.9249	17.605	17.4753	15.9885	16.2503	15.7834	10.6478	15.7344	17.0278	15.9431	16.2319	17.0964	16.5034	16.627	10.6478	+	Responders_Nonresponder	0.0286891	-1.54246	-2.31498
BLOC1S4	Q9NUP1	BL1S4_HUMAN	Biogenesis of lysosome-related organelles complex 1 subunit 4	15.5795	18.2706	10.6478	17.6439	10.6478	12.8867	17.1238	17.5838	10.6478	15.4234	18.5279	17.9966	17.285	17.8258	18.0149	18.051	16.5926	17.4984	17.7034	10.6478	17.9736	17.2395	16.6362	17.0686	17.8531	16.6744	18.0541	10.6478	17.4567	16.6231	10.6478	17.8013	15.8914	16.8232	16.744	17.4894	18.0583	17.9358	10.6478	16.6135			0.194582	-1.14094	-1.3234
BLVRA	P53004	BIEA_HUMAN	Biliverdin reductase A	19.8728	19.9831	20.0786	20.1572	19.6234	19.6823	17.7508	18.0585	20.2797	20.2973	20.0595	20.0494	19.9003	20.0418	19.3957	19.6767	19.4945	19.3419	19.3923	19.3661	19.6421	19.7206	19.1119	18.9724	19.987	19.9433	20.1993	20.0288	19.6885	19.5296	19.1348	19.6307	20.487	20.4235	18.8585	18.9762	19.0917	18.8283	18.6038	19.1614			0.393464	-0.175366	-0.866559
BLVRB	P30043	BLVRB_HUMAN	Flavin reductase (NADPH)	22.0157	22.0088	21.3653	21.2833	21.5105	21.3025	21.2883	21.5082	21.0953	20.753	21.2279	21.1667	21.2187	21.2539	21.8201	21.8399	22.1503	22.2796	22.3598	22.3954	21.7796	21.7837	21.4118	21.6646	21.1907	20.9772	22.2239	22.1605	20.0372	19.8085	21.3258	21.3418	22.9856	22.8317	22.0531	21.956	21.345	21.5033	22.0651	22.3891			0.111878	-0.308378	-1.63619
BNIP1	Q12981;Q12981-2	SEC20_HUMAN	Vesicle transport protein SEC20	21.4388	21.0236	20.3983	20.0212	21.6513	21.3894	21.2025	21.2253	21.4254	21.4255	20.9419	20.5306	20.4006	20.6087	20.727	20.6243	20.4641	21.2822	21.1046	21.3506	20.8722	21.0703	20.0362	19.0553	21.0793	20.016	20.2347	19.7761	19.3181	20.5966	19.4394	20.5085	20.4803	20.2581	21.7361	21.7254	20.9767	21.076	21.7679	20.6583			0.551838	0.134806	0.602266
BOLA2	Q9H3K6	BOLA2_HUMAN	BolA-like protein 2	20.6849	20.6298	20.5588	20.4347	20.7246	20.9053	22.1505	21.9397	21.2286	21.0179	20.7196	20.8741	20.8704	20.8695	20.7145	20.6641	20.6663	20.9812	21.1887	21.4914	20.9437	21.1638	21.2402	19.8636	21.2137	20.8946	21.6137	21.4978	21.1386	21.4872	20.674	20.6559	21.1714	20.6443	20.9175	21.53	21.9719	21.9056	20.5618	20.8726			0.399582	-0.132322	-0.85404
BOP1	Q14137;Q14137-2	BOP1_HUMAN	Ribosome biogenesis protein BOP1	10.6478	10.6478	17.3765	17.2293	16.917	14.5616	18.0137	17.1131	17.4207	10.6478	17.5451	17.5066	16.4761	16.8175	10.6478	15.4668	10.6478	10.6478	16.7894	16.6701	16.7839	16.8741	10.6478	10.6478	17.443	16.9155	10.6478	10.6478	18.4781	18.9022	10.6478	10.6478	10.6478	10.6478	10.6478	10.6478	10.6478	17.9446	10.6478	10.6478			0.71626	-0.391746	-0.366277
BPGM	P07738	PMGE_HUMAN	Bisphosphoglycerate mutase	17.5889	17.9809	19.4711	19.5275	18.0108	18.1638	18.0483	18.1059	15.4792	14.5258	19.4242	19.3347	19.9812	20.0287	20.7238	20.6696	19.3404	19.2835	20.1357	19.8309	19.3641	19.3065	16.9319	17.1876	17.3692	16.3901	21.263	21.1453	17.8256	18.0284	10.6478	10.6478	20.9636	20.7139	18.9962	17.4531	18.7824	19.3083	17.1198	18.2056	+	Responders_Nonresponder	0.000304373	-2.77387	-4.27123
BPHL	Q86WA6;Q86WA6-2	BPHL_HUMAN	Valacyclovir hydrolase	19.6561	19.5478	17.8306	16.9156	16.7891	10.6478	17.6123	18.0358	10.6478	10.6478	18.9525	18.5171	18.0695	17.9882	17.8675	17.3975	17.4706	17.1498	17.7674	16.7475	18.6414	18.3878	17.4744	17.8957	17.9931	18.3034	17.8986	10.6478	17.9785	18.095	10.6478	17.9667	17.4129	17.1367	17.8842	17.8968	17.1301	15.7154	10.6478	10.6478			0.684044	-0.384286	-0.410646
BPI	P17213	BPI_HUMAN	Bactericidal permeability-increasing protein	10.6478	10.6478	23.1176	23.0545	10.6478	10.6478	16.6012	17.1854	22.4244	22.2699	19.0151	19.4597	19.8525	19.9888	18.3716	18.3695	17.2949	18.6805	19.5766	20.0418	19.177	19.4035	20.686	20.7997	21.552	21.5367	23.2506	23.2438	21.6165	21.6584	22.5555	22.5135	21.1564	21.2366	20.4614	20.3699	21.2779	20.996	21.4459	21.5857			0.205458	-1.54235	-1.30883
BPNT1	O95861;O95861-2;O95861-3;O95861-4	BPNT1_HUMAN	3'(2'),5'-bisphosphate nucleotidase 1	21.161	21.2019	19.5778	19.8496	20.0577	20.2102	20.5812	20.283	19.6677	19.9378	21.111	21.1652	20.9632	20.8591	20.9583	21.0718	21.0523	21.1074	20.8478	20.9563	20.9675	20.9633	19.8496	19.467	20.0813	19.9282	19.9633	19.785	19.8418	19.6007	18.9785	19.5607	19.2343	18.8137	20.8001	20.9855	21.5269	21.6653	20.1598	20.5886	+	Responders_Nonresponder	0.0332041	-0.479085	-2.20998
BPNT2	Q9NX62	IMPA3_HUMAN	Golgi-resident adenosine 3',5'-bisphosphate 3'-phosphatase	18.2322	18.212	16.0228	17.5623	19.0195	18.6934	18.6282	10.6478	10.6478	19.1557	17.7333	17.7977	17.1417	17.0334	16.9973	16.9565	18.1606	17.9399	18.3367	18.527	17.9769	17.6635	17.6485	18.2861	17.8549	16.9753	18.0853	17.9584	10.6478	17.9842	18.8361	10.6478	18.3263	18.0252	18.7255	18.7349	19.3983	18.784	10.6478	18.4084			0.659046	-0.378466	-0.445532
BRCC3	P46736;P46736-2;P46736-3;P46736-4;P46736-5	BRCC3_HUMAN	Lys-63-specific deubiquitinase BRCC36	14.2582	10.6478	10.6478	14.8536	10.6478	10.6478	14.8357	10.6478	10.6478	10.6478	15.5759	15.4627	16.7149	16.355	15.7422	16.0774	15.6178	15.1322	15.4966	14.0096	16.2301	16.0464	10.6478	10.6478	10.6478	10.6478	12.9466	15.3896	15.0189	10.6478	10.6478	10.6478	10.6478	10.6478	15.9812	10.6478	15.2923	13.8843	10.6478	10.6478	+	Responders_Nonresponder	0.00017778	-2.67226	-4.15636
BRI3BP	Q8WY22	BRI3B_HUMAN	BRI3-binding protein	20.1814	20.3627	21.1073	20.7743	20.9252	20.8474	20.895	21.1397	20.447	20.4581	20.6737	20.3926	20.4516	20.5749	20.0802	20.3224	20.5624	20.6862	20.7359	20.7082	20.0285	20.5028	20.6676	20.6602	20.7911	20.3284	20.2111	20.0278	20.5546	20.3025	19.8019	20.2256	20.1895	10.6478	20.5042	20.4682	21.0842	20.7785	20.1447	20.0517			0.200884	0.601186	1.31786
BRIX1	Q8TDN6	BRX1_HUMAN	Ribosome biogenesis protein BRX1 homolog	19.6499	19.57	20.4981	20.3771	19.9335	20.1362	20.0277	20.0106	19.3724	19.8225	20.2237	20.2164	19.6132	19.5398	18.295	18.0937	17.8614	17.6453	19.6073	19.2183	18.874	19.0068	19.1784	19.274	19.6799	19.5991	19.5066	19.4484	20.1303	20.0778	19.4966	19.0609	19.5745	19.1675	19.536	19.2042	20.2741	20.4661	19.0288	19.035			0.0633252	0.376555	1.92248
BRK1	Q8WUW1;Q8WUW1-2	BRK1_HUMAN	Protein BRICK1	19.5984	19.2607	20.2296	19.766	19.6776	19.7069	19.9916	19.0174	19.9277	19.6174	19.8277	19.4192	19.0067	19.3363	19.2125	18.7981	19.5472	19.0685	19.7249	19.6695	19.2972	19.2825	20.3696	20.2331	20.098	19.8613	19.6297	19.9438	18.9835	19.3904	20.7827	20.5684	20.154	20.7668	20.2271	20.4988	19.6483	19.9545	20.54	19.7372	+	Responders_Nonresponder	0.0156193	0.380351	2.53367
BROX	Q5VW32;Q5VW32-2	BROX_HUMAN	BRO1 domain-containing protein BROX	20.4861	20.3886	19.3709	19.4574	19.4736	19.1286	19.4371	19.5353	19.8931	20.0418	20.0178	19.9377	19.7535	19.5804	19.3247	19.4403	19.4722	19.7069	20.1982	20.0402	19.1567	19.4192	17.9502	10.6478	19.4643	18.8829	19.1652	18.8717	19.0219	18.9101	17.6039	18.3272	10.6478	10.6478	19.1898	18.9915	19.8705	19.7297	10.6478	19.3571			0.573358	0.478362	0.568153
BSG	P35613;P35613-2;P35613-3;P35613-4	BASI_HUMAN	Basigin	22.5831	22.4643	22.427	22.4341	22.0739	22.3946	21.6817	21.8501	22.3941	22.2564	22.4012	22.4924	21.472	21.4805	20.9191	20.7416	21.6842	21.7171	21.579	21.7509	21.5077	21.5432	22.6172	22.6294	21.4554	21.4625	21.7886	21.7247	22.6613	22.6083	22.0853	22.1575	21.6662	21.5313	21.4379	21.4858	22.013	22.0711	21.697	21.5794	+	Responders_Nonresponder	0.0206331	0.349109	2.41673
BST1	Q10588;Q10588-2	BST1_HUMAN	ADP-ribosyl cyclase/cyclic ADP-ribose hydrolase 2	17.6372	16.7407	22.3116	22.2148	10.6478	10.6478	16.7512	17.5404	20.1107	19.8883	19.0031	18.1987	18.4457	18.1607	18.3269	17.8281	18.2695	17.9577	17.0089	17.3537	17.9659	17.4434	18.3111	17.7038	18.5314	17.7039	20.7016	20.6137	19.1762	18.8075	19.8415	19.6283	17.0559	17.8071	17.9813	18.0279	18.3418	17.701	17.5854	18.3317			0.625106	-0.375453	-0.496418
BST2	Q10589;Q10589-2	BST2_HUMAN	Bone marrow stromal antigen 2	18.2762	18.6492	16.3315	17.7073	18.7853	18.6988	10.6478	10.6478	10.6478	10.6478	16.8011	16.162	16.4019	16.9971	16.2573	16.7062	14.4319	10.6478	15.9251	10.6478	17.0334	17.037	10.6478	10.6478	17.1635	12.7858	17.308	16.1287	19.8273	20.0268	10.6478	10.6478	10.6478	10.6478	15.212	10.6478	10.6478	10.6478	10.6478	10.6478			0.477329	-0.788884	-0.718294
BTD	P43251;P43251-2;P43251-3;P43251-4	BTD_HUMAN	Biotinidase	17.6148	17.6136	10.6478	10.6478	10.6478	10.6478	16.8499	10.6478	10.6478	10.6478	18.8098	18.1459	17.4711	18.8507	19.2317	19.1875	19.4622	19.1047	18.8133	18.7226	18.6158	19.1762	10.6478	16.748	17.427	10.6478	17.9609	10.6478	16.6859	10.6478	10.6478	16.1485	10.6478	15.2679	17.758	18.3714	17.6922	17.1999	10.6478	10.6478	+	Responders_Nonresponder	0.0109729	-2.91735	-2.68099
BTF3	P20290;P20290-2	BTF3_HUMAN	Transcription factor BTF3	19.8653	19.351	20.2743	20.3554	21.3418	21.0314	20.3071	20.546	20.672	20.7237	21.0016	21.0841	20.8328	20.904	20.4428	20.3749	19.9473	20.9	20.5216	20.3235	20.4487	20.4077	21.1815	20.767	20.2197	20.4465	21.633	21.3147	20.6649	20.6328	21.1197	21.1552	21.5075	21.1504	20.6618	21.3321	22.244	22.6425	21.2949	20.7786			0.0851326	-0.326282	-1.76776
BTF3L4	Q96K17;Q96K17-2	BT3L4_HUMAN	Transcription factor BTF3 homolog 4	19.2446	18.8625	18.9542	19.1807	18.0662	10.6478	18.0569	19.0929	19.0023	19.8569	19.0867	10.6478	18.7667	18.7032	18.7136	18.0958	17.2306	17.7485	17.9779	18.6409	10.6478	18.8823	20.3851	20.0569	18.5082	10.6478	19.9289	10.6478	10.6478	10.6478	20.3503	19.9099	19.0057	19.828	18.7239	18.8845	10.6478	19.0735	19.178	19.3541			0.112485	1.69615	1.62492
BTN3A3	O00478;O00478-2	BT3A3_HUMAN	Butyrophilin subfamily 3 member A3	17.8262	17.4299	17.0338	10.6478	17.409	16.4737	17.2447	16.0673	10.6478	17.9784	16.2921	14.7856	17.2477	18.0126	16.6677	16.0441	10.6478	17.2471	17.2971	17.6601	17.7881	17.9574	16.6918	18.3101	10.6478	17.6875	16.5288	16.5065	14.7972	16.6037	16.5361	10.6478	10.6478	10.6478	15.2187	17.1077	15.2239	16.7858	16.5987	10.6478			0.935249	0.0704463	0.0818364
BUB3	O43684;O43684-2	BUB3_HUMAN	Mitotic checkpoint protein BUB3	21.9132	21.9559	22.1408	22.1498	22.0418	22.0084	22.3656	22.3446	22.3533	22.2483	21.6007	21.7727	21.5576	21.6656	21.5144	21.4606	21.608	21.6171	21.8612	21.8329	21.6079	21.4448	21.7448	21.8244	22.0486	22.1374	21.3728	21.6479	22.0768	22.0877	21.6767	21.8949	21.7018	21.5845	22.1492	22.2185	21.9682	22.0665	20.5331	21.8133	+	Responders_Nonresponder	2.06128e-05	0.413212	4.89816
BUD23	O43709;O43709-3	BUD23_HUMAN	Probable 18S rRNA (guanine-N(7))-methyltransferase	17.1624	17.2361	19.5013	19.5055	18.1592	18.8606	19.5461	19.5279	19.1088	19.083	18.5479	18.73	18.345	18.1172	17.665	18.0049	15.7858	10.6478	18.2594	18.1202	18.0537	17.88	18.4544	17.2542	18.6413	18.1191	18.3377	18.4815	18.727	18.5488	10.6478	18.2327	17.3205	10.6478	18.2976	18.303	19.5645	19.6286	10.6478	18.6718			0.255669	0.876039	1.15431
BUD31	P41223;P41223-2	BUD31_HUMAN	Protein BUD31 homolog	16.5233	10.6478	17.4112	17.3468	17.2976	17.7495	17.5355	17.7025	16.9402	17.2847	16.8449	16.8049	15.6235	16.3412	15.4238	15.5125	10.6478	10.6478	17.4884	16.6841	16.8464	16.7331	16.9749	10.6478	17.4893	17.7087	17.2978	17.0056	17.5666	17.2064	10.6478	17.2019	17.4687	17.553	17.4996	16.6411	17.977	17.7683	10.6478	10.6478			0.609697	0.419776	0.514956
BYSL	Q13895	BYST_HUMAN	Bystin	17.5245	17.6243	17.8839	18.3354	17.8983	17.9087	18.1804	18.106	19.1312	18.6277	17.823	17.8335	17.6513	17.5611	16.5689	16.1806	16.0259	15.9446	16.8451	16.6208	16.2763	16.8034	17.1545	10.6478	18.2059	17.5971	17.5422	17.7479	18.0699	18.0109	18.0199	17.6194	17.5559	17.3309	17.4066	17.6167	19.8357	19.7219	17.7187	18.224			0.871213	0.0774858	0.163726
BZW1	Q7L1Q6;Q7L1Q6-2;Q7L1Q6-3;Q7L1Q6-4;Q9Y6E2;Q9Y6E2-2;Q7L1Q6;Q7L1Q6-2;Q7L1Q6-3;Q7L1Q6-4	BZW1_HUMAN;BZW1_HUMAN;BZW2_HUMAN	Basic leucine zipper and W2 domain-containing protein 1;Basic leucine zipper and W2 domain-containing protein 1	20.1899	20.2642	20.6962	20.7031	21.1724	21.2255	20.6494	20.6403	20.9752	21.0224	20.6676	20.5928	19.9557	19.8807	19.9192	19.6218	20.2256	20.041	20.4806	20.3638	20.4383	20.3179	20.0098	20.0406	20.2023	20.0781	20.2597	20.1094	20.6834	20.7388	19.244	20.0489	19.0717	19.2984	20.315	20.2547	20.2234	20.0979	19.8561	20.2905			0.0625213	0.287093	1.92651
BZW2	Q9Y6E2;Q9Y6E2-2;Q7L1Q6;Q7L1Q6-2;Q7L1Q6-3;Q7L1Q6-4;Q9Y6E2	BZW1_HUMAN;BZW2_HUMAN;BZW2_HUMAN	Basic leucine zipper and W2 domain-containing protein 1;Basic leucine zipper and W2 domain-containing protein 2	18.7648	18.802	19.3788	19.5571	20.6912	20.6858	20.3211	20.3256	20.5353	20.5174	19.6431	19.6258	19.4369	19.2656	18.7797	18.6895	18.7114	18.5765	19.4539	19.3778	19.3679	19.3249	19.8422	19.7016	19.55	19.5961	18.6345	18.7667	20.1599	20.1969	19.849	19.7804	18.2592	18.3835	19.1235	19.1895	19.7607	19.7496	19.4398	19.3217	+	Responders_Nonresponder	0.00450787	0.56565	3.03904
C11orf54	Q9H0W9;Q9H0W9-2;Q9H0W9-3;Q9H0W9-4	CK054_HUMAN	Ester hydrolase C11orf54	21.1666	21.1799	19.1616	19.2595	17.1385	18.3562	18.6625	18.1706	16.9562	18.1658	19.9243	20.0077	19.8917	20.0691	20.2213	20.2342	20.1165	19.8483	19.9949	20.0886	20.4163	20.5512	19.4735	19.44	19.8108	19.8858	19.9145	20.0289	18.9711	18.4176	18.2138	18.9044	18.6368	18.7568	20.734	20.7752	20.2088	19.9955	19.5074	19.1436			0.086967	-0.578294	-1.7874
C11orf68	Q9H3H3;Q9H3H3-1;Q9H3H3-3	CK068_HUMAN	UPF0696 protein C11orf68	18.8817	19.2866	19.4979	19.33	18.8598	17.8844	18.2559	18.534	19.2964	18.7026	19.5973	19.7009	20.1946	19.8911	19.9279	20.0358	19.4297	19.9038	19.2585	19.7044	20.0165	19.8154	20.0121	19.5514	20.3556	20.0968	20.215	20.1281	19.5489	19.2509	19.7398	20.5665	20.6361	20.7123	19.7867	19.686	20.0475	20.1044	20.1545	19.5997	+	Responders_Nonresponder	0.00735396	-0.551997	-2.92222
C11orf98	E9PRG8	CK098_HUMAN	Uncharacterized protein C11orf98	17.1803	17.4444	18.328	18.2529	19.694	19.6429	20.8756	20.8305	20.5838	20.8897	18.1041	16.7045	17.4044	17.831	17.1826	18.1688	15.9327	17.1518	20.4811	20.569	18.6764	18.6803	20.1163	20.41	20.2913	20.2057	19.4954	19.191	20.2367	20.3721	20.0145	20.6008	20.663	20.8253	20.3802	20.3786	20.9338	20.8657	20.5396	20.8683			0.145401	0.653622	1.48685
C17orf75	Q9HAS0	NJMU_HUMAN	Protein Njmu-R1	10.6478	10.6478	10.6478	15.1775	10.6478	10.6478	16.6999	13.9328	10.6478	10.6478	16.4926	15.4048	16.4241	16.4171	16.4466	16.7144	10.6478	10.6478	10.6478	10.6478	16.4003	16.1694	10.6478	10.6478	10.6478	10.6478	15.7165	15.3372	14.1805	10.6478	10.6478	10.6478	10.6478	10.6478	10.6478	10.6478	15.3469	10.6478	10.6478	10.6478	+	Responders_Nonresponder	0.00631874	-2.10583	-2.89686
C1QA	P02745	C1QA_HUMAN	Complement C1q subcomponent subunit A	20.0096	20.1815	23.0606	23.0675	19.5209	20.1119	20.3999	20.0797	19.5867	19.8118	20.6159	20.6185	20.7786	20.6789	21.5466	21.5993	21.606	21.8827	21.2764	21.1994	20.5723	20.4589	21.281	21.1706	21.1476	20.9182	22.0915	21.9831	20.2378	20.2503	20.1418	20.7293	21.8023	21.7978	20.8453	20.8878	20.5508	20.7438	20.4092	20.7944			0.210957	-0.348387	-1.28147
C1QB	P02746	C1QB_HUMAN	Complement C1q subcomponent subunit B	17.5095	16.8443	21.0633	21.2182	18.6302	18.6313	18.4387	18.8133	17.7875	20.3748	19.088	18.8618	19.1149	18.9955	19.5296	19.7853	20.555	20.5323	19.9089	19.6237	19.4673	19.39	19.8408	19.8554	18.7473	19.0024	20.4942	20.1864	18.9737	18.6341	19.0961	19.4919	20.5676	20.6075	19.7698	19.9099	18.9786	19.1301	19.3206	19.7957			0.153841	-0.447447	-1.47028
C1QBP	Q07021	C1QBP_HUMAN	Complement component 1 Q subcomponent-binding protein, mitochondrial	19.5645	19.8667	18.5784	18.3621	19.2863	19.5134	19.7486	19.7978	20.4386	20.3998	18.7784	19.0902	18.5882	18.0707	18.615	18.6144	19.6744	19.7076	19.672	19.5656	19.5704	19.7334	20.0706	20.0941	19.9666	19.9989	20.5906	20.4678	19.6885	19.4096	20.6169	20.4355	20.1279	20.0142	19.7544	19.8774	19.6966	19.6288	19.9103	19.9543			0.145663	0.290691	1.48609
C1QC	P02747	C1QC_HUMAN	Complement C1q subcomponent subunit C	17.0749	17.5027	20.9587	21.111	17.1401	16.063	17.9071	17.852	16.5136	18.1002	18.7578	18.6343	19.0908	19.2405	19.7046	19.7072	19.8216	19.751	18.9572	19.085	18.3981	18.6223	19.0733	19.4088	19.1075	19.1905	20.0139	20.0884	17.9067	18.0316	18.8871	18.3848	19.7817	19.5386	18.7089	19.1431	18.9006	18.798	19.3761	18.573			0.0633979	-0.674814	-1.95082
C1QTNF5	Q9BXJ0	C1QT5_HUMAN	Complement C1q tumor necrosis factor-related protein 5	10.6478	15.5522	10.6478	10.6478	10.6478	10.6478	15.8458	18.2448	10.6478	10.6478	17.0775	17.6831	18.0615	17.5671	17.4407	10.6478	15.0218	10.6478	10.6478	10.6478	10.6478	17.4612	10.6478	10.6478	10.6478	17.1279	20.0588	19.9501	10.6478	15.7434	10.6478	10.6478	19.4722	19.1981	10.6478	10.6478	10.6478	10.6478	10.6478	10.6478	+	Responders_Nonresponder	0.0158799	-2.60951	-2.52799
C1R	P00736	C1R_HUMAN	Complement C1r subcomponent	14.2047	10.6478	17.8211	18.2466	10.6478	10.6478	10.6478	10.6478	10.6478	10.6478	16.3001	17.0349	16.7085	16.7162	16.9317	16.6881	17.8832	17.6841	16.9951	10.6478	15.3904	14.9488	10.6478	10.6478	10.6478	10.6478	18.4035	17.955	10.6478	10.6478	10.6478	10.6478	10.6478	16.6084	10.6478	15.9456	10.6478	10.6478	10.6478	10.6478	+	Responders_Nonresponder	0.00634078	-2.65007	-2.88972
C1S	P09871	C1S_HUMAN	Complement C1s subcomponent	10.6478	17.4891	21.0407	20.997	18.889	10.6478	18.3863	18.3492	10.6478	10.6478	19.2114	19.2841	19.2608	19.3422	19.2454	19.143	19.1332	19.7756	18.8598	19.124	18.7192	18.7466	19.205	18.4107	10.6478	18.2775	20.1655	20.17	17.5474	18.4707	17.446	19.4312	17.805	18.5658	18.588	18.1577	19.093	19.022	17.3635	17.5414	+	Responders_Nonresponder	0.0215158	-2.34007	-2.51609
C1orf174	Q8IYL3	CA174_HUMAN	UPF0688 protein C1orf174	10.6478	13.5041	10.6478	13.6403	14.2761	15.7225	15.9752	14.753	10.6478	10.6478	16.6762	16.0809	16.1338	15.6946	15.1515	15.7008	10.6478	10.6478	10.6478	14.228	11.5356	15.1102	10.6478	14.27	10.6478	10.6478	15.6436	14.728	16.442	15.8327	10.6478	10.6478	10.6478	10.6478	10.6478	10.6478	14.4617	13.2646	10.6478	10.6478	+	Responders_Nonresponder	0.0384739	-1.51026	-2.14446
C2	P06681;P06681-2;P06681-3	CO2_HUMAN	Complement C2	10.6478	10.6478	18.0925	18.0325	17.0858	10.6478	17.3612	16.9522	10.6478	10.6478	17.631	17.4196	17.9213	17.8884	18.1146	18.0382	16.9709	18.0592	18.138	17.6753	17.5421	17.3214	10.6478	10.6478	15.9745	16.262	18.3881	18.3811	18.2111	18.2855	10.6478	10.6478	17.2424	10.6478	15.574	17.2243	17.1659	17.2185	10.6478	16.3939	+	Responders_Nonresponder	0.0011566	-3.25978	-3.6184
C20orf27	Q9GZN8;Q9GZN8-2	CT027_HUMAN	UPF0687 protein C20orf27	18.9507	17.6466	19.4633	19.9446	19.7022	19.4984	19.7728	19.6965	19.53	19.4074	19.2475	19.2582	19.4946	19.3357	18.7781	18.4136	17.4155	18.0652	18.7927	18.5162	18.0019	18.321	19.1101	18.8385	19.1985	19.4717	19.7714	19.4146	18.9552	18.8898	10.6478	19.1152	18.7932	19.3502	18.8234	17.8555	19.3891	19.5594	19.303	18.0773			0.749282	-0.166095	-0.324164
C2orf72	A6NCS6	CB072_HUMAN	Uncharacterized protein C2orf72	19.1411	19.0037	17.6266	16.3127	19.8225	19.5817	18.451	18.5877	18.0594	17.0806	17.9014	17.5042	17.0766	16.8844	18.5704	18.6963	19.192	19.4497	18.8022	18.9269	18.4201	18.2851	17.8394	17.7169	17.3766	17.9744	10.6478	10.6478	16.4319	16.0531	10.6478	10.6478	16.6971	10.6478	18.6673	18.596	18.809	18.506	17.3537	18.7234			0.652034	0.38598	0.454613
C3	P01024	CO3_HUMAN	Complement C3	20.3145	20.4167	22.86	22.874	20.9539	20.9377	20.5412	20.5147	20.6707	20.5186	21.4703	21.3629	22.1109	22.0644	22.4064	22.3706	22.2533	22.3273	21.9889	22.0626	21.6538	21.5937	21.836	21.8453	20.7052	20.6841	22.6975	22.6079	20.5759	20.5417	20.6425	20.9314	21.1233	21.1088	21.8923	21.9014	21.1047	21.05	21.3341	21.499	+	Responders_Nonresponder	0.0324319	-0.52692	-2.2377
C4A	P0C0L4;P0C0L4-2;P0C0L4;P0C0L4-2;P0C0L5	CO4A_HUMAN;CO4A_HUMAN;CO4B_HUMAN	Complement C4-A;Complement C4-A	17.4728	10.6478	20.7913	20.7361	17.5636	18.7604	18.561	18.0659	18.7846	18.5829	19.5559	19.4123	19.4793	19.7915	19.278	19.7713	20.1055	20.0983	19.959	19.6714	19.671	19.2716	20.0247	19.9685	19.3225	19.4475	20.3798	20.3308	10.6478	10.6478	19.2808	19.2662	18.1718	18.3232	19.5179	19.4458	18.4618	10.6478	19.096	19.6299			0.65047	0.389016	0.456805
C4B	P0C0L4;P0C0L4-2;P0C0L5;P0C0L5	CO4A_HUMAN;CO4B_HUMAN;CO4B_HUMAN	Complement C4-A;Complement C4-B	17.6534	16.9493	21.7367	21.7833	17.5251	17.8466	17.4124	16.7266	10.6478	16.3945	18.8981	18.7902	19.0074	19.1576	20.07	19.8715	19.3852	19.5199	19.157	19.0576	18.669	18.2144	10.6478	10.6478	18.4301	10.6478	19.7627	19.8466	10.6478	10.6478	10.6478	15.7991	19.0646	18.7791	17.7392	18.3267	18.6295	18.5547	18.3216	18.937	+	Responders_Nonresponder	0.0307009	-2.34204	-2.27202
C4BPA	P04003	C4BPA_HUMAN	C4b-binding protein alpha chain	17.6764	17.1461	21.3763	21.6959	18.4539	18.4765	17.9061	17.9585	17.529	18.0125	18.4413	17.891	19.2027	19.04	18.6456	18.7373	18.9535	18.8855	18.7822	18.5635	18.3705	17.529	18.6376	18.8204	18.2668	17.6438	20.3534	20.1679	18.8065	18.6836	18.9622	19.171	18.6633	18.6112	19.2519	19.6564	18.7609	18.2348	10.6478	10.6478			0.269341	0.674147	1.12407
C5	P01031	CO5_HUMAN	Complement C5	20.6402	20.947	23.6538	23.6469	22.3137	22.0023	20.8335	21.4202	22.3513	21.9028	20.7476	20.8561	21.1752	20.8019	21.065	20.6711	21.4101	21.8694	21.4278	22.0848	19.9584	19.9881	21.4765	22.2743	22.0279	10.6478	21.9119	22.0893	22.0363	20.9784	10.6478	21.5723	21.7896	23.2025	21.813	21.8571	22.3316	21.3535	21.4547	22.7627			0.392727	-0.78477	-0.87532
C7orf50	Q9BRJ6	CG050_HUMAN	Uncharacterized protein C7orf50	18.3106	18.5922	18.374	18.5857	18.731	18.4414	20.8738	20.7674	19.0116	19.1617	17.7749	17.5245	17.2766	17.3505	16.2022	16.0076	17.434	16.5075	18.8663	18.4565	18.3203	18.5956	20.276	20.291	19.594	19.5446	19.6035	19.4938	19.429	19.4032	20.742	20.9625	18.8653	18.7581	19.5697	19.441	20.227	20.0047	19.5784	20.0257	+	Responders_Nonresponder	0.00386646	1.07387	3.07897
C8A	P07357	CO8A_HUMAN	Complement component C8 alpha chain	10.6478	10.6478	18.9924	18.8471	10.6478	10.6478	10.6478	10.6478	10.6478	10.6478	16.1727	16.3095	16.9838	16.5692	16.7325	16.9152	16.5913	14.6542	14.7623	14.961	14.971	15.9872	10.6478	15.7975	10.6478	10.6478	18.2093	18.3711	10.6478	10.6478	10.6478	10.6478	10.6478	10.6478	15.2382	10.6478	15.8202	10.6478	10.6478	10.6478	+	Responders_Nonresponder	0.0140091	-2.3713	-2.58309
C8B	P07358	CO8B_HUMAN	Complement component C8 beta chain	10.6478	10.6478	18.7165	19.0741	10.6478	10.6478	10.6478	16.7309	10.6478	10.6478	16.0776	16.7941	17.6196	17.22	16.7224	16.7839	15.2475	14.9951	16.7519	16.4677	15.2679	16.2304	10.6478	10.6478	10.6478	10.6478	18.4932	17.6704	10.6478	15.0633	10.6478	10.6478	10.6478	10.6478	10.6478	10.6478	10.6478	10.6478	10.6478	10.6478	+	Responders_Nonresponder	0.00556164	-2.73148	-2.94748
C8G	P07360	CO8G_HUMAN	Complement component C8 gamma chain	10.6478	16.9644	21.2051	21.1103	17.859	10.6478	16.7543	17.2146	10.6478	10.6478	18.4747	17.9639	18.9136	18.9529	19.1315	18.9985	18.8743	18.3474	18.7128	18.22	18.1588	18.3187	18.0383	18.0058	16.8178	10.6478	19.9181	19.9995	16.6705	16.0669	17.0115	17.5768	18.9853	18.8601	18.4686	18.3805	18.1209	18.8027	17.2025	10.6478	+	Responders_Nonresponder	0.0395017	-2.07053	-2.17553
C8orf33	Q9H7E9;Q9H7E9-2	CH033_HUMAN	UPF0488 protein C8orf33	15.5843	10.6478	10.6478	10.6478	17.7134	17.7837	16.8769	17.2691	10.6478	14.3399	16.8612	16.7748	17.2656	17.0616	13.5288	15.5969	10.6478	10.6478	17.4186	15.9881	17.2791	16.0773	10.6478	10.6478	16.9378	17.4705	14.8314	10.6478	18.9668	18.3795	10.6478	18.133	10.6478	10.6478	15.4965	17.3838	18.2379	18.7415	10.6478	10.6478			0.648031	-0.470369	-0.460315
C8orf82	Q6P1X6;Q6P1X6-2	CH082_HUMAN	UPF0598 protein C8orf82	19.2851	19.2632	19.7079	19.5291	19.7172	19.8845	19.2994	19.126	18.509	18.9324	20.1525	19.9304	20.5435	20.5236	20.1254	20.1065	19.6058	19.3951	19.9264	20.0178	20.0363	20.2025	19.469	19.5096	20.1615	20.0445	19.0063	18.5669	20.0397	20.1872	20.2299	20.4913	18.9905	18.8535	19.5411	19.6173	19.882	19.9188	19.5348	19.5943			0.20869	-0.20586	-1.27918
C9	P02748	CO9_HUMAN	Complement component C9	17.8326	18.1626	22.443	22.4682	18.386	18.7625	18.6419	18.9068	18.1442	18.3326	19.4959	19.6477	20.1971	20.1971	20.2105	20.2454	19.5709	19.5259	20.0643	19.9277	19.6913	19.7353	19.664	19.4648	17.598	18.684	20.9503	20.7455	19.071	18.7146	17.9084	18.1573	19.3093	18.7969	19.4625	18.8635	19.3447	19.3198	18.9712	18.8784			0.068958	-0.670624	-1.91069
C9orf64	Q5T6V5	QSPP_HUMAN	Queuosine salvage protein	19.5127	19.6428	19.0946	19.2965	16.8651	19.0044	18.869	17.9108	18.3871	18.4725	18.536	18.4107	19.4317	19.0434	19.1392	19.0848	18.2509	18.4546	18.5653	18.7462	18.9101	18.6702	10.6478	17.4291	18.3988	18.4957	19.5014	19.2047	17.0656	17.2056	17.2299	17.6108	19.1549	18.3347	18.5876	18.7403	19.7285	19.7961	17.1557	17.976			0.211815	-0.642141	-1.28742
CA1	P00915	CAH1_HUMAN	Carbonic anhydrase 1	20.8488	20.8047	22.3538	22.1833	21.25	21.447	21.66	21.5515	20.7881	20.8951	22.6834	22.7551	22.8787	22.8573	25.1244	25.2095	25.3541	25.4044	25.0983	25.1191	24.8323	24.8217	22.9096	22.8874	22.5239	22.4112	24.217	24.3074	20.8308	20.8512	23.4173	23.3655	24.549	24.5195	25.4903	25.5709	24.4926	24.4934	24.6891	24.6088	+	Responders_Nonresponder	0.000445376	-1.7239	-3.87292
CA12	O43570;O43570-2	CAH12_HUMAN	Carbonic anhydrase 12	10.6478	13.8471	10.6478	10.6478	14.326	10.6478	10.6478	10.6478	10.6478	10.6478	17.5149	17.0845	17.3352	16.2263	17.3534	17.4479	10.6478	17.4974	16.6327	16.2752	17.4818	17.8211	10.6478	10.6478	10.6478	10.6478	16.7491	16.6841	10.6478	10.6478	10.6478	10.6478	10.6478	10.6478	10.6478	10.6478	10.6478	10.6478	10.6478	10.6478	+	Responders_Nonresponder	9.0652e-05	-3.42166	-4.60138
CA13	Q8N1Q1	CAH13_HUMAN	Carbonic anhydrase 13	19.2231	19.6636	16.3538	10.6478	10.6478	10.6478	10.6478	17.3807	10.6478	10.6478	17.9844	17.9425	17.3019	17.3622	17.2036	10.6478	15.9368	10.6478	16.2077	10.6478	17.3338	16.152	10.6478	10.6478	10.6478	10.6478	18.462	18.3038	17.1112	16.7692	16.1813	10.6478	10.6478	10.6478	10.6478	10.6478	17.8579	18.4035	10.6478	10.6478	+	Responders_Nonresponder	0.0188838	-2.59768	-2.45881
CA2	P00918	CAH2_HUMAN	Carbonic anhydrase 2	22.7951	22.7721	20.7524	20.7109	18.6131	18.526	19.1228	19.0426	20.2238	19.8922	21.5058	21.6198	21.4846	21.4896	23.3115	23.2536	23.6299	23.6095	24.3486	24.2532	23.6863	23.6796	22.3762	22.257	21.9919	21.9355	22.335	22.4241	19.4988	19.1784	22.3959	22.3653	21.6906	21.6095	23.9642	23.7468	22.5586	22.4957	23.6757	23.6136	+	Responders_Nonresponder	0.024668	-1.19315	-2.35625
CA4	P22748	CAH4_HUMAN	Carbonic anhydrase 4	18.9746	18.8579	19.2976	19.4237	10.6478	19.1449	19.5106	19.192	18.9708	20.412	16.111	16.7125	17.122	16.6175	19.674	19.9384	21.4101	21.4905	20.6005	20.5613	18.9242	18.6787	18.0707	17.1653	18.5942	18.3505	17.8244	17.23	17.5045	16.941	18.7228	19.2197	10.6478	19.4782	20.7444	20.9701	20.7995	20.6699	20.8782	20.9253			0.987616	0.0116649	0.0156249
CA8	P35219	CAH8_HUMAN	Carbonic anhydrase-related protein	10.6478	21.1066	18.4665	19.822	19.9838	19.8355	21.1553	20.6113	17.8444	10.6478	20.9385	20.8707	21.0072	18.6066	19.917	19.0932	10.6478	10.6478	20.0362	10.6478	19.5714	20.3319	10.6478	10.6478	10.6478	10.6478	20.0211	20.2756	10.6478	10.6478	10.6478	10.6478	20.7403	20.5167	10.6478	18.2411	20.8951	21.043	10.6478	18.4823			0.108266	-2.39514	-1.64785
CA9	Q16790	CAH9_HUMAN	Carbonic anhydrase 9	15.5	15.3568	19.3716	19.3097	21.8338	21.8603	18.6873	18.4162	17.5945	16.9146	20.1986	20.1711	19.5912	19.438	16.0759	15.2508	10.6478	10.6478	10.6478	10.6478	10.6478	10.6478	10.6478	10.6478	10.6478	16.5009	10.6478	10.6478	15.9498	17.2771	10.6478	10.6478	10.6478	15.822	10.6478	10.6478	17.9482	18.6068	10.6478	10.6478			0.410141	1.07871	0.833562
CAB39	Q9H9S4;Q9Y376;Q9Y376	CAB39_HUMAN;CB39L_HUMAN;CAB39_HUMAN	Calcium-binding protein 39-like;Calcium-binding protein 39	20.429	20.6252	19.3395	19.4333	19.7144	19.763	19.4156	19.5501	20.1556	20.2173	19.6279	19.6378	19.2902	19.0604	19.5658	19.4444	20.1684	20.1953	20.2538	20.1047	20.2183	20.1259	19.4445	19.2802	19.8849	19.7736	19.1097	19.1712	19.7548	19.5973	19.342	19.7105	19.1955	19.1663	20.4842	20.3248	19.2966	19.4412	19.6933	19.6638			0.144028	0.200606	1.4946
CACNA1G	O43497;O43497-2;O43497-3;O43497-4;O43497-5;O43497-6;O43497-7;O43497-8;O43497-9;O43497-10;O43497-11;O43497-12;O43497-13;O43497-15;O43497-16;O43497-17;O43497-18;O43497-19;O43497-20;O43497-21;O43497-22;O43497-23;O43497-24;O43497-25;O43497-26;O43497-27;O43497-28;O43497-29;O43497-30;O43497-31;O43497-32;O43497-33;O43497-34;O43497-35;O43497-36	CAC1G_HUMAN	Voltage-dependent T-type calcium channel subunit alpha-1G	10.6478	10.6478	20.3017	20.6133	10.6478	10.6478	10.6478	10.6478	18.5858	18.8007	10.6478	10.6478	15.7774	15.7615	10.6478	10.6478	10.6478	10.6478	10.6478	10.6478	16.5921	16.7398	10.6478	10.6478	17.2314	17.7865	19.7993	19.4876	19.0712	18.6525	19.1951	19.3731	10.6478	17.6866	10.6478	10.6478	16.5109	10.6478	10.6478	18.6555			0.891509	0.178175	0.137422
CACYBP	Q9HB71;Q9HB71-3	CYBP_HUMAN	Calcyclin-binding protein	19.9007	19.6712	19.5459	19.8876	19.7798	19.5064	20.379	20.3959	20.304	20.4395	20.1828	19.6026	19.2118	19.2442	17.9459	18.3966	18.2563	18.6739	20.2565	20.2907	19.3543	19.0069	18.87	19.2355	19.0256	18.983	19.546	19.1479	20.6846	20.0722	10.6478	10.6478	18.637	20.4643	18.8489	19.4076	20.4291	19.8753	19.3602	19.7396			0.258014	-0.834196	-1.16624
CAD	P27708;P27708;P31327;P31327-2;P31327-3	PYR1_HUMAN;CPSM_HUMAN;PYR1_HUMAN	CAD protein;CAD protein	16.857	18.1203	19.0873	19.0473	19.0905	18.9804	18.471	18.3863	18.223	18.244	19.153	18.6971	18.9043	18.4345	18.5705	18.3069	17.8844	17.6839	18.0887	17.7991	18.231	18.2124	10.6478	17.7357	18.6949	18.5276	18.3984	18.0837	18.713	18.8535	10.6478	17.897	17.5435	17.4959	18.599	18.194	17.9397	17.9101	19.6787	18.4957			0.211082	-0.796659	-1.29614
CALD1	Q05682;Q05682-2;Q05682-3;Q05682-6;Q05682-4;Q05682-5;Q05682;Q05682-2;Q05682-3;Q05682-4;Q05682-5;Q05682-6	CALD1_HUMAN;CALD1_HUMAN;CALD1_HUMAN	Caldesmon;Isoform 4 of Caldesmon;Caldesmon	20.2372	20.1161	20.8744	20.9176	19.0025	18.6721	20.0011	19.7917	19.0433	19.1306	21.4564	21.4738	20.88	20.8538	20.3836	20.4202	20.3084	20.2734	20.5214	20.6621	20.4562	20.5093	19.3867	19.718	20.804	20.7796	21.6994	21.65	19.0169	19.054	20.116	20.6516	20.437	20.3825	18.8885	18.7656	20.082	20.204	19.0563	19.5319	+	Responders_Nonresponder	0.0214847	-0.595705	-2.40362
CALML3	P0DP25;P02585;P0DP24;P0DP23;P27482;P27482	CALL3_HUMAN;TNNC2_HUMAN;CALL3_HUMAN	Troponin C, skeletal muscle;Calmodulin-like protein 3	15.2445	16.6087	17.7823	16.9583	17.4792	17.3927	18.476	18.4633	10.6478	10.6478	17.8943	16.7237	18.0274	18.1239	18.6953	18.9905	10.6478	10.6478	17.9385	17.8793	16.2603	10.6478	10.6478	10.6478	16.0616	15.39	17.8878	18.755	17.2945	17.3007	10.6478	17.8134	17.5135	18.4328	16.1535	10.6478	18.1718	17.4568	10.6478	10.6478			0.194169	-1.33561	-1.32288
CALML4	Q96GE6;Q96GE6-2;Q96GE6-3;Q96GE6-4	CALL4_HUMAN	Calmodulin-like protein 4	18.4602	17.9755	10.6478	10.6478	17.6118	18.2585	19.0109	18.7376	15.6229	16.7425	18.1277	17.5791	16.8269	16.5114	18.7016	18.9887	19.3147	18.8932	18.5971	18.4974	18.4968	18.6231	17.4594	17.2257	17.2835	17.4875	15.6306	15.9185	17.2623	17.3087	10.6478	17.0255	10.6478	16.4653	18.6895	18.0233	18.1605	17.9962	10.6478	16.3588			0.520519	-0.53967	-0.649498
CALR	P27797	CALR_HUMAN	Calreticulin	21.6504	21.5493	22.153	22.1551	21.7389	21.7261	22.0364	22.0525	21.6395	21.6369	21.9492	22.0319	21.6349	21.6317	21.8036	21.7749	22.5911	22.6081	22.5566	22.5736	22.3557	22.4428	22.0079	21.9771	22.6917	22.8367	22.6147	22.6742	22.3258	22.4758	21.5555	21.4284	21.6419	21.53	22.3243	22.2996	22.129	22.1342	22.3297	22.1639			0.0964074	-0.210643	-1.70746
CALU	O43852;O43852-3;O43852-5;O43852-6;O43852-10;O43852-11;O43852-13;O43852-14	CALU_HUMAN	Calumenin	21.1109	20.4727	21.7505	21.2861	21.2918	21.3045	21.5032	21.24	22.302	22.1947	21.6452	21.8128	20.6633	21.2107	20.3866	20.9381	21.4839	21.232	21.5261	21.4627	21.2967	21.247	21.9337	21.588	22.4492	21.8767	22.7214	22.7956	21.4425	21.4942	20.4274	21.4923	22.0444	22.2994	21.3055	21.4891	21.2787	21.0021	21.8855	21.5852			0.913164	-0.0196271	-0.109789
CAMK1D	Q8IU85;Q8IU85-2	KCC1D_HUMAN	Calcium/calmodulin-dependent protein kinase type 1D	10.6478	10.6478	10.6478	10.6478	10.6478	10.6478	10.6478	10.6478	10.6478	10.6478	15.2307	14.3716	16.6867	15.157	16.4531	15.9027	16.7872	10.6478	15.8921	15.4864	14.6151	16.1583	10.6478	10.6478	10.6478	10.6478	10.6478	10.6478	10.6478	10.6478	10.6478	15.3548	10.6478	10.6478	10.6478	10.6478	14.3798	10.6478	10.6478	10.6478	+	Responders_Nonresponder	0.000411257	-2.4361	-3.97958
CAMP	P49913	CAMP_HUMAN	Cathelicidin antimicrobial peptide	20.1894	20.5445	26.4028	26.3741	19.0981	20.1195	20.1865	20.2266	24.3	24.3861	21.387	21.1729	22.1755	22.1251	20.0426	19.7683	20.9146	20.9257	20.8868	21.0942	20.4774	20.5111	22.4545	22.3451	23.782	23.9595	25.0082	25.1299	23.7303	23.7793	24.9557	25.2364	23.4228	23.3337	22.5585	22.5511	23.7055	23.7305	23.5814	23.3506			0.466907	0.475207	0.73696
CAMSAP3	Q9P1Y5;Q9P1Y5-2	CAMP3_HUMAN	Calmodulin-regulated spectrin-associated protein 3	15.2929	10.6478	10.6478	10.6478	10.6478	10.6478	15.273	16.4886	10.6478	10.6478	15.7469	10.6478	15.6376	16.0241	14.506	15.9341	15.5354	10.6478	10.6478	10.6478	16.313	15.6464	10.6478	10.6478	10.6478	10.6478	10.6478	10.6478	10.6478	14.5145	10.6478	10.6478	10.6478	10.6478	10.6478	15.915	15.3487	14.8586	10.6478	10.6478			0.0941616	-1.27421	-1.71703
CAND1	Q86VP6;Q86VP6-2	CAND1_HUMAN	Cullin-associated NEDD8-dissociated protein 1	20.9002	20.9091	20.5994	20.821	22.5219	22.5218	20.6128	20.6257	19.0376	19.87	20.7842	20.7027	20.9642	20.9465	20.6494	20.7513	20.5734	20.3021	20.3901	20.5452	20.5849	20.5137	19.6048	19.6745	19.8889	20.0783	20.09	19.6236	19.9064	19.8821	20.0797	19.2868	19.061	18.9005	19.8246	19.7067	18.5054	19.0334	19.2847	20.2507			0.345707	0.262591	0.957416
CANT1	Q8WVQ1;Q8WVQ1-3	CANT1_HUMAN	Isoform 3 of Soluble calcium-activated nucleotidase 1	20.0587	19.7427	18.9466	19.2837	19.8887	20.1788	20.6037	20.4341	20.2534	20.237	19.6565	19.5097	19.128	19.3313	20.7863	20.7998	21.3101	20.9911	20.9628	21.1199	20.7795	20.5595	20.8863	20.8367	19.8598	20.3691	19.114	18.8964	18.6656	19.1476	20.6075	20.4536	19.0911	19.2992	20.7722	20.8572	20.75	20.6274	20.6986	20.1632			0.443177	0.17415	0.775463
CANX	P27824;P27824-2	CALX_HUMAN	Calnexin	22.3882	22.3881	21.8517	21.8497	21.5376	21.5099	21.6976	21.7027	21.9254	21.8818	21.7073	21.7791	21.3922	21.3518	21.2343	21.2381	21.3823	21.4404	21.6633	21.6519	21.6985	21.7464	21.8127	21.7881	21.6809	21.602	21.688	21.6421	21.5346	21.5652	21.2523	21.1958	20.096	20.158	21.3738	21.4425	20.8428	20.7627	21.605	21.5295	+	Responders_Nonresponder	0.00681142	0.365171	2.86692
CAP1	P40123;P40123-2;P40123-3;Q01518;Q01518-2;Q01518;Q01518-2	CAP1_HUMAN;CAP2_HUMAN;CAP1_HUMAN	Adenylyl cyclase-associated protein 2;Adenylyl cyclase-associated protein 1	22.5299	22.4896	22.161	22.3162	21.5299	21.6251	21.8261	21.8228	21.7526	21.6279	22.4317	22.4727	22.2416	22.2243	22.1927	22.2023	22.3108	22.186	21.9756	21.9708	22.2488	22.3418	21.4144	21.5855	21.5541	21.6309	22.3178	22.1241	21.4311	21.3332	20.8658	20.9661	20.2878	19.906	21.9514	22.0164	21.5493	21.5044	21.5602	21.9742			0.595549	-0.0947524	-0.535464
CAP2	P40123;P40123-2;P40123;P40123-2;P40123-3;Q01518;Q01518-2	CAP2_HUMAN;CAP1_HUMAN;CAP2_HUMAN	Adenylyl cyclase-associated protein 2;Adenylyl cyclase-associated protein 2	17.6887	17.9567	10.6478	14.6076	10.6478	10.6478	10.6478	10.6478	10.6478	10.6478	17.6539	17.6955	18.1562	17.9776	17.9891	18.5155	10.6478	10.6478	10.6478	10.6478	17.7708	17.6093	10.6478	10.6478	17.3628	16.404	17.9967	16.9077	10.6478	10.6478	10.6478	10.6478	10.6478	10.6478	10.6478	10.6478	10.6478	14.7082	10.6478	10.6478			0.0996301	-1.7379	-1.68786
CAPG	P40121;P40121-2	CAPG_HUMAN	Macrophage-capping protein	23.6857	23.623	23.522	23.4827	22.0429	22.1967	22.1791	22.2656	21.7757	21.8055	23.0582	23.1052	23.2407	23.2341	22.8528	22.8298	22.9991	23.077	23.3856	23.4766	22.9108	22.8619	23.0492	22.9035	23.185	23.1357	23.2144	23.2454	22.4011	22.6075	22.5305	22.7257	22.8493	22.6909	23.1646	23.0761	22.8544	22.8499	22.9785	22.9695			0.244388	-0.188858	-1.19677
CAPN1	P07384	CAN1_HUMAN	Calpain-1 catalytic subunit	21.4009	21.3732	22.3485	22.3244	22.3734	22.3358	21.986	22.0144	21.7698	21.9559	22.414	22.4545	22.8705	22.953	23.0948	23.0688	23.0908	22.9929	22.7909	22.8131	22.8726	22.8506	22.3362	22.4	22.1638	22.278	22.5184	22.4606	22.5666	22.4513	21.6619	21.7698	20.7448	20.9751	22.5691	22.7219	22.129	22.1125	22.5651	22.525	+	Responders_Nonresponder	0.0125767	-0.415269	-2.62737
CAPN2	P17655	CAN2_HUMAN	Calpain-2 catalytic subunit	22.3147	22.3743	21.0458	21.011	20.9474	20.8612	20.9065	20.8449	20.4228	20.4404	21.623	21.7204	21.6111	21.5653	22.113	22.1006	22.0256	21.9658	21.8328	21.8858	21.9576	21.9173	21.1585	21.1986	20.9676	20.8933	21.5966	21.5793	20.5802	20.5322	19.9195	20.2556	19.0464	18.251	21.226	21.2748	20.2517	20.0358	20.7571	20.8292			0.527493	-0.168215	-0.638264
CAPN5	O15484	CAN5_HUMAN	Calpain-5	19.7958	19.8224	16.9857	17.287	18.805	18.9116	18.0253	18.6728	10.6478	17.4966	18.9964	18.9641	18.9692	19.0242	19.7082	19.6926	19.0208	19.167	18.8689	18.7779	19.1733	19.3055	10.6478	10.6478	17.9846	17.2835	17.5317	10.6478	17.0845	17.0936	17.2832	17.6695	10.6478	10.6478	17.5949	17.498	17.8991	17.9958	10.6478	16.9415			0.768538	-0.290902	-0.296432
CAPN6	Q9Y6Q1	CAN6_HUMAN	Calpain-6	18.7495	18.6622	18.7129	18.7834	18.9527	19.055	10.6478	10.6478	10.6478	10.6478	18.6554	18.3092	18.2196	18.0321	16.5711	16.6154	10.6478	10.6478	10.6478	17.8941	10.6478	15.4072	10.6478	10.6478	10.6478	10.6478	18.1596	18.4225	17.3865	10.6478	10.6478	10.6478	10.6478	10.6478	10.6478	10.6478	17.2743	10.6478	10.6478	10.6478			0.388198	-1.05678	-0.873822
CAPN9	O14815;O14815-2	CAN9_HUMAN	Calpain-9	14.599	17.267	10.6478	10.6478	10.6478	10.6478	16.9806	16.7255	10.6478	10.6478	15.7589	13.8792	15.399	15.0994	18.2413	18.0968	18.518	18.2047	18.3119	17.7477	17.5012	17.7077	10.6478	10.6478	16.0461	10.6478	10.6478	10.6478	10.6478	10.6478	10.6478	10.6478	10.6478	10.6478	17.7149	16.949	10.6478	10.6478	10.6478	10.6478			0.263915	-1.1667	-1.13408
CAPNS1	P04632;Q96L46;P04632	CPNS1_HUMAN;CPNS1_HUMAN;CPNS2_HUMAN	Calpain small subunit 1;Calpain small subunit 1	22.4539	22.2203	22.077	21.6189	21.3455	21.8371	21.7762	21.6948	21.4316	21.2279	22.6081	22.8271	22.6109	22.7711	22.8881	23.1552	22.6301	23.3941	22.5198	22.8985	22.8287	23.074	21.9312	22.3594	22.1789	22.4561	23.0194	22.8045	21.4646	21.4229	21.763	22.2797	21.9389	21.9337	22.5151	22.7707	22.8615	22.8661	22.3507	22.5134	+	Responders_Nonresponder	0.000228756	-0.611733	-4.07225
CAPRIN1	Q14444;Q14444-2	CAPR1_HUMAN	Caprin-1	19.5771	19.5436	20.1645	20.1484	20.2048	20.3068	20.0025	20.1149	20.3168	20.5133	19.6666	19.804	19.5413	19.5748	19.077	18.8928	19.2291	19.0495	19.6012	19.608	19.3089	19.4134	18.8975	19.3012	19.0071	19.1731	19.9603	19.9764	20.3405	20.4593	18.5567	18.8438	17.8502	10.6478	19.6139	19.5321	19.1732	19.1475	19.4076	19.0937			0.170157	0.619139	1.4114
CAPS	Q13938;Q13938-3;Q13938-4	CAYP1_HUMAN	Calcyphosin	16.7609	10.6478	10.6478	10.6478	10.6478	10.6478	18.5262	18.8835	10.6478	10.6478	10.6478	10.6478	10.6478	10.6478	17.7512	17.5856	18.0205	17.5085	10.6478	10.6478	17.9067	16.1743	18.2486	10.6478	10.6478	10.6478	18.2849	17.861	17.6503	17.9387	10.6478	18.8068	16.9615	15.3691	10.6478	10.6478	17.2205	17.8075	10.6478	10.6478			0.0529854	-2.20648	-2.00115
CAPZA1	P52907;P47755;P52907	CAZA1_HUMAN;CAZA2_HUMAN;CAZA1_HUMAN	F-actin-capping protein subunit alpha-2;F-actin-capping protein subunit alpha-1	21.974	21.9408	22.5367	22.4865	21.9104	21.9915	22.1737	22.367	21.8473	21.8876	22.4739	22.5631	22.4517	22.3829	22.5365	22.4487	22.6354	22.4456	22.2701	22.3287	22.0129	22.1587	22.2522	22.2369	22.2257	22.0135	22.542	22.5914	21.7359	21.6092	21.7811	22.2209	22.23	22.0701	22.5449	22.5146	22.741	22.6571	22.4609	22.3274	+	Responders_Nonresponder	0.035131	-0.187383	-2.18547
CAPZA2	P47755;P47755-2;P52907;P47755	CAZA2_HUMAN;CAZA1_HUMAN;CAZA2_HUMAN	F-actin-capping protein subunit alpha-2;F-actin-capping protein subunit alpha-2	20.9314	21.0304	21.2006	21.3709	21.038	21.0015	21.1137	21.0973	20.7825	20.8154	21.3958	21.5082	21.4969	21.5954	21.817	21.7062	21.7681	21.6586	21.3374	21.3502	21.6599	21.6289	21.3082	21.035	21.0891	21.0861	21.3642	21.4106	20.9415	21.083	20.6013	20.6811	21.0265	21.0406	21.2577	21.1949	21.4414	21.1839	20.7523	20.9129	+	Responders_Nonresponder	0.000221157	-0.331979	-4.09266
CAPZB	P47756;P47756-2;P47756;P47756-2	CAPZB_HUMAN;CAPZB_HUMAN;CAPZB_HUMAN	F-actin-capping protein subunit beta;Isoform 2 of F-actin-capping protein subunit beta;F-actin-capping protein subunit beta	21.723	21.8177	22.1621	22.3586	22.0869	22.0845	21.9525	21.9535	21.7685	21.844	22.275	22.2472	22.24	22.1593	22.1674	22.1638	22.3193	22.3646	22.0585	22.1098	22.1166	22.0881	21.925	21.8494	21.96	21.9015	22.0892	22.0052	21.9652	22.0135	21.7108	21.7657	21.5994	21.475	22.0484	21.9716	21.9408	22.0496	21.1178	21.9366			0.255236	-0.0848374	-1.15698
CARD19	Q96LW7-2	CAR19_HUMAN	Isoform 2 of Caspase recruitment domain-containing protein 19	18.2706	18.1635	18.3704	17.543	10.6478	10.6478	17.6687	18.168	10.6478	10.6478	17.6956	17.1576	17.3596	16.7734	17.7848	18.8367	18.2506	18.4286	17.5902	17.8452	18.7412	18.2255	10.6478	10.6478	18.0691	17.2235	18.3368	18.3703	10.6478	10.6478	16.6661	16.8694	17.6148	17.9172	18.1763	17.3388	18.6066	18.6057	17.5938	16.9423			0.0517603	-1.9151	-2.03237
CARHSP1	Q9Y2V2	CHSP1_HUMAN	Calcium-regulated heat-stable protein 1	19.9792	19.79	20.4081	20.491	20.4847	20.4852	21.1773	21.2156	20.5771	19.5236	20.3699	20.1689	20.093	19.6564	19.7813	19.5846	20.1351	19.6397	20.59	20.7575	20.0468	20.2165	20.3492	20.2831	19.8803	20.0749	21.2165	20.9194	19.765	19.8082	20.6617	20.3267	20.8056	21.1512	20.7293	20.5285	20.5258	20.3985	20.076	19.8484			0.365444	0.134501	0.916078
CARM1	Q86X55;Q86X55-1;Q86X55-2	CARM1_HUMAN	Histone-arginine methyltransferase CARM1	18.4045	17.4821	17.8562	18.0227	17.9991	17.6019	18.0548	18.4822	18.7313	18.1763	19.1258	18.6729	18.2082	18.2466	18.2318	18.2358	17.4814	17.3294	18.0854	18.2276	18.0284	18.1001	15.5933	18.2042	17.8724	17.1151	18.0965	17.896	18.1555	18.4667	10.6478	17.0506	10.6478	10.6478	17.9185	18.4345	17.4194	17.1722	10.6478	17.3602			0.573065	0.402881	0.568575
CARS1	P49589;P49589-2;P49589-3	SYCC_HUMAN	Isoform 3 of Cysteine--tRNA ligase, cytoplasmic	19.0969	18.8958	19.177	19.0744	19.2623	19.3573	18.9659	18.7571	18.2323	17.7927	19.7713	19.8202	19.2976	19.5178	19.2359	19.2961	19.0792	19.0227	19.1711	19.156	19.4486	19.5511	17.5311	10.6478	18.9574	19.1795	19.3627	19.1725	19.1768	19.1574	10.6478	10.6478	10.6478	10.6478	18.8842	18.8415	18.2103	18.5284	18.347	18.7066			0.316592	-0.936805	-1.01724
CARS2	Q9HA77	SYCM_HUMAN	Probable cysteine--tRNA ligase, mitochondrial	17.4589	17.7797	17.0408	17.5884	20.0968	19.9896	17.3233	16.7617	10.6478	17.4961	19.4423	19.3533	19.4107	19.1395	18.5641	18.5025	17.8055	17.9087	19.0286	19.1948	19.3929	19.6008	18.7044	18.8768	18.6865	17.9257	18.2795	17.6045	20.0344	19.8706	10.6478	10.6478	10.6478	10.6478	17.9584	17.9121	18.2156	18.3598	16.6618	18.3357			0.208868	-1.13658	-1.28151
CASK	O14936;O14936-2;O14936-3;O14936-4;O14936-5;O14936-6	CSKP_HUMAN	Peripheral plasma membrane protein CASK	19.0759	18.6407	16.735	15.9678	18.7408	18.2604	18.1778	17.9887	10.6478	10.6478	18.2424	18.0435	18.4522	18.0673	18.8433	18.7497	18.3178	17.9456	17.9313	17.8311	18.1544	18.3324	10.6478	10.6478	17.8861	17.8816	17.293	16.581	18.3391	18.3627	10.6478	10.6478	15.3722	10.6478	17.7196	18.8765	15.8967	16.8115	10.6478	10.6478			0.233012	-1.2494	-1.21692
CASP1	P29466;P29466-2	CASP1_HUMAN	Caspase-1	21.1088	21.124	18.7027	17.8806	18.7313	18.7233	15.9201	10.6478	16.7029	17.0998	18.7952	18.6515	19.2463	19.4505	20.2742	20.0978	20.0971	20.2226	18.9207	18.9494	19.3334	19.247	17.4193	17.5504	20.0747	20.1185	18.7076	18.4141	20.3488	20.5036	17.4882	18.5537	17.9234	10.6478	19.5893	19.8343	19.3546	19.2548	19.3918	19.4703			0.271552	-0.786656	-1.11821
CASP10	Q92851;Q92851-2;Q92851-4;Q92851-3;Q92851-5;Q92851-6;Q92851-7	CASPA_HUMAN	Caspase-10	18.115	17.7649	10.6478	10.6478	10.6478	15.5117	10.6478	10.6478	10.6478	10.6478	15.3466	10.6478	10.6478	17.4421	17.9398	17.4885	18.2511	16.32	17.483	17.6172	17.5283	16.3054	14.7448	10.6478	16.1756	10.6478	10.6478	10.6478	16.4266	15.9885	10.6478	10.6478	10.6478	10.6478	16.8555	18.0152	16.5602	10.6478	16.9706	10.6478			0.108193	-1.65787	-1.64667
CASP14	P31944	CASPE_HUMAN	Caspase-14	16.5833	16.5747	10.6478	19.348	10.6478	17.2785	16.4733	17.5582	18.3742	18.0149	13.7241	10.6478	16.7798	16.554	10.6478	10.6478	16.3094	17.7135	10.6478	16.7668	16.8871	16.5814	18.0523	18.711	22.1335	22.1277	10.6478	10.6478	17.6743	10.6478	19.6695	19.6392	18.7338	18.6725	16.9841	10.6478	10.6478	10.6478	19.1087	19.4064	+	Responders_Nonresponder	0.0236005	2.61337	2.36149
CASP3	Q5IS54;Q5IS99;P42574	CASP3_HUMAN;CASP3_PANTR	Caspase-3	19.7803	18.6229	20.261	20.2299	19.7055	19.7208	19.9398	19.8072	19.438	19.6607	19.3111	19.2631	20.0085	20.0874	20.2445	20.1993	20.1207	20.2852	20.1634	19.9507	20.1272	20.2165	18.5999	18.7531	19.5576	19.7755	19.8815	19.7232	19.409	19.422	19.3306	19.6168	19.0277	18.8959	20.465	20.2494	20.3816	20.4797	19.2471	19.7895			0.251369	-0.18919	-1.167
CASP6	P55212;P55212-2	CASP6_HUMAN	Caspase-6	17.7526	18.1726	18.8102	18.8771	19.3383	19.2018	19.5226	19.6037	18.2675	18.6701	19.0354	19.1084	19.3162	19.4565	19.7648	19.6487	19.8136	19.6692	20.0858	20.0513	20.1591	20.0767	18.9443	17.886	19.0727	19.0033	18.4235	18.5846	19.4819	19.3425	18.6686	18.5784	18.4016	18.2438	20.2048	19.7691	20.5153	20.3297	18.6458	18.8985	+	Responders_Nonresponder	0.0214241	-0.50349	-2.40258
CASP7	P55210;P55210-2;P55210-3	CASP7_HUMAN	Caspase-7	19.1915	19.4568	19.1791	18.1977	19.0265	18.8129	18.6686	18.9836	18.3105	17.8545	18.4038	18.6805	18.2218	18.438	19.7444	19.7647	20.0479	20.2755	20.096	19.7005	19.5363	19.5226	18.279	18.8071	19.1533	19.4393	18.9027	18.5578	18.2781	18.7041	18.8627	18.8119	19.1625	10.6478	20.1141	20.2061	19.8008	19.3587	19.7514	19.273			0.809834	0.106494	0.243109
CASP8	Q14790;Q14790-2;Q14790-3;Q14790-4;Q14790-5;Q14790-6;Q14790-7;Q14790-8;Q14790-9	CASP8_HUMAN	Caspase-8	20.2013	19.3373	20.8317	21.0072	19.6285	19.412	20.1225	19.7045	10.6478	10.6478	20.567	20.1047	20.2802	20.1175	20.4805	20.5795	19.407	19.3911	19.5181	19.0802	19.5841	20.3816	10.6478	10.6478	20.2126	19.7952	20.9107	21.0927	19.261	19.4637	10.6478	20.6593	20.636	10.6478	20.5609	19.9708	19.8698	10.6478	10.6478	10.6478			0.519612	-0.850193	-0.65077
CAST	P20810-5;P20810-6;P20810-7;P20810-9;P20810-10	ICAL_HUMAN	Isoform 10 of Calpastatin	18.8142	19.0414	19.0849	19.4615	19.0812	19.1906	17.6608	17.3104	17.8136	17.5034	19.6231	19.6085	19.1625	19.145	19.4685	19.4603	19.6027	19.7341	19.7223	19.8894	19.5815	19.8095	19.3974	18.8923	18.9728	18.7146	19.3939	19.268	18.8629	18.8656	18.7304	18.2641	17.8616	18.2732	18.6298	19.1718	17.6291	17.8721	18.6835	17.1205			0.110135	-0.377038	-1.63584
CAT	P04040	CATA_HUMAN	Catalase	21.729	21.6566	21.7655	21.8288	21.4462	21.4786	19.9766	20.0957	20.518	20.7691	21.325	21.3171	21.5528	21.5896	21.7611	21.8065	21.7325	21.7144	21.7844	21.8116	21.1568	21.2432	21.3571	21.2967	22.2015	22.182	22.3596	22.399	20.6485	20.7707	21.1884	21.4708	21.9678	22.0865	21.6676	21.7251	21.6042	21.53	22.0046	22.0197			0.110021	-0.29184	-1.64773
CAV1	Q03135;Q03135;Q03135-2	CAV1_HUMAN;CAV1_HUMAN	Caveolin-1;Caveolin-1	18.5382	18.9094	16.6793	17.2218	10.6478	10.6478	17.724	17.6113	10.6478	10.6478	19.4719	19.3737	18.6993	18.7126	19.5869	19.4776	19.2195	19.3043	18.6266	18.634	19.5907	19.194	18.2092	17.838	19.399	18.3526	19.5083	19.4514	10.6478	12.0185	17.68	17.8964	19.2455	18.7276	17.4999	17.2003	16.9236	17.7309	17.2675	17.6736	+	Responders_Nonresponder	0.0490047	-1.84302	-2.04999
CAVIN1	Q6NZI2;Q6NZI2-2;Q6NZI2-3	CAVN1_HUMAN	Caveolae-associated protein 1	18.8241	18.8374	18.882	17.0854	17.6446	10.6478	18.5564	17.8105	10.6478	10.6478	19.351	19.2842	19.5929	19.633	20.0059	19.9061	19.1698	19.3486	18.6608	18.5541	19.497	19.4139	18.1745	18.795	19.7276	19.488	19.4322	19.3034	18.1473	18.2595	18.7672	19.1947	19.472	19.325	18.4964	18.095	18.6376	17.1518	18.4289	18.6612	+	Responders_Nonresponder	0.025115	-1.81607	-2.43907
CAVIN2	O95810	CAVN2_HUMAN	Caveolae-associated protein 2	14.8329	10.6478	10.6478	10.6478	10.6478	10.6478	17.2097	10.6478	10.6478	10.6478	16.8985	16.6093	17.8483	17.3516	17.7079	17.9276	15.436	16.2043	16.8417	15.567	16.613	16.8995	10.6478	10.6478	14.4524	10.6478	16.2113	15.4876	10.6478	10.6478	10.6478	10.6478	10.6478	10.6478	10.6478	10.6478	10.6478	10.6478	10.6478	10.6478	+	Responders_Nonresponder	0.000498341	-3.03405	-3.82705
CAVIN3	Q969G5	CAVN3_HUMAN	Caveolae-associated protein 3	18.7878	18.6325	10.6478	10.6478	10.6478	10.6478	18.0257	18.3203	10.6478	10.6478	19.3213	19.3998	19.9164	19.9559	20.2054	20.1441	19.95	19.3366	19.6707	19.0229	20.0717	19.9333	20.3357	20.2146	20.6859	20.6524	20.667	20.3784	10.6478	15.3874	19.4811	19.8689	20.4038	20.2014	18.8358	18.5629	18.8099	18.6074	18.2941	20.1123	+	Responders_Nonresponder	0.0258188	-2.65022	-2.37544
CBFB	Q13951;Q13951;Q13951-2	PEBB_HUMAN;PEBB_HUMAN	Core-binding factor subunit beta;Core-binding factor subunit beta	17.4872	17.5848	19.8549	19.3162	17.9492	16.8999	18.5023	18.0854	19.1272	19.2551	19.5356	19.3635	19.7732	19.7312	18.7159	18.8455	17.4038	16.9104	18.6503	18.0216	18.3924	17.8757	17.8707	17.7441	18.8162	19.222	19.4577	19.434	18.6546	18.787	18.288	18.8976	18.4824	18.5991	18.799	18.343	19.087	18.5291	18.3967	18.1361			0.355156	-0.225116	-0.936859
CBR1	O75828;P16152;P16152-2;P16152	CBR1_HUMAN;CBR3_HUMAN;CBR1_HUMAN	Carbonyl reductase [NADPH] 3;Carbonyl reductase [NADPH] 1	23.5386	23.5387	22.312	22.335	22.3253	22.3815	22.1999	22.2031	22.1379	22.3049	22.5689	22.508	22.0817	22.0627	22.7157	22.7031	22.9815	23.0385	22.2821	22.3956	22.8994	22.8721	22.5883	22.4525	22.451	22.5177	22.2464	22.2613	21.9607	22.1206	22.6037	22.5818	22.4252	22.4333	22.5036	22.468	22.6496	22.6221	22.2275	22.2314			0.621291	0.0570275	0.498827
CBR3	O75828;O75828;P16152;P16152-2	CBR3_HUMAN;CBR1_HUMAN;CBR3_HUMAN	Carbonyl reductase [NADPH] 3;Carbonyl reductase [NADPH] 3	18.0348	18.5554	18.806	18.5356	19.8287	19.6861	18.9447	19.0184	19.8458	19.8036	19.897	19.9066	20.528	20.544	19.9054	19.8022	19.3553	19.3145	16.4705	18.1281	19.1068	19.1077	17.9825	18.034	18.2652	18.1951	20.2153	20.0395	18.0576	17.4496	18.7931	18.8063	19.5975	19.0418	17.7749	18.1826	19.32	19.2631	18.1671	17.5718			0.161135	-0.399409	-1.43061
CBR4	Q8N4T8;Q8N4T8-2	CBR4_HUMAN	Carbonyl reductase family member 4	19.937	19.878	19.707	19.8809	19.1623	19.1202	18.9588	19.3773	10.6478	10.6478	19.4818	18.9899	19.5186	19.8962	20.0752	19.978	19.8481	19.651	19.6192	19.5645	20.0039	20.1136	20.0602	19.4362	20.0926	20.393	19.5899	19.3829	19.6499	20.1742	20.9255	21.0166	20.3054	20.4685	19.8189	20.3939	20.0495	19.9174	19.8404	19.8271			0.201003	-0.95715	-1.32922
CBX1	P83916	CBX1_HUMAN	Chromobox protein homolog 1	17.8432	10.6478	17.5334	18.6166	10.6478	10.6478	10.6478	17.2977	10.6478	10.6478	17.8926	17.8572	17.7758	17.8904	17.3495	17.0353	16.1778	10.6478	17.7414	17.2626	17.1933	16.8142	10.6478	10.6478	10.6478	10.6478	17.0118	17.0705	10.6478	10.6478	10.6478	10.6478	10.6478	10.6478	10.6478	16.5525	17.9409	17.969	10.6478	10.6478	+	Responders_Nonresponder	0.0129262	-2.68049	-2.61354
CBX3	P45973;Q13185;Q13185	CBX3_HUMAN;CBX5_HUMAN;CBX3_HUMAN	Chromobox protein homolog 5;Chromobox protein homolog 3	18.9041	18.7946	19.2278	19.3339	19.3819	19.2445	19.4476	19.1642	17.7317	19.0212	18.946	19.0347	18.8982	18.8724	17.7977	18.369	17.5541	17.4562	18.8667	18.739	18.3843	18.4384	17.1881	16.7384	18.5676	18.9358	19.1128	19.0773	18.7081	18.3818	18.6696	19.4884	18.714	18.5232	19.0873	18.5102	19.3339	19.3387	18.1715	18.1589			0.458804	0.161189	0.750919
CBX5	P45973;P45973;Q13185	CBX5_HUMAN;CBX3_HUMAN;CBX5_HUMAN	Chromobox protein homolog 5;Chromobox protein homolog 5	10.6478	10.6478	18.8208	18.8797	16.6528	10.6478	17.483	17.129	17.4551	17.5686	17.4037	16.8264	16.5853	16.3124	15.955	16.5426	10.6478	10.6478	17.1414	17.0135	10.6478	10.6478	10.6478	10.6478	16.6443	10.6478	10.6478	10.6478	10.6478	16.1428	16.5552	10.6478	10.6478	10.6478	15.6196	10.6478	16.4728	16.6285	10.6478	10.6478			0.515294	0.689609	0.657405
CC2D1A	Q6P1N0;Q6P1N0-2	C2D1A_HUMAN	Coiled-coil and C2 domain-containing protein 1A	18.3489	18.4149	16.4907	17.8924	18.6722	18.4214	18.977	18.8873	18.1856	18.6387	18.6261	18.3189	18.1056	17.6708	17.9894	17.8128	18.2452	17.9143	18.2378	18.614	18.1988	17.9458	10.6478	17.9046	18.0801	17.7273	18.7686	18.2243	17.7777	17.9118	16.5104	18.6351	15.0036	16.5673	16.8089	18.7336	17.5621	18.4107	18.2613	18.6559			0.565975	-0.2811	-0.582786
CCAR1	Q8IX12;Q8IX12-2	CCAR1_HUMAN	Cell division cycle and apoptosis regulator protein 1	18.4657	19.143	19.7728	19.9423	19.3116	19.0675	19.6249	19.428	19.1372	19.0604	19.2419	19.0331	19.8131	19.7849	19.2598	19.4693	18.2988	10.6478	19.0077	18.4594	18.2134	18.3238	19.5459	18.6313	19.5678	19.3591	19.5383	19.3351	19.6899	19.9497	19.3379	19.3263	19.4862	18.5841	18.2581	19.2378	19.1157	19.6141	19.5207	18.3905			0.268555	0.471704	1.13301
CCAR2	Q8N163;Q8N163-2	CCAR2_HUMAN	Cell cycle and apoptosis regulator protein 2	21.4404	21.4088	21.6453	21.7968	19.9832	20.3174	21.2127	21.2967	20.5079	20.0151	21.5319	21.5229	21.2312	21.1843	21.4692	21.4635	21.3087	21.2462	21.4481	21.42	20.9474	20.9052	21.2083	21.1689	21.3157	21.2369	20.7714	20.6264	20.6398	20.582	19.725	20.2911	19.7203	19.3204	21.5428	21.4065	19.7958	19.9289	20.7754	20.7345			0.533021	0.129049	0.629383
CCDC124	Q96CT7	CC124_HUMAN	Coiled-coil domain-containing protein 124	19.8261	19.9004	20.4811	20.6503	20.4813	20.7503	20.6283	20.5686	21.1428	21.1872	19.9184	19.9007	19.7233	20.089	19.2164	19.625	19.3921	19.4101	20.0344	19.9545	19.4594	19.5402	20.4616	20.1297	20.5539	20.4031	20.6299	20.5597	20.9162	20.961	20.6345	20.9802	20.1956	20.2022	20.3401	20.4393	21.1459	21.1968	20.9252	20.8833	+	Responders_Nonresponder	0.0323023	0.354701	2.231
CCDC127	Q96BQ5	CC127_HUMAN	Coiled-coil domain-containing protein 127	17.557	15.8049	16.5943	16.0798	10.6478	10.6478	17.7003	10.6478	10.6478	10.6478	18.0828	17.9459	17.9827	18.1221	17.5661	18.0205	16.383	10.6478	17.2855	17.0684	16.7577	17.1433	10.6478	10.6478	10.6478	17.6689	16.9425	16.5505	16.678	17.4511	10.6478	10.6478	10.6478	10.6478	10.6478	16.4241	15.8356	10.6478	10.6478	10.6478	+	Responders_Nonresponder	0.0206451	-2.38796	-2.42083
CCDC134	Q9H6E4	CC134_HUMAN	Coiled-coil domain-containing protein 134	18.5239	18.7167	18.431	19.7217	18.4736	18.5877	19.9556	20.1503	17.9375	16.5914	18.6341	17.5455	18.7623	18.5304	18.5369	18.1191	18.6475	18.5388	18.3024	18.5144	18.939	18.9479	18.1185	18.0989	18.3153	18.7134	19.4341	18.6348	19.9229	19.899	18.9746	18.9159	18.8255	18.6893	19.3599	18.6003	19.9275	20.006	18.4499	18.1428			0.561973	-0.138886	-0.585986
CCDC22	O60826	CCD22_HUMAN	Coiled-coil domain-containing protein 22	18.0186	17.8649	17.5452	17.5867	10.6478	10.6478	16.8572	10.6478	10.6478	10.6478	17.4393	17.4454	16.9478	17.4029	17.8249	16.8263	16.0218	17.6908	10.6478	17.5608	16.7137	17.2342	10.6478	10.6478	17.7581	16.1221	10.6478	10.6478	15.0991	10.6478	10.6478	10.6478	10.6478	10.6478	16.1931	17.3468	10.6478	10.6478	10.6478	10.6478			0.874288	-0.170778	-0.15935
CCDC25	Q86WR0;Q86WR0-2	CCD25_HUMAN	Coiled-coil domain-containing protein 25	18.6355	18.9317	23.5014	21.7783	19.5235	19.1562	19.12	19.1069	20.6425	20.5046	18.7137	18.5894	19.7044	19.4435	19.456	19.3644	18.9166	17.3459	20.3381	20.1669	18.0144	17.6543	20.2113	20.2609	19.2783	19.1579	20.5909	20.5867	19.1638	19.3996	18.6463	19.8136	19.6275	19.5517	18.9747	18.9028	19.1033	19.23	19.236	17.7322			0.0927755	0.607307	1.73597
CCDC47	Q96A33;Q96A33-2	CCD47_HUMAN	PAT complex subunit CCDC47	18.3751	18.367	18.3804	18.3689	18.7156	18.8219	19.0587	19.2843	19.1032	18.8009	18.5496	18.5321	18.8003	18.3725	18.8983	18.8507	18.6862	17.9871	18.4938	18.6053	18.8323	18.6409	18.0531	17.831	18.6717	18.8854	18.4999	18.4872	18.6893	18.1877	18.2571	17.2682	16.2295	16.294	18.3124	18.4595	18.9208	18.7803	10.6478	18.0159			0.221776	0.500722	1.25345
CCDC50	Q8IVM0;Q8IVM0-2	CCD50_HUMAN	Coiled-coil domain-containing protein 50	15.772	16.4816	16.4647	16.8581	10.6478	10.6478	15.6536	15.918	10.6478	10.6478	17.3789	17.3056	18.2333	18.0631	17.4574	17.5702	16.3353	10.6478	16.9906	16.3397	15.9297	16.1949	10.6478	10.6478	17.2616	10.6478	17.1009	15.9641	10.6478	15.4801	10.6478	10.6478	15.6549	10.6478	16.5716	16.0723	10.6478	15.969	10.6478	10.6478			0.0948137	-1.59076	-1.71562
CCDC51	Q96ER9	MITOK_HUMAN	Mitochondrial potassium channel	10.6478	10.6478	10.6478	17.029	10.6478	16.1317	16.481	10.6478	10.6478	10.6478	17.0812	17.0956	17.2097	17.2093	16.4376	17.2501	17.8875	16.4057	17.883	17.3852	17.5906	17.4948	10.6478	10.6478	10.6478	17.3287	16.21	17.4328	18.9424	18.0785	19.5737	18.5105	10.6478	10.6478	10.6478	16.7446	17.094	15.8357	10.6478	10.6478	+	Responders_Nonresponder	0.00899161	-2.77706	-2.78356
CCDC6	Q16204	CCDC6_HUMAN	Coiled-coil domain-containing protein 6	17.9484	18.0292	16.2544	16.5637	16.831	10.6478	16.9284	17.0951	10.6478	10.6478	17.2874	17.7039	17.2819	18.0538	16.5859	17.3965	16.4857	10.6478	16.419	10.6478	16.5489	15.9486	10.6478	10.6478	10.6478	10.6478	17.8092	15.3315	10.6478	16.1162	10.6478	10.6478	10.6478	10.6478	13.1068	10.6478	10.6478	10.6478	10.6478	10.6478			0.321644	-1.0182	-1.00478
CCDC7	Q96M83	CCDC7_HUMAN	Coiled-coil domain-containing protein 7	17.1919	18.428	10.6478	18.1157	19.3955	10.6478	19.1578	10.6478	18.9576	19.0413	10.6478	10.6478	10.6478	10.6478	10.6478	10.6478	18.0986	18.3856	10.6478	10.6478	18.1863	10.6478	10.6478	19.6754	10.6478	19.1237	10.6478	10.6478	10.6478	20.1492	10.6478	10.6478	10.6478	19.2603	10.6478	18.8739	10.6478	10.6478	18.4812	19.1881			0.145762	1.92616	1.48747
CCDC71	Q8IV32	CCD71_HUMAN	Coiled-coil domain-containing protein 71	20.9813	21.3509	21.1106	21.274	21.4456	21.7795	21.2151	21.5572	21.5616	21.7189	20.53	20.8813	20.2549	20.824	20.6231	20.7072	21.1161	21.6326	21.4496	21.7422	20.9401	20.7981	21.1865	21.7862	21.1569	21.3871	21.327	20.7017	21.1596	21.5918	21.4247	21.5481	21.9096	21.5108	21.7395	21.7045	22.2835	22.3123	22.3366	21.9834			0.341947	0.139738	0.966281
CCDC77	Q9BR77	CCD77_HUMAN	Coiled-coil domain-containing protein 77	19.5667	19.8389	19.1226	19.3234	19.825	20.6741	19.5965	18.8772	19.9711	19.8698	19.4211	19.6975	19.2809	19.506	18.4824	18.8478	10.6478	19.6496	19.5893	17.3604	18.0435	18.037	18.9496	18.7624	18.6128	19.601	19.2283	19.2474	19.2268	19.0695	18.4749	10.6478	20.0739	19.6731	19.2932	19.6042	19.2465	18.8903	20.0066	19.4018			0.798752	0.167044	0.256926
CCDC86	Q9H6F5;Q9H6F5-2	CCD86_HUMAN	Coiled-coil domain-containing protein 86	10.6478	10.6478	18.0148	17.3971	10.6478	10.6478	17.3874	17.2648	18.4994	17.4154	10.6478	10.6478	17.4691	16.5242	10.6478	10.6478	10.6478	10.6478	17.3299	17.245	14.8956	14.7858	10.6478	10.6478	10.6478	16.2415	17.3542	16.9637	17.8621	17.7105	10.6478	10.6478	10.6478	10.6478	10.6478	18.0275	17.8926	10.6478	10.6478	10.6478			0.94711	-0.0729365	-0.06681
CCDC9	Q9Y3X0	CCDC9_HUMAN	Coiled-coil domain-containing protein 9	18.3906	18.7799	16.0322	18.6296	18.9378	18.2191	19.2421	19.1809	17.4625	18.5158	18.9786	18.6773	18.8924	18.9919	18.64	18.8495	16.501	17.6543	18.2753	18.3322	18.7212	17.7979	10.6478	17.4849	17.3368	18.0492	19.2127	17.4061	18.558	18.4863	17.3236	17.0786	10.6478	10.6478	17.5845	17.9262	18.0128	17.6096	10.6478	18.2938			0.653818	0.336023	0.452112
CCL20	P78556;P78556-2	CCL20_HUMAN	C-C motif chemokine 20	10.6478	10.6478	10.6478	19.0556	10.6478	18.453	10.6478	17.652	10.6478	10.6478	16.8488	10.6478	17.3166	17.43	10.6478	10.6478	10.6478	10.6478	19.7199	19.0113	10.6478	10.6478	10.6478	10.6478	10.6478	17.6633	20.6674	20.4798	21.7459	21.6622	10.6478	10.6478	19.4665	19.3349	10.6478	17.6532	20.3568	20.232	10.6478	10.6478	+	Responders_Nonresponder	0.0169777	-3.19716	-2.49788
CCL24	O00175	CCL24_HUMAN	C-C motif chemokine 24	10.6478	10.6478	10.6478	10.6478	10.6478	10.6478	19.6473	19.5301	10.6478	18.4469	16.4164	16.7141	16.8082	10.6478	18.3093	18.4271	18.524	17.9459	17.3366	17.6136	17.2569	17.4648	10.6478	10.6478	18.3302	10.6478	17.5196	17.3003	18.2147	18.0793	18.4162	18.7627	18.4877	17.0681	17.2778	18.2669	20.7081	20.6436	18.7656	10.6478	+	Responders_Nonresponder	0.00791384	-3.13826	-2.87413
CCS	O14618	CCS_HUMAN	Copper chaperone for superoxide dismutase	18.1303	18.4537	18.8042	18.7334	17.6677	18.1098	19.1289	18.99	19.3462	17.6414	19.345	19.2299	19.2756	19.3302	19.5654	19.4568	19.8043	19.3096	19.4857	19.0583	19.4128	19.3572	18.5136	19.2024	19.3446	19.4709	19.5787	18.9873	19.512	19.4656	18.4573	18.6791	19.4906	18.5775	19.8933	19.6851	18.8238	18.8427	18.1835	19.2763	+	Responders_Nonresponder	0.0146009	-0.452261	-2.61846
CCT2	P78371;P78371-2	TCPB_HUMAN	T-complex protein 1 subunit beta	21.6433	21.7352	22.2783	22.1872	22.1835	22.0878	21.8174	21.6532	21.6284	21.6451	22.3113	22.3206	22.2222	22.1412	21.9857	21.8787	21.5719	21.4267	21.9403	21.8845	21.9947	21.8621	21.5091	21.6184	21.4242	21.4438	21.4367	21.5269	21.5379	21.7816	21.3179	21.5513	21.0112	20.7799	22.092	22.0736	22.0704	22.0426	21.5465	21.6809			0.992702	0.00101194	0.00920787
CCT3	P49368;P49368-2	TCPG_HUMAN	T-complex protein 1 subunit gamma	21.9939	21.8756	22.1231	22.1145	21.6336	21.6563	21.5767	21.5972	22.0234	21.9273	22.1691	22.1541	22.1147	22.0817	21.8476	21.7899	21.3848	21.5842	21.5497	21.6863	21.8005	21.821	21.3581	21.2067	21.5042	21.4967	21.3471	21.2475	21.7257	21.8081	20.6808	20.8685	20.1483	20.3375	21.9965	21.9553	21.6769	21.5626	21.5145	21.5679			0.699178	0.0565463	0.389368
CCT4	P50991;P50991-2	TCPD_HUMAN	T-complex protein 1 subunit delta	21.5362	21.4832	22.0933	22.1161	21.679	21.7357	21.4953	21.4962	21.7477	21.5581	21.9762	22.0694	21.9207	21.8928	21.6884	21.6255	21.4436	21.3438	21.6837	21.6644	21.7893	21.8072	21.3852	21.2002	21.3655	21.3981	21.431	21.3481	21.5856	21.63	20.8598	20.7871	20.4066	20.3704	21.7954	21.7697	21.6347	21.5743	21.3705	21.3722			0.995492	-0.000695267	-0.00568742
CCT5	P48643;P48643-2	TCPE_HUMAN	T-complex protein 1 subunit epsilon	21.8412	21.7355	22.2062	22.2308	21.9358	21.8975	21.7846	21.5976	21.7336	21.8725	22.2735	22.1444	21.9853	22.0518	21.7248	21.6312	21.6993	21.5866	21.8759	21.7054	21.9727	21.9544	21.1684	21.3403	21.3928	21.4249	21.4027	21.1483	21.9005	21.756	21.1937	21.1182	20.5638	20.3829	22.0338	21.9418	21.7944	21.7326	21.5191	21.6319			0.782581	0.0353606	0.277928
CCT6A	P40227;P40227-2;P40227;P40227-2;Q92526;Q92526-2	TCPZ_HUMAN;TCPW_HUMAN;TCPZ_HUMAN	T-complex protein 1 subunit zeta;T-complex protein 1 subunit zeta	21.5053	21.5096	21.8236	21.6257	21.292	21.3662	21.2479	21.2617	21.8027	21.8102	21.5263	21.6527	21.5157	21.5104	21.2651	21.2614	21.2107	21.2038	21.4001	21.3304	21.2806	21.3173	21.1913	21.1876	21.3242	21.2931	20.8323	20.692	21.3228	21.3848	21.1253	21.0108	20.1174	20.0434	21.4261	21.5618	21.6338	21.5643	21.3308	21.2809			0.0775754	0.196594	1.81982
CCT6B	P40227;P40227-2;Q92526;Q92526-2;Q92526;Q92526-2;Q92526-3	TCPW_HUMAN;TCPZ_HUMAN;TCPW_HUMAN	T-complex protein 1 subunit zeta;Isoform 2 of T-complex protein 1 subunit zeta-2	10.6478	20.0395	19.6028	19.0927	20.565	10.6478	20.0017	10.6478	10.6478	10.6478	19.568	20.0803	18.95	19.4718	16.7041	18.4904	17.7022	10.6478	19.687	19.7402	19.6364	10.6478	10.6478	19.9544	19.1994	18.9805	19.2335	19.5552	20.2928	19.9809	18.3322	10.6478	10.6478	10.6478	18.8992	19.2143	19.8858	10.6478	18.4594	18.6787			0.360826	-1.22031	-0.926505
CCT7	Q99832;Q99832-2;Q99832-3;Q99832-4	TCPH_HUMAN	T-complex protein 1 subunit eta	21.7134	21.867	22.2227	22.1744	21.8803	21.678	21.7163	21.6837	21.9729	21.6682	22.2861	22.3469	22.1783	22.169	21.9617	21.8836	21.5561	21.6295	21.9615	21.9674	22.0913	22.0502	21.5283	21.3369	21.5112	21.3482	21.4485	21.2829	21.8367	21.8502	20.8345	20.7565	19.8108	19.7701	22.0859	22.0043	21.8262	21.7883	21.2244	21.5791			0.969515	0.00665322	0.0384887
CCT8	P50990;P50990-2;P50990-3	TCPQ_HUMAN	T-complex protein 1 subunit theta	22.2688	22.2404	22.8563	22.7452	21.9283	22.1106	22.1467	22.119	22.4195	22.4819	22.6986	22.7228	22.6089	22.6192	22.3333	22.2781	22.0016	22.0993	22.1723	22.1864	22.5023	22.4712	21.7344	21.7885	22.0693	21.8749	21.8464	21.8264	22.2566	22.3955	21.4114	21.5951	21.1614	21.1204	22.3725	22.3923	22.2518	22.3458	21.8383	22.0233			0.821865	-0.0289444	-0.226723
CD14	P08571	CD14_HUMAN	Monocyte differentiation antigen CD14	19.5638	18.9783	21.2186	21.1805	19.7072	19.5559	18.5499	18.8304	19.436	19.4353	19.7866	19.4128	19.9158	19.6178	19.9401	19.8925	20.2281	20.1786	20.1112	19.4777	19.7553	19.566	18.8431	19.617	20.0461	19.9415	20.6833	20.7383	19.1753	18.7452	19.2697	19.3779	19.4181	19.3012	20.0668	19.7234	19.5169	19.6462	19.6579	19.6641			0.55165	-0.116697	-0.602546
CD151	P48509	CD151_HUMAN	CD151 antigen	19.4733	19.7991	19.3901	19.5862	19.5776	19.2677	19.2454	19.338	18.5958	18.1741	19.7364	19.5867	19.5202	19.05	19.6177	19.4449	19.7492	19.8775	19.9115	19.761	19.7534	19.7276	18.6385	18.4815	19.1803	18.3516	19.363	18.6282	19.9663	19.9183	18.32	19.1555	19.0378	18.37	19.1991	19.4892	18.7405	18.4714	17.0594	18.7932			0.28896	-0.206388	-1.07569
CD163	Q86VB7;Q86VB7-2;Q86VB7-3;Q86VB7-4	C163A_HUMAN	Scavenger receptor cysteine-rich type 1 protein M130	18.6651	18.9329	19.8436	20.8495	10.6478	10.6478	10.6478	10.6478	10.6478	10.6478	19.8151	19.814	10.6478	10.6478	19.7538	19.5511	19.3987	18.3637	18.9124	18.9453	19.0664	18.6368	10.6478	10.6478	20.0881	19.461	19.3517	18.9793	19.7547	20.1507	10.6478	10.6478	18.846	18.1344	20.1223	19.7274	16.9509	10.6478	19.8856	10.6478	+	Responders_Nonresponder	0.0348289	-2.91045	-2.20886
CD177	Q8N6Q3	CD177_HUMAN	CD177 antigen	10.6478	19.6249	21.1983	21.1534	10.6478	10.6478	15.8602	17.0041	10.6478	10.6478	16.4852	17.0138	17.7613	17.7339	19.7781	19.7856	19.3101	18.9435	20.3194	20.38	10.6478	10.6478	19.8488	19.4096	10.6478	10.6478	17.6841	17.5011	17.6809	17.7435	20.1544	19.4994	10.6478	10.6478	21.6416	21.6644	18.4176	18.2132	19.5316	18.9401			0.510188	-0.882817	-0.666741
CD248	Q9HCU0	CD248_HUMAN	Endosialin	10.6478	10.6478	16.1322	15.3065	10.6478	14.9971	10.6478	10.6478	10.6478	10.6478	15.7547	16.1981	15.5452	15.3208	15.7277	15.1988	14.9843	15.5597	10.6478	10.6478	14.703	14.4478	10.6478	10.6478	14.9277	10.6478	16.9221	16.9342	10.6478	14.7558	10.6478	10.6478	15.1339	10.6478	10.6478	10.6478	10.6478	10.6478	10.6478	10.6478	+	Responders_Nonresponder	0.00629777	-2.05331	-2.89219
CD2AP	Q9Y5K6	CD2AP_HUMAN	CD2-associated protein	19.582	19.5339	18.5562	18.1261	18.8122	18.6103	18.8155	18.5796	10.6478	17.8901	18.7054	18.3876	18.5565	18.5046	18.6761	18.4742	18.9009	18.3492	18.8876	18.8019	18.6231	18.661	10.6478	17.3682	17.6456	17.9777	18.0979	17.4083	18.6668	17.988	15.634	15.7365	10.6478	10.6478	18.6442	18.2786	18.3417	18.0688	14.9156	18.1615			0.72517	-0.284352	-0.35441
CD2BP2	O95400	CD2B2_HUMAN	CD2 antigen cytoplasmic tail-binding protein 2	18.0877	18.277	18.4973	18.9775	17.6414	17.1351	18.7868	18.6158	17.1479	18.3689	18.8723	18.8273	18.8931	18.8958	18.2214	18.6651	16.8799	16.4844	18.1442	18.0048	17.8888	17.9429	17.6356	17.8052	18.4606	17.4587	19.0647	19.129	17.1645	18.4219	16.5544	17.3132	16.9764	17.8769	17.8818	17.7847	17.7534	17.1041	10.6478	10.6478			0.317729	0.526091	1.01953
CD320	Q9NPF0	CD320_HUMAN	CD320 antigen	10.6478	10.6478	10.6478	17.6829	17.5306	18.1257	17.6345	17.9963	17.5623	17.1561	18.429	18.5305	17.3045	17.8359	15.7211	10.6478	14.6085	10.6478	16.5881	16.2022	16.6623	16.8006	10.6478	16.7958	15.8768	14.4839	17.8213	16.7854	18.1136	18.481	16.2324	16.8956	10.6478	10.6478	10.6478	15.385	18.0207	17.1483	10.6478	10.6478			0.789313	-0.262062	-0.269149
CD38	P28907	CD38_HUMAN	ADP-ribosyl cyclase/cyclic ADP-ribose hydrolase 1	18.98	19.0301	15.6038	16.6262	10.6478	10.6478	10.6478	10.6478	10.6478	10.6478	16.9348	16.7626	17.2989	17.2883	17.5453	17.7901	18.1798	17.5264	18.7319	18.3108	17.5382	17.2742	17.085	17.8447	19.9978	19.968	17.8395	17.6442	16.8291	16.2696	17.9393	18.6197	10.6478	10.6478	19.3136	18.8965	15.819	15.7807	17.2785	17.9929			0.355729	-0.957916	-0.940986
CD44	P16070;P16070-3;P16070-4;P16070-5;P16070-6;P16070-7;P16070-8;P16070-9;P16070-10;P16070-11;P16070-12;P16070-13;P16070-14;P16070-15;P16070-16;P16070-17;P16070-18	CD44_HUMAN	CD44 antigen	21.0141	21.094	22.6943	22.57	21.9258	22.1197	20.2992	20.3486	21.7883	21.804	21.9223	21.8957	21.9467	22.0157	21.6929	21.9048	21.9331	21.8651	21.6189	21.6644	21.2587	21.1378	22.1288	22.2118	21.6238	21.8033	22.6674	22.6859	21.4247	21.3138	20.4483	20.4854	19.9883	20.2518	21.5435	21.6818	19.6857	19.8539	21.9743	22.085			0.868012	0.0421586	0.167322
CD46	P15529-2;P15529-3;P15529-4;P15529-5;P15529-6;P15529-7;P15529-16;P15529;P15529-2;P15529-11;P15529-3;P15529-12;P15529-4;P15529-13;P15529-5;P15529-14;P15529-6;P15529-15;P15529-7;P15529-8;P15529-9;P15529-10	MCP_HUMAN;MCP_HUMAN	Isoform B of Membrane cofactor protein;Membrane cofactor protein	16.4077	17.1762	16.9682	17.2822	17.8791	16.9798	18.0579	17.994	18.7209	18.6553	18.1395	18.5358	17.6818	17.5562	16.8828	16.8639	17.5837	17.5072	18.2769	17.9569	17.5344	18.0172	18.7574	17.977	17.6317	17.3371	17.1583	17.1436	18.7515	18.5795	18.4682	18.1398	10.6478	17.1706	17.0917	17.4763	18.1631	17.7004	10.6478	10.6478			0.108789	0.94285	1.66406
CD47	Q08722;Q08722-2;Q08722-3;Q08722-4	CD47_HUMAN	Leukocyte surface antigen CD47	18.5628	18.3013	19.431	19.1226	18.0195	17.2794	17.6058	17.5633	16.8725	15.8904	17.6789	17.6947	17.0363	16.6822	16.926	16.6715	18.3846	17.956	10.6478	16.1827	17.7394	17.5501	10.6478	16.2907	17.271	17.1877	17.8503	17.8687	19.2164	19.4518	10.6478	17.8596	10.6478	17.4453	10.6478	10.6478	15.5575	10.6478	10.6478	10.6478			0.886067	0.142186	0.144297
CD55	P08174;P08174-2;P08174-3;P08174-4;P08174-5;P08174-6;P08174-7	DAF_HUMAN	Complement decay-accelerating factor	20.3951	20.777	19.5543	19.1434	20.1479	19.9568	20.9463	21.0683	20.9067	20.8119	19.9823	19.8151	18.7331	18.6684	18.4279	17.6048	17.1746	19.0136	19.6723	19.7521	18.8996	19.4027	20.4524	20.6092	19.3503	10.6478	19.5201	19.5981	18.7663	19.2201	10.6478	18.985	10.6478	10.6478	19.6518	10.6478	10.6478	17.0454	10.6478	20.1272			0.322189	1.13921	1.0042
CD59	P13987;P13987-2	CD59_HUMAN	CD59 glycoprotein	20.7661	20.6292	21.3771	21.3943	20.0989	20.2929	20.2838	20.2009	20.5831	20.5659	20.6963	20.8097	20.7142	20.7835	20.6653	20.7589	20.9669	21.1084	20.8551	20.9831	20.9331	20.9359	20.909	21.0154	21.5166	21.6129	21.3767	21.5323	20.3011	20.286	21.5964	21.5614	21.7846	21.7879	20.6377	20.8847	20.7656	20.6343	21.4661	21.4498			0.527123	-0.0967808	-0.639236
CD5L	O43866	CD5L_HUMAN	CD5 antigen-like	16.9194	17.2018	19.9549	19.864	15.7735	10.6478	15.9304	10.6478	16.4278	15.7191	16.5907	17.1814	17.1964	17.0077	17.3986	17.4407	17.89	17.8437	16.5359	10.6478	17.0496	16.6247	10.6478	10.6478	16.4987	16.4737	18.9061	18.7625	16.6432	16.2326	17.3473	18.2629	17.6858	10.6478	18.1379	17.957	16.9257	16.866	10.6478	10.6478			0.809468	-0.225738	-0.242997
CD63	P08962;P08962-2;P08962-3	CD63_HUMAN	CD63 antigen	17.9794	17.5314	19.9575	19.8721	18.6151	19.0947	18.7968	18.4762	18.5358	18.2183	18.7433	18.5073	19.4247	18.1965	18.0419	18.0826	19.1072	18.9057	18.5207	18.7574	19.1817	18.8725	18.4903	18.4338	19.2622	19.7891	19.0176	19.0467	19.4979	20.0927	18.6352	19.6038	18.173	10.6478	17.8665	17.5	17.8379	17.7039	19.3919	19.2302			0.49857	0.294994	0.685282
CD68	P34810;P34810-2;P34810-3	CD68_HUMAN	Macrosialin	16.9511	16.8279	17.3389	18.2358	10.6478	10.6478	17.8436	17.2733	10.6478	17.143	17.4551	17.1404	15.854	16.4774	16.4484	15.9831	19.6692	19.6822	18.3568	18.4879	19.1217	19.0906	17.6777	18.4486	18.1102	17.9207	18.6187	17.8108	17.1232	17.1668	18.978	17.7316	15.5034	10.6478	18.8693	18.3539	10.6478	10.6478	20.2987	20.3635			0.752957	-0.289093	-0.317098
CD74	P04233;P04233-2;P04233-4;P04233-5	HG2A_HUMAN	Isoform p35 of HLA class II histocompatibility antigen gamma chain	19.0265	19.2945	19.2558	19.5778	18.6848	10.6478	17.2759	17.3127	19.0126	18.8578	19.8787	19.6946	20.4485	20.3152	19.6119	19.967	19.9554	20.1925	18.756	18.9948	19.3213	19.1918	20.4503	20.4535	20.6942	20.923	19.7654	19.9365	21.2144	21.2718	20.4728	20.5618	18.9797	18.4046	19.42	19.1718	20.8351	21.0292	20.9628	21.1071			0.0849296	-1.04281	-1.80959
CD9	P21926	CD9_HUMAN	CD9 antigen	18.1734	18.2703	19.1532	18.9127	20.087	20.1772	19.5224	19.2786	17.7673	17.8405	19.6017	19.4026	18.9693	18.8846	19.2828	19.4073	19.3362	19.3077	19.7556	19.9123	20.4103	20.3651	19.2777	19.8738	19.2758	19.9056	19.9186	20.0378	19.8913	19.8437	18.4716	18.8355	19.3236	18.9907	18.4389	18.8091	18.9287	18.637	19.3183	18.522	+	Responders_Nonresponder	0.0371898	-0.45278	-2.18251
CD99	P14209;P14209-3	CD99_HUMAN	CD99 antigen	18.833	18.7899	18.7547	18.5918	18.7495	18.7064	18.7821	18.842	18.6539	18.7153	19.0832	19.2198	18.5178	18.7551	20.4666	20.744	20.1501	20.231	19.8826	19.957	19.606	19.7551	18.7653	19.3087	10.6478	10.6478	20.174	20.3741	19.6317	19.6174	19.5017	20.3885	20.8176	21.1291	20.0117	20.2826	19.4207	19.3514	19.2247	19.0808	+	Responders_Nonresponder	0.0272099	-1.6162	-2.39629
CDA	P32320	CDD_HUMAN	Cytidine deaminase	10.6478	10.6478	17.7834	17.6048	10.6478	10.6478	16.3245	10.6478	10.6478	10.6478	16.8043	14.3973	16.0285	14.9549	13.8432	14.6174	10.6478	10.6478	10.6478	10.6478	10.6478	14.2269	10.6478	10.6478	10.6478	10.6478	16.0782	16.9849	15.6893	16.9668	10.6478	10.6478	10.6478	10.6478	17.6186	16.6583	14.185	14.2291	10.6478	10.6478			0.302946	-0.934349	-1.04651
CDC37	Q16543	CDC37_HUMAN	Hsp90 co-chaperone Cdc37	20.7503	20.9239	20.7408	21.1071	20.9187	21.2134	21.0704	20.8529	21.8005	21.5024	21.2432	21.3012	20.7578	20.6751	20.4114	20.3667	20.8764	20.575	20.6935	20.6384	20.6202	20.5172	20.0581	19.141	20.4232	20.286	20.5203	20.4994	20.5441	19.6574	19.6073	19.9846	19.1944	19.2157	19.9279	20.5136	20.5328	20.2225	19.9384	19.6984			0.307013	0.20581	1.03773
CDC42	P17081;P63000;P63000-2;P15153;P60763;Q9H4E5;Q9H4E5-2;P84095;P60953;P60953-1;P60953	CDC42_HUMAN;RAC1_HUMAN;RAC2_HUMAN;RHOG_HUMAN;CDC42_HUMAN	Ras-related C3 botulinum toxin substrate 2;Cell division control protein 42 homolog	21.6116	21.7107	21.7438	21.8813	21.4568	21.5942	21.5861	21.8804	21.1283	21.553	21.7963	21.8461	21.7446	21.7832	22.087	22.1978	22.1842	22.2083	22.1341	22.0831	22.0536	22.2063	21.6209	22.001	21.8139	21.9847	22.0256	21.9363	21.2529	21.5133	21.9887	21.9014	21.6434	21.6196	22.1601	22.0093	21.9303	21.9377	21.3647	21.3717			0.239783	-0.102994	-1.19429
CDC42EP1	Q00587;Q00587-2	BORG5_HUMAN	Cdc42 effector protein 1	17.9707	17.2876	17.7602	10.6478	16.3073	10.6478	17.6214	17.284	10.6478	16.6701	19.2489	18.9212	18.5262	18.4298	18.1143	17.871	12.3495	10.6478	17.6354	16.9869	17.1467	17.8888	10.6478	10.6478	17.53	17.4903	18.8843	19.1797	16.0803	16.301	10.6478	10.6478	18.179	10.6478	16.7818	10.6478	17.8132	17.7389	10.6478	10.6478			0.0590514	-2.03148	-1.95156
CDC42EP4	Q9H3Q1;Q9H3Q1-2	BORG4_HUMAN	Cdc42 effector protein 4	18.1508	18.773	10.6478	17.8018	10.6478	17.8752	17.6875	18.2167	10.6478	10.6478	17.6953	18.3571	18.0862	17.7321	17.6592	17.3903	10.6478	10.6478	18.3743	10.6478	18.3378	18.205	10.6478	10.6478	18.9601	10.6478	17.7957	18.2037	10.6478	17.3031	10.6478	10.6478	10.6478	10.6478	10.6478	10.6478	17.4841	10.6478	10.6478	10.6478			0.266522	-1.34134	-1.1287
CDC5L	Q99459	CDC5L_HUMAN	Cell division cycle 5-like protein	20.6746	20.472	21.58	21.0872	20.5549	20.0843	19.8302	20.0616	20.2953	20.6809	20.3679	20.0653	20.4966	20.8451	19.3125	19.6189	19.5559	20.0889	20.5167	20.5951	20.2036	19.8974	20.9068	20.5202	21.0629	20.9089	20.9472	20.7589	20.2714	19.7475	19.1716	20.6425	20.5128	20.59	20.5497	20.858	20.4938	20.0832	20.4428	21.2805			0.138116	0.248119	1.51803
CDC73	Q6P1J9	CDC73_HUMAN	Parafibromin	17.9523	10.6478	18.1027	17.6961	15.6364	17.2738	16.8475	17.438	17.2447	17.0597	17.4793	17.2113	16.5558	15.5936	16.2998	16.2014	15.2173	15.4917	16.3052	17.9611	16.7819	16.218	10.6478	16.1399	17.1393	17.7062	18.165	15.899	16.639	17.0611	10.6478	10.6478	10.6478	10.6478	17.9732	16.6473	16.2952	18.3687	10.6478	10.6478			0.830208	0.186412	0.216088
CDH1	P12830;P12830-2	CADH1_HUMAN	Cadherin-1	21.1758	20.6409	21.2239	21.0592	21.8781	21.8151	21.2279	21.4715	20.3985	21.3008	21.2569	21.2353	21.4365	21.7404	21.8013	21.8735	22.3502	22.3554	22.2137	22.363	22.0422	21.9766	21.8015	21.5948	21.6523	21.6811	21.3007	20.5552	22.6076	22.6005	22.1142	22.2025	21.7461	21.6316	22.2708	22.2108	22.0455	21.9404	21.738	22.0559			0.0602007	-0.31759	-1.94154
CDH13	P55290;P55290-2;P55290-3;P55290-4	CAD13_HUMAN	Cadherin-13	10.6478	15.0393	10.6478	15.8422	10.6478	10.6478	10.6478	10.6478	10.6478	10.6478	16.8289	16.6201	16.8698	17.2227	17.4331	17.6886	16.8704	15.8482	10.6478	10.6478	15.9964	15.6346	10.6478	10.6478	10.6478	10.6478	17.2693	16.5148	10.6478	15.2152	10.6478	10.6478	10.6478	15.3174	10.6478	10.6478	15.2715	10.6478	10.6478	10.6478	+	Responders_Nonresponder	2.99466e-05	-3.41672	-4.82155
CDH17	Q12864	CAD17_HUMAN	Cadherin-17	20.4855	20.6347	20.4466	20.1051	21.6503	21.725	21.4412	21.389	20.0982	19.9002	21.7546	21.869	21.6923	21.7761	21.7911	21.8451	22.8184	22.8527	22.3671	22.5178	22.7094	22.6763	22.3126	22.2042	21.1086	21.2152	20.5677	20.6672	22.0398	21.9845	21.0917	21.1865	20.6743	20.6189	22.3445	22.3864	21.6304	21.6303	22.1058	22.2288	+	Responders_Nonresponder	0.0113532	-0.648394	-2.67651
CDHR5	Q9HBB8;Q9HBB8-2;Q9HBB8-4	CDHR5_HUMAN	Cadherin-related family member 5	10.6478	10.6478	10.6478	10.6478	10.6478	10.6478	10.6478	10.6478	10.6478	10.6478	10.6478	15.9359	10.6478	10.6478	17.6679	17.213	19.1731	19.2435	18.3494	18.6724	18.1236	18.1901	10.6478	10.6478	10.6478	10.6478	10.6478	10.6478	18.4369	18.3486	10.6478	10.6478	10.6478	10.6478	10.6478	10.6478	10.6478	10.6478	10.6478	16.4561	+	Responders_Nonresponder	7.12924e-05	-4.00168	-4.92661
CDIPT	O14735;O14735-3	CDIPT_HUMAN	CDP-diacylglycerol--inositol 3-phosphatidyltransferase	19.0766	18.87	18.6922	18.9458	17.5257	18.2583	19.4488	19.2948	17.5377	17.186	18.5768	18.3783	17.9545	18.5308	17.8892	17.8925	17.9404	17.5296	17.766	17.5756	17.2754	16.9656	17.1222	18.639	19.8052	19.2128	17.9037	17.361	18.8527	19.0403	18.5695	17.6914	19.3051	18.3311	15.8191	15.9957	17.9687	17.7452	17.787	17.9065			0.54431	0.183407	0.615097
CDK1	P06493;P06493-2;P06493;P06493-2;Q00526;P24941;P24941-2	CDK1_HUMAN;CDK1_HUMAN;CDK2_HUMAN	Cyclin-dependent kinase 1;Cyclin-dependent kinase 1	18.6495	18.9495	22.4784	22.4303	21.4855	21.7739	21.7848	21.7474	21.5542	21.5674	21.0584	20.963	20.4294	20.4552	18.6333	18.9638	16.7521	18.3576	21.3207	21.3871	19.7448	20.0369	20.2198	20.4993	20.3344	20.0895	20.7336	20.4959	21.6565	21.6955	21.0956	20.9002	20.3561	20.5131	20.8909	20.4944	21.9309	21.9153	20.0867	20.1071			0.113452	0.596263	1.62025
CDK18	Q07002;Q07002-3	CDK18_HUMAN	Cyclin-dependent kinase 18	17.4398	18.0186	19.2049	17.8745	18.4761	18.3496	17.8881	17.2069	16.1748	17.5924	18.1593	17.6662	18.2385	16.9671	15.9759	16.0761	17.5432	16.2505	17.0114	10.6478	15.1703	10.6478	10.6478	10.6478	17.3758	16.0926	10.6478	10.6478	18.5518	17.5232	10.6478	16.4595	10.6478	16.9711	16.3747	16.5986	10.6478	10.6478	10.6478	15.1129			0.0915409	1.62715	1.73121
CDK2	P06493;P06493-2;Q00526;P24941;P24941-2;P24941;P24941-2	CDK1_HUMAN;CDK2_HUMAN;CDK2_HUMAN	Cyclin-dependent kinase 1;Cyclin-dependent kinase 2	18.2277	18.2206	19.794	19.8464	16.3574	10.6478	18.3841	17.6053	10.6478	16.6962	17.6108	16.9657	18.0312	18.0715	16.974	16.5767	10.6478	10.6478	18.3205	17.5137	17.5929	16.3126	10.6478	10.6478	10.6478	10.6478	17.9736	18.3613	17.8678	18.52	10.6478	10.6478	10.6478	10.6478	15.9601	18.4725	18.6414	18.5876	10.6478	10.6478			0.344633	-1.10131	-0.95854
CDK4	P11802	CDK4_HUMAN	Cyclin-dependent kinase 4	17.1337	17.8236	19.8862	19.9081	10.6478	17.8054	18.0671	18.4409	17.9547	18.8827	18.2128	18.1094	18.0051	17.8636	17.8755	17.5538	16.9801	16.172	17.8444	17.2758	18.0455	17.7757	16.1222	10.6478	17.9138	16.8521	18.6597	18.4022	17.7329	17.8456	10.6478	10.6478	18.1825	17.5387	12.449	17.6929	18.4539	15.9451	10.6478	10.6478			0.290404	-0.995802	-1.07767
CDK5	Q00535;Q00535-2	CDK5_HUMAN	Cyclin-dependent-like kinase 5	20.054	20.0975	19.3638	19.1247	19.2374	19.4166	19.1079	19.1338	18.3245	18.7987	19.0236	18.9707	19.0525	18.4322	18.4356	18.535	18.5578	18.4808	18.8083	18.7215	18.9707	18.9279	10.6478	19.3775	19.1612	18.794	18.8614	18.9939	19.3525	19.452	10.6478	16.8942	18.6193	17.473	18.7903	19.0551	18.9881	18.8424	17.6091	18.4321			0.385579	-0.593776	-0.889551
CDK5RAP3	Q96JB5;Q96JB5-2;Q96JB5-3;Q96JB5-4	CK5P3_HUMAN	CDK5 regulatory subunit-associated protein 3	18.1595	18.3882	18.7797	18.7214	17.8102	18.3975	18.3677	18.538	17.6803	17.5801	19.0624	19.0869	19.2624	19.2033	19.3921	19.355	19.0523	19.045	19.1757	18.9458	18.9906	18.8767	18.9327	18.7238	19.2214	18.8991	18.9949	18.7853	18.5946	18.4333	17.7885	18.088	17.0154	10.6478	19.0864	18.8778	18.6792	18.3463	17.556	18.392			0.917645	0.0424684	0.104458
CDK6	Q00534	CDK6_HUMAN	Cyclin-dependent kinase 6	10.6478	10.6478	10.6478	15.6296	10.6478	10.6478	18.1842	17.3903	10.6478	10.6478	18.3998	17.0278	17.0948	17.1263	17.2983	15.4404	17.7449	16.9906	10.6478	10.6478	17.885	17.9867	10.6478	10.6478	10.6478	10.6478	18.9199	16.7618	10.6478	10.6478	10.6478	10.6478	10.6478	10.6478	10.6478	10.6478	10.6478	18.7322	10.6478	10.6478	+	Responders_Nonresponder	0.00348933	-2.97482	-3.11877
CDK9	P50750;P50750-2	CDK9_HUMAN	Cyclin-dependent kinase 9	18.9397	18.7938	17.0388	18.3786	19.1598	19.8154	19.1615	19.3258	10.6478	19.1432	19.5013	19.056	19.5637	19.7199	18.7545	18.7439	18.3309	17.8606	18.8166	18.5835	19.1185	18.5467	10.6478	10.6478	17.4129	10.6478	17.8156	18.2146	17.8165	17.8053	10.6478	10.6478	10.6478	10.6478	17.6272	18.6006	19.1725	18.4983	10.6478	10.6478			0.287405	-1.24477	-1.08142
CDKN2AIP	Q9NXV6	CARF_HUMAN	CDKN2A-interacting protein	17.6573	17.8207	17.892	17.5713	17.3283	16.7143	15.0208	14.7448	15.3232	16.6188	17.8079	17.5534	17.9955	17.8559	17.6236	17.4447	17.5011	17.5455	17.7032	17.6864	17.3735	17.2855	10.6478	10.6478	18.1331	18.0546	17.6715	17.6321	16.3048	16.6414	10.6478	16.5218	15.8942	16.2152	18.4023	18.0194	18.0728	18.1319	17.0752	16.483			0.0504659	-1.35382	-2.0917
CDKN2C	P42773	CDN2C_HUMAN	Cyclin-dependent kinase 4 inhibitor C	16.0866	10.6478	18.3236	17.9871	10.6478	10.6478	10.6478	10.6478	10.6478	10.6478	16.7795	16.991	17.3777	17.4306	17.8521	16.8063	10.6478	10.6478	15.5157	10.6478	15.876	16.0074	10.6478	10.6478	16.6644	17.2841	16.3859	16.9903	10.6478	10.6478	10.6478	16.514	10.6478	18.1128	10.6478	10.6478	15.0543	17.0326	10.6478	10.6478			0.0957691	-1.70496	-1.7107
CDV3	Q9UKY7;Q9UKY7-2	CDV3_HUMAN	Protein CDV3 homolog	20.382	20.5671	19.9251	19.9769	20.3719	20.3418	20.0837	20.1663	20.84	20.6955	20.1084	20.0536	20.1417	20.2592	19.9514	20.0983	20.1152	19.8446	20.2835	20.0656	19.7608	19.5958	20.9541	20.4477	20.6112	20.7754	20.496	20.4379	20.5005	20.472	21.0743	21.4443	20.2713	19.7302	20.419	20.6549	20.826	20.9202	20.5802	21.0479	+	Responders_Nonresponder	0.0253182	0.287864	2.33345
CEACAM1	P31997;P13688;P13688-2;P13688-3;P13688-4;P13688-5;P13688-6;P13688-8;P13688-9;P13688-10;P13688-11;P06731;P06731-2;P13688;P13688-2;P13688-8;P13688-10	CEAM1_HUMAN;CEAM5_HUMAN;CEAM8_HUMAN;CEAM1_HUMAN	Carcinoembryonic antigen-related cell adhesion molecule 5;Carcinoembryonic antigen-related cell adhesion molecule 1	10.6478	10.6478	18.7232	18.7497	19.2871	18.9894	18.5916	17.4743	18.6179	18.4563	17.0559	17.3956	17.9219	17.5276	17.3313	16.8759	18.6047	19.4307	19.7389	20.4045	19.8991	19.6596	19.3192	10.6478	10.6478	10.6478	18.1253	18.2098	21.799	21.8727	10.6478	10.6478	10.6478	10.6478	18.3028	19.7712	10.6478	10.6478	20.1633	20.4093			0.132291	-1.89977	-1.54193
CEACAM5	P06731;P06731-2;P31997;P13688;P13688-2;P13688-3;P13688-4;P13688-5;P13688-6;P13688-8;P13688-9;P13688-10;P13688-11;P06731;P06731-2;P06731;P06731-2;P40199	CEAM5_HUMAN;CEAM1_HUMAN;CEAM5_HUMAN;CEAM8_HUMAN;CEAM5_HUMAN;CEAM6_HUMAN	Carcinoembryonic antigen-related cell adhesion molecule 5;Carcinoembryonic antigen-related cell adhesion molecule 5;Carcinoembryonic antigen-related cell adhesion molecule 5	19.2152	18.7064	19.8528	20.1871	21.0565	21.0995	22.4664	22.5564	21.0886	21.5536	20.8711	20.8882	21.1478	21.1352	20.0784	20.023	21.6792	21.7844	22.707	22.8308	23.1276	23.2285	22.681	23.017	19.8133	19.882	20.8027	20.7638	24.0323	24.1342	19.942	19.8773	17.2307	10.6478	21.1759	21.1373	21.5518	21.6707	22.1244	22.2031			0.685956	-0.270578	-0.408235
CEACAM6	P06731;P06731-2;P40199;P40199	CEAM5_HUMAN;CEAM6_HUMAN;CEAM6_HUMAN	Carcinoembryonic antigen-related cell adhesion molecule 5;Carcinoembryonic antigen-related cell adhesion molecule 6	17.2031	16.9323	22.0674	22.0198	19.7513	19.6274	22.1516	21.985	22.5585	22.5588	19.02	19.1664	19.2364	18.9727	18.0631	17.0253	20.1545	19.774	21.6416	21.6394	21.1622	21.076	21.2051	21.1819	19.9217	19.4776	20.969	20.9539	23.7097	23.6158	21.4643	21.4815	18.6986	19.2176	20.8567	20.8825	22.1553	21.9354	21.6268	21.7309			0.690252	0.215606	0.401649
CEACAM7	Q14002	CEAM7_HUMAN	Carcinoembryonic antigen-related cell adhesion molecule 7	17.8153	18.2299	10.6478	10.6478	18.2404	17.8227	16.9791	10.6478	10.6478	10.6478	19.4862	19.309	18.9482	19.0671	20.3454	20.1281	23.1076	23.1151	23.0707	23.0936	20.5415	20.7193	20.5512	20.2956	19.7376	20.3616	10.6478	17.6482	21.9795	22.1721	19.5777	19.4021	10.6478	10.6478	21.3006	21.236	20.4986	20.2212	22.3393	22.2898			0.0510131	-2.61383	-2.01974
CEACAM8	P31997;P13688;P13688-2;P13688-3;P13688-4;P13688-5;P13688-6;P13688-8;P13688-9;P13688-10;P13688-11;P06731;P06731-2;P31997	CEAM1_HUMAN;CEAM5_HUMAN;CEAM8_HUMAN;CEAM8_HUMAN	Carcinoembryonic antigen-related cell adhesion molecule 5;Carcinoembryonic antigen-related cell adhesion molecule 8	16.2874	18.1592	21.468	21.1129	10.6478	10.6478	10.6478	10.6478	19.9289	20.125	18.7033	10.6478	18.3405	18.2054	10.6478	15.0372	10.6478	10.6478	10.6478	15.78	10.6478	18.1026	18.9675	10.6478	18.4426	17.1572	20.37	20.3357	19.3801	20.6989	19.8867	18.3335	18.1316	10.6478	10.6478	10.6478	17.5341	17.7365	17.6003	19.0083			0.948639	-0.0861328	-0.0648902
CELA3A	P09093	CEL3A_HUMAN	Chymotrypsin-like elastase family member 3A	17.3473	16.8247	16.9508	17.596	10.6478	10.6478	10.6478	10.6478	18.8556	19.3932	20.1899	19.7827	10.6478	10.6478	18.4202	18.2162	17.7723	10.6478	10.6478	10.6478	17.2989	17.0951	18.7874	10.6478	10.6478	10.6478	16.0502	15.9865	10.6478	10.6478	10.6478	10.6478	17.6009	18.407	18.862	10.6478	10.6478	10.6478	10.6478	10.6478			0.794193	-0.320538	-0.262795
CELF1	O95319;O95319-2;O95319-3;O95319-4;O95319-5;Q92879;Q92879-2;Q92879-3;Q92879-4;Q92879-5;Q92879-6;Q92879;Q92879-2;Q92879-3;Q92879-4;Q92879-5;Q92879-6	CELF1_HUMAN;CELF2_HUMAN;CELF1_HUMAN	CUGBP Elav-like family member 2;CUGBP Elav-like family member 1	19.4739	19.6157	20.6876	20.4644	20.5489	20.4771	20.2028	20.1999	19.5984	19.7101	20.1045	20.1307	19.9315	20.1004	19.9042	19.4552	18.8838	18.3824	19.6164	19.6319	19.8275	19.6379	18.195	18.6358	19.6489	19.3685	20.1738	20.0389	19.8173	19.2835	19.0446	19.2941	18.8852	18.9817	19.7998	19.9919	19.8681	19.5814	19.4234	19.366			0.501892	0.127786	0.679765
CELF2	O95319;O95319-2;O95319-3;O95319-4;O95319-5;O95319;O95319-2;O95319-3;O95319-4;O95319-5;Q92879;Q92879-2;Q92879-3;Q92879-4;Q92879-5;Q92879-6	CELF2_HUMAN;CELF1_HUMAN;CELF2_HUMAN	CUGBP Elav-like family member 2;CUGBP Elav-like family member 2	18.4691	18.926	19.3757	19.3615	18.6015	18.5383	10.6478	10.6478	18.536	19.2784	19.7672	19.9638	20.0815	19.9376	19.3957	19.0648	17.8294	17.5674	18.7908	18.8927	18.9199	18.5748	18.8569	19.1229	19.8536	19.6718	18.7631	19.5434	19.5733	19.6599	17.8137	17.3027	17.5517	15.6795	19.4776	19.5573	18.9719	18.9484	17.1839	19.2282			0.25163	-0.810986	-1.17852
CENPB	P07199	CENPB_HUMAN	Major centromere autoantigen B	10.6478	10.6478	10.6478	10.6478	10.6478	10.6478	16.606	10.6478	10.6478	10.6478	16.8614	16.3503	16.8764	15.9325	15.9364	10.6478	10.6478	10.6478	10.6478	10.6478	10.6478	15.853	10.6478	10.6478	10.6478	10.6478	17.4433	16.0548	17.04	14.3854	10.6478	10.6478	10.6478	10.6478	10.6478	10.6478	10.6478	15.481	10.6478	10.6478	+	Responders_Nonresponder	0.00146776	-2.44575	-3.48523
CENPE	Q02224;Q02224-3	CENPE_HUMAN	Centromere-associated protein E	16.6686	17.1125	17.9858	17.5059	10.6478	16.2448	17.4105	17.6099	17.3623	13.7619	18.1597	18.1174	18.6096	19.1673	18.7848	19.2633	19.2387	18.1122	18.3505	17.8995	16.448	17.3905	16.6909	16.1815	16.3045	17.4462	17.5675	17.848	17.0338	15.9632	10.6478	10.6478	10.6478	16.0284	18.195	18.6267	17.0494	18.3384	16.4993	17.3578			0.0501615	-1.50161	-2.04373
CENPV	Q7Z7K6-3;Q7Z7K6;Q7Z7K6-3	CENPV_HUMAN;CENPV_HUMAN	Isoform 3 of Centromere protein V;Centromere protein V	19.742	19.7192	17.2119	17.3242	19.0891	18.7651	18.1199	17.7866	10.6478	10.6478	18.4424	18.2667	18.2931	18.7429	18.1611	17.8211	17.0588	17.6141	17.7108	18.0725	18.0064	18.17	10.6478	10.6478	17.1197	18.2562	17.0829	10.6478	17.2281	17.8159	10.6478	10.6478	16.4918	16.7709	17.1192	16.7511	15.9008	10.6478	10.6478	10.6478			0.474394	-0.769552	-0.724042
CEP192	Q8TEP8;Q8TEP8-1	CE192_HUMAN	Isoform 1 of Centrosomal protein of 192 kDa	18.1475	18.5458	18.6014	18.6726	18.5922	18.497	18.3748	17.5916	17.7275	18.5763	17.9079	18.3987	18.4572	18.2116	18.3065	18.3476	18.63	17.7377	18.8662	18.7789	18.3154	18.6832	18.6718	17.9751	18.8936	18.9628	18.3084	18.2603	18.5514	18.6481	17.9459	18.6359	18.3884	18.3097	18.7593	18.3549	18.5249	17.9974	17.3605	18.0493			0.413579	0.0981367	0.827555
CEP250	Q9BV73;Q9BV73-2	CP250_HUMAN	Centrosome-associated protein CEP250	20.2115	20.0473	21.027	20.957	22.2043	22.0678	21.2187	20.8951	22.5743	22.4012	19.8773	19.831	20.1278	20.2524	19.4091	19.0171	19.9972	19.8987	20.4037	20.3232	18.4123	18.3408	20.8983	20.7209	21.8077	21.7223	21.5205	21.5596	21.4754	21.3369	21.2322	21.1788	21.8692	22.5942	20.5491	20.4644	21.6553	21.6063	20.8689	21.2317	+	Responders_Nonresponder	0.0246391	0.704441	2.34419
CERS2	Q96G23	CERS2_HUMAN	Ceramide synthase 2	19.0371	19.0968	19.6571	19.2579	19.722	19.7499	19.4797	19.5515	18.7041	18.4892	18.6382	18.8877	18.2625	18.6665	17.8203	17.2436	18.2335	18.1338	18.733	18.6443	17.9692	17.2133	18.1313	18.6777	19.0384	18.6399	19.0331	18.2768	19.4171	19.4253	17.8984	18.8949	18.7591	17.7078	17.7911	18.0092	18.4876	10.6478	10.6478	17.9116	+	Responders_Nonresponder	0.0293875	1.20833	2.31242
CERT1	Q9Y5P4;Q9Y5P4-2;Q9Y5P4-3	CERT_HUMAN	Ceramide transfer protein	10.6478	10.6478	15.1145	16.89	16.6389	10.6478	10.6478	10.6478	10.6478	10.6478	16.4099	16.3573	16.3724	16.5237	15.8003	15.2997	16.7046	16.2421	16.1054	10.6478	16.8977	16.7648	15.713	10.6478	10.6478	10.6478	16.9054	16.0806	15.9543	17.1433	10.6478	10.6478	10.6478	10.6478	15.7802	10.6478	10.6478	15.1378	10.6478	10.6478	+	Responders_Nonresponder	0.00269987	-2.61181	-3.21577
CES1	P23141;P23141-2;P23141-3;P23141;P23141-2;P23141-3;Q9UKY3;Q9UKY3-2	EST1_HUMAN;CES1P_HUMAN;EST1_HUMAN	Liver carboxylesterase 1;Liver carboxylesterase 1	19.6665	19.5978	19.0515	19.3426	17.6719	16.7952	17.1112	17.9283	10.6478	10.6478	19.7184	19.9968	19.8771	20.1161	20.2353	20.2717	19.1424	18.8916	19.2703	19.2374	19.7461	19.5764	20.0619	19.9003	19.7259	19.5471	21.1022	21.1173	17.3069	18.6401	19.5168	19.5022	19.1672	19.2956	17.6768	17.9545	18.321	17.6448	10.6478	18.5136			0.186851	-1.08444	-1.35018
CES1P1	P23141;P23141-2;P23141-3;Q9UKY3;Q9UKY3-2;Q9UKY3	CES1P_HUMAN;EST1_HUMAN;CES1P_HUMAN	Liver carboxylesterase 1;Putative inactive carboxylesterase 4	10.6478	10.6478	18.1754	17.4335	10.6478	17.2775	18.0152	17.6282	16.2739	15.8539	18.8636	18.8853	19.2248	19.2999	19.6917	19.7309	18.347	18.3978	18.4911	10.6478	18.708	18.2733	19.2904	19.2205	18.8334	18.7624	19.939	20.6547	18.082	17.6075	18.9965	18.7759	18.9405	18.9852	18.1815	18.0928	18.2712	10.6478	18.3723	10.6478			0.327772	-0.939826	-0.991955
CES2	O00748;O00748-2;O00748-4;O00748-5;P22303;P22303-2;P22303-4;P22303-3;Q5XG92;Q5XG92-2;Q5XG92-4;Q5XG92-6	EST2_HUMAN	Cocaine esterase	21.9192	21.9244	21.6597	21.567	22.2771	22.3535	22.2434	22.1355	18.0792	17.7968	23.077	23.1391	22.637	22.544	23.0645	23.0852	23.6696	23.6678	22.5886	22.6647	23.125	23.1107	23.094	23.0419	22.0711	22.149	20.3471	20.2957	20.615	20.6235	21.9401	22.0565	19.4736	19.6098	22.8156	22.7931	21.7424	21.6499	22.4343	22.5486			0.497544	-0.304683	-0.685565
CFAP20	Q9Y6A4	CFA20_HUMAN	Cilia- and flagella-associated protein 20	17.8669	18.3968	19.7882	19.4977	18.4547	18.3547	19.0222	18.9934	18.2854	18.2697	19.4484	19.4611	18.9936	18.8075	18.7436	18.5788	18.1771	17.6628	19.2756	19.1369	18.7149	18.704	19.0196	17.5546	19.2175	18.8411	19.0783	19.1182	18.9482	19.2719	18.6826	18.949	19.377	19.1266	19.0674	18.9056	19.1866	19.1424	18.0345	17.5291			0.533834	-0.110182	-0.628174
CFB	P00751	CFAB_HUMAN	Complement factor B	17.5856	17.8726	20.9906	20.9275	18.4515	18.4494	18.6395	18.9546	17.2388	17.7886	19.2247	19.2326	19.8196	19.7077	19.8083	19.9164	19.8755	19.9246	19.7345	19.7754	19.3092	19.3065	19.6611	19.6587	17.875	18.0195	20.4296	20.4585	19.7731	19.6671	19.169	17.4772	18.0405	18.1815	19.3573	19.2797	18.9467	19.0345	17.1976	19.278	+	Responders_Nonresponder	0.0436991	-0.648598	-2.10751
CFD	P00746	CFAD_HUMAN	Complement factor D	15.7788	16.5161	18.2303	18.8401	17.6698	17.1614	17.2705	17.3439	10.6478	10.6478	18.3853	18.3784	18.3087	18.2895	17.861	17.6373	19.1105	19.0851	18.7936	18.3516	18.6052	18.9319	17.8342	17.9261	18.63	17.771	19.7175	19.7218	15.602	15.1849	16.9063	17.5558	19.9203	19.8846	18.5757	18.042	18.7877	18.8025	10.6478	16.8322			0.104906	-1.1855	-1.66619
CFDP1	Q9UEE9;Q9UEE9-2	CFDP1_HUMAN	Craniofacial development protein 1	10.6478	10.6478	10.6478	16.7973	17.374	17.5529	17.2172	17.0374	17.8	10.6478	18.4992	18.3783	17.7515	17.0572	16.9747	17.1711	10.6478	16.7589	16.9001	10.6478	16.9903	17.3757	10.6478	17.6045	18.5766	10.6478	10.6478	18.004	17.5574	17.1377	10.6478	10.6478	10.6478	18.2876	16.8674	17.4631	10.6478	15.9417	10.6478	17.2743			0.293621	-1.12787	-1.06643
CFH	P08603;Q03591;P08603	CFAH_HUMAN;CFAH_HUMAN;FHR1_HUMAN	Complement factor H;Complement factor H	10.6478	10.6478	17.3726	18.5038	10.6478	10.6478	10.6478	10.6478	10.6478	10.6478	16.3199	16.1948	17.0772	16.7003	17.074	16.7455	17.0223	16.5126	16.3348	10.6478	15.9892	15.4296	16.0798	15.6706	10.6478	10.6478	17.659	17.0712	10.6478	10.6478	10.6478	10.6478	15.6958	10.6478	16.5542	10.6478	10.6478	10.6478	10.6478	10.6478	+	Responders_Nonresponder	0.0343854	-2.04268	-2.19745
CFI	P05156	CFAI_HUMAN	Complement factor I	10.6478	10.6478	18.6803	18.5878	10.6478	10.6478	10.6478	10.6478	10.6478	10.6478	17.205	16.9833	17.4713	17.704	17.7963	17.8972	17.7879	17.4956	17.59	10.6478	16.7147	17.1506	10.6478	10.6478	10.6478	10.6478	18.4589	18.3076	10.6478	10.6478	10.6478	10.6478	10.6478	10.6478	16.6955	17.6836	17.5049	16.7054	10.6478	10.6478	+	Responders_Nonresponder	0.00467863	-3.07014	-3.00984
CFL1	P23528;P23528;P60981;P60981-2;Q9Y281;Q9Y281-3;P23528;Q9Y281;Q9Y281-3	COF1_HUMAN;COF1_HUMAN;COF2_HUMAN;DEST_HUMAN;COF1_HUMAN;COF2_HUMAN	Cofilin-1;Cofilin-1;Cofilin-1	23.4758	23.7345	24.3603	24.4284	24.0714	23.9678	24.0075	24.2106	24.0757	24.3525	24.2073	24.2482	24.4996	24.5265	24.5833	24.6826	24.7397	24.8239	24.5229	24.6025	24.5329	24.5115	24.0077	24.004	24.2666	24.5129	24.252	24.2744	24.3872	24.5169	24.5937	24.4849	24.0086	23.8892	24.8232	24.877	24.8186	24.8982	24.4267	24.6978	+	Responders_Nonresponder	0.020377	-0.247747	-2.44894
CFL2	P23528;P60981;P60981-2;Q9Y281;Q9Y281-3;P23528;Q9Y281;Q9Y281-3;Q9Y281;Q9Y281-3	COF1_HUMAN;COF2_HUMAN;DEST_HUMAN;COF1_HUMAN;COF2_HUMAN;COF2_HUMAN	Cofilin-1;Cofilin-1;Cofilin-2	17.2342	18.0855	17.3084	17.9537	10.6478	10.6478	16.614	16.7588	10.6478	23.566	17.7421	16.7956	17.8678	18.3753	19.196	18.8945	17.4356	17.4127	16.3808	17.5854	18.9525	18.8866	16.8786	16.9085	18.4681	18.5301	18.9119	18.9701	16.517	14.8078	10.6478	17.3199	17.6853	17.428	16.4967	16.5777	16.6406	16.8919	10.6478	20.8261			0.16309	-1.31039	-1.43534
CGN	Q9P2M7;Q9P2M7-2	CING_HUMAN	Cingulin	15.9941	16.9782	10.6478	10.6478	10.6478	10.6478	16.7833	10.6478	10.6478	10.6478	15.9372	15.5803	16.0618	15.0164	15.5485	15.8959	10.6478	16.8886	16.4747	10.6478	16.6858	16.3818	10.6478	10.6478	10.6478	10.6478	10.6478	13.6964	10.6478	10.6478	10.6478	10.6478	10.6478	10.6478	16.6535	10.6478	13.1929	10.6478	10.6478	10.6478			0.102499	-1.38527	-1.67434
CGREF1	Q99674	CGRE1_HUMAN	Cell growth regulator with EF hand domain protein 1	10.6478	10.6478	10.6478	10.6478	10.6478	10.6478	10.6478	15.5954	10.6478	10.6478	15.0065	10.6478	10.6478	10.6478	17.8106	17.7954	18.0936	17.8874	17.5311	17.7657	16.2537	16.1997	10.6478	10.6478	10.6478	10.6478	15.2279	15.9974	16.4431	10.6478	10.6478	10.6478	10.6478	10.6478	17.9601	16.5866	16.2183	16.335	10.6478	10.6478	+	Responders_Nonresponder	0.00201478	-2.87515	-3.31756
CHCHD1	Q96BP2	CHCH1_HUMAN	Coiled-coil-helix-coiled-coil-helix domain-containing protein 1	15.7458	16.5262	15.5488	10.6478	17.5438	16.7924	18.3997	17.7808	18.0944	18.5282	17.6527	18.0975	10.6478	10.6478	10.6478	10.6478	10.6478	16.2103	18.3281	18.2215	17.9114	17.5421	16.2876	14.9574	18.0331	17.1386	17.7099	10.6478	19.6906	19.6202	17.3569	19.4214	18.1339	18.1314	17.8845	17.8347	19.0478	18.9631	10.6478	10.6478			0.130516	1.44322	1.5514
CHCHD2	Q9Y6H1;Q5T1J5	CHCH2_HUMAN	Coiled-coil-helix-coiled-coil-helix domain-containing protein 2	19.1403	19.5645	19.0313	19.1618	20.6059	20.5574	20.1214	20.2453	20.4628	20.7529	20.0008	20.2684	20.0295	19.7786	19.4553	19.4879	19.7495	19.5924	20.2176	20.2743	19.9523	19.6668	21.6893	21.9167	20.0494	19.7708	20.242	20.0648	19.3182	19.5275	20.7376	20.6803	20.8202	20.9559	19.9226	19.9599	20.8763	21.1006	18.9208	20.2576			0.334876	0.217467	0.980155
CHCHD3	Q9NX63	MIC19_HUMAN	MICOS complex subunit MIC19	20.8389	20.9568	20.3878	20.6054	20.6443	20.7903	20.3615	20.3375	19.2774	19.7238	21.0516	21.1331	20.747	20.7428	20.8495	20.9318	20.9843	20.7814	21.3138	21.2883	21.1176	21.1654	21.1752	20.9067	21.4991	21.622	20.6177	20.6474	21.1543	20.9898	20.6476	20.9364	20.9845	21.0435	21.2158	21.184	21.1431	21.3537	20.2967	20.3658			0.168537	-0.212685	-1.42043
CHCHD6	Q9BRQ6	MIC25_HUMAN	MICOS complex subunit MIC25	19.1005	19.152	10.6478	10.6478	18	17.6444	15.5306	10.6478	10.6478	17.7949	18.7114	18.5397	17.3117	18.0155	18.2544	17.6743	16.703	17.2655	17.541	18.8537	18.4889	18.6003	17.086	10.6478	17.6316	18.0972	17.9006	17.2084	18.725	18.6457	19.3958	18.9105	18.9944	17.9819	18.2715	18.0725	18.0442	18.2012	10.6478	10.6478			0.15293	-1.4112	-1.4693
CHCHD7	Q9BUK0;Q9BUK0-2;Q9BUK0-4	CHCH7_HUMAN	Coiled-coil-helix-coiled-coil-helix domain-containing protein 7	17.7789	17.1522	10.6478	10.6478	17.2652	17.0516	10.6478	15.8229	10.6478	10.6478	17.3405	16.6387	17.5765	17.6608	16.9771	17.393	17.5592	16.7302	17.4508	16.9214	17.1042	17.7653	16.6466	17.4609	17.8991	17.7927	17.5535	17.5513	18.3434	18.4422	18.699	18.7801	17.5282	18.286	16.7742	16.9394	18.7254	18.7344	15.1367	17.7833	+	Responders_Nonresponder	0.0180333	-1.99241	-2.59176
CHD1L	Q86WJ1;Q86WJ1-2;Q86WJ1-3;Q86WJ1-4	CHD1L_HUMAN	Chromodomain-helicase-DNA-binding protein 1-like	16.5236	16.4128	14.0249	10.6478	10.6478	16.6946	10.6478	16.441	10.6478	10.6478	15.2436	15.7761	16.476	16.3474	16.2607	16.3071	15.3013	15.4866	10.6478	15.843	10.6478	15.2992	10.6478	10.6478	10.6478	10.6478	14.6548	10.6478	15.9085	15.843	10.6478	10.6478	10.6478	10.6478	10.6478	15.6254	10.6478	10.6478	10.6478	10.6478			0.142747	-1.24618	-1.49816
CHD4	Q8TDI0;Q14839;Q14839-2	CHD4_HUMAN	Chromodomain-helicase-DNA-binding protein 4	15.2609	10.6478	17.4012	17.0902	15.7406	16.5583	16.7338	17.1163	10.6478	10.6478	16.6602	16.7844	16.9817	17.0856	16.1718	15.8223	10.6478	10.6478	16.1648	14.8669	16.5774	16.268	10.6478	10.6478	15.2946	16.4778	15.3478	14.2309	16.3622	16.4826	10.6478	10.6478	10.6478	10.6478	16.4593	10.6478	15.8223	15.8917	10.6478	10.6478			0.401997	-0.758561	-0.848777
CHDH	Q8NE62	CHDH_HUMAN	Choline dehydrogenase, mitochondrial	21.2709	21.2823	19.2295	19.0026	20.295	20.4525	19.0895	18.9325	19.6239	19.3977	20.3861	20.4251	20.6837	20.7633	20.7183	20.6295	19.9263	20.3128	20.8634	20.6449	21.1046	20.9417	20.3512	20.0371	20.5699	20.1405	19.4849	19.1636	20.6143	20.5892	20.9174	20.5719	19.0116	20.7722	20.1641	20.1517	19.8748	19.6153	20.8068	19.1335			0.343716	-0.211669	-0.960226
CHERP	Q8IWX8	CHERP_HUMAN	Calcium homeostasis endoplasmic reticulum protein	16.8326	16.8433	18.2091	17.9997	18.8918	18.8311	17.1409	17.3357	19.7106	19.8169	16.1328	16.7982	17.2445	16.3445	17.0461	17.2837	17.4169	10.6478	16.7767	15.9492	16.7913	17.111	18.4888	18.044	17.8894	18.5197	17.0311	15.7505	17.2381	16.3811	19.0776	18.8995	19.2383	19.0962	16.4473	16.9106	15.7729	17.3809	20.5464	20.2775	+	Responders_Nonresponder	0.0290327	1.09329	2.28313
CHGA	P10645	CMGA_HUMAN	Chromogranin-A	10.6478	10.6478	10.6478	10.6478	21.2325	21.182	10.6478	10.6478	10.6478	10.6478	18.866	18.5257	18.324	18.2462	21.1047	21.0912	19.9198	19.7868	20.4876	20.2492	20.389	20.4766	17.9981	17.9706	21.4888	21.5481	10.6478	10.6478	10.6478	10.6478	19.5377	19.2263	19.5749	20.1297	18.9542	18.1885	15.5422	16.465	10.6478	10.6478			0.384866	-1.26256	-0.880276
CHI3L1	P36222	CH3L1_HUMAN	Chitinase-3-like protein 1	10.6478	10.6478	21.0119	20.843	10.6478	10.6478	10.6478	15.4703	17.8796	17.2568	17.3054	16.7921	18.2433	17.944	10.6478	10.6478	10.6478	10.6478	10.6478	16.3112	16.6075	16.9795	16.2715	15.5197	18.5775	18.6265	19.5796	19.4865	17.8337	17.8058	16.7665	16.8167	17.1911	10.6478	15.6332	10.6478	17.0697	18.0079	16.2481	10.6478			0.924778	-0.107575	-0.095098
CHID1	Q9BWS9;Q9BWS9-3	CHID1_HUMAN	Chitinase domain-containing protein 1	22.1482	22.1287	21.3097	21.4686	21.3275	20.6968	20.6995	20.5709	20.905	20.8836	22.8301	22.6306	21.9404	21.9552	21.8385	22.1955	21.1284	20.9378	21.8822	21.5618	22.5489	22.5008	21.3968	20.2552	21.7712	21.8751	20.7169	20.8742	20.8628	20.8732	10.6478	21.5614	23.1351	10.6478	20.3838	20.8307	21.4988	21.0489	19.6241	21.4214			0.522557	-0.51724	-0.645709
CHMP1A	Q9HD42	CHM1A_HUMAN	Charged multivesicular body protein 1a	19.7654	19.4257	20.5511	20.462	18.7075	18.6377	20.1604	20.1904	20.1937	20.2056	20.0257	19.8937	19.4102	19.8681	20.0299	19.9653	20.7007	20.5907	20.7343	20.8117	20.1669	20.1166	20.8865	20.9487	20.2356	19.9472	19.9174	19.5782	19.9338	19.8616	20.1873	20.3567	20.6323	20.743	21.2529	21.0939	20.7804	20.6754	20.657	20.7681			0.651643	-0.0881758	-0.456506
CHMP1B	Q7LBR1	CHM1B_HUMAN	Charged multivesicular body protein 1b	21.3099	21.2765	19.9047	19.5682	20.1604	20.2185	19.9663	19.8335	19.275	19.3243	18.7398	19.0534	18.9517	19.1915	19.2689	19.0657	19.698	19.5446	19.834	19.4658	19.1786	19.163	19.5963	19.8718	19.6435	19.7707	19.9365	19.5435	18.2049	17.7052	19.2993	19.6089	20.3672	20.3147	19.4351	19.8027	19.9326	19.805	19.7545	19.5972	+	Responders_Nonresponder	0.0124395	0.503421	2.62622
CHMP2A	O43633	CHM2A_HUMAN	Charged multivesicular body protein 2a	20.8047	20.9387	20.4676	20.3705	20.7162	20.5215	20.0276	20.101	19.9539	20.3885	19.9276	19.9941	19.5977	19.6863	19.8347	19.8438	20.5581	20.5887	20.8785	20.643	19.9305	19.8953	20.3067	20.1285	20.2989	20.3245	20.5002	20.2053	19.4536	19.4022	20.4504	20.4813	20.7292	20.4911	20.5793	20.5887	20.6206	20.6538	21.0992	20.807			0.175328	0.171043	1.38515
CHMP2B	Q9UQN3	CHM2B_HUMAN	Charged multivesicular body protein 2b	19.3397	19.7014	19.133	19.2332	19.8287	19.4313	19.8807	19.486	19.319	18.9186	19.829	19.7521	19.3039	19.5379	19.2335	19.5346	18.7908	19.2426	19.1091	20.1536	19.409	19.5738	10.6478	10.6478	19.6478	19.8304	19.9316	20.0332	19.2992	20.0274	17.4583	18.7971	19.0579	18.9437	19.111	18.9415	20.0903	19.6183	10.6478	18.3545			0.335501	-0.769567	-0.97936
CHMP3	Q9Y3E7;Q9Y3E7-2;Q9Y3E7-3	CHMP3_HUMAN	Charged multivesicular body protein 3	18.6201	18.5316	18.6715	18.9081	19.3399	19.3083	18.7475	18.8469	18.1001	17.6163	18.1162	18.3177	17.8894	18.1509	18.3435	18.264	18.8092	17.9219	17.9537	18.8179	18.6134	18.658	18.4243	18.4529	18.5929	18.9777	18.555	18.2482	17.7799	18.504	18.9177	18.8714	17.0562	17.959	18.9635	18.3629	18.9229	18.9431	18.3117	18.6048	+	Responders_Nonresponder	0.00909765	0.374365	2.7514
CHMP4A	Q9BY43;Q9BY43-2	CHM4A_HUMAN	Charged multivesicular body protein 4a	10.6478	10.6478	18.3187	17.7323	17.0665	16.381	18.5256	18.1259	10.6478	10.6478	17.8707	17.6947	18.1181	18.0494	17.484	17.8826	15.8444	15.9001	16.1736	16.5343	17.8197	17.8142	10.6478	10.6478	17.349	16.4686	17.9335	17.4396	17.77	17.9626	10.6478	15.9832	10.6478	10.6478	16.4023	10.6478	15.801	16.1282	10.6478	10.6478			0.0918892	-1.72937	-1.73752
CHMP4B	Q9H444;Q96CF2;Q9H444	CHM4B_HUMAN;CHM4C_HUMAN;CHM4B_HUMAN	Charged multivesicular body protein 4c;Charged multivesicular body protein 4b	19.8531	20.358	20.9149	20.9803	20.9013	21.0021	21.2025	21.0762	19.8526	20.0782	20.6007	20.8939	20.6059	20.7474	20.7218	20.6644	20.478	20.523	21.2127	21.3843	20.8076	20.8983	20.3499	20.1903	20.6601	20.8731	20.7946	21.0434	21.6432	21.7296	20.6675	21.2496	19.4177	19.2583	21.3597	21.1792	21.0781	21.2828	20.104	21.1532			0.701218	-0.0664175	-0.386588
CHMP4C	Q96CF2;Q9H444;Q96CF2	CHM4C_HUMAN;CHM4B_HUMAN;CHM4C_HUMAN	Charged multivesicular body protein 4c;Charged multivesicular body protein 4c	17.9387	18.0727	15.0366	15.991	18.8119	19.2073	17.3932	17.8383	10.6478	17.2236	17.3626	16.9523	18.5681	18.6498	18.4075	17.7229	17.5294	17.1944	18.682	18.534	18.2691	18.0051	17.7246	17.271	18.0879	18.5772	19.209	19.0909	18.7095	18.9719	19.3056	19.6665	18.4098	17.5901	17.3134	17.6139	20.1167	20.2443	10.6478	17.6109			0.346523	-0.592774	-0.954226
CHMP5	Q9NZZ3;Q9NZZ3-2	CHMP5_HUMAN	Charged multivesicular body protein 5	17.3786	16.8208	17.5407	16.863	15.9872	10.6478	18.7696	19.1364	10.6478	10.6478	17.6383	18.1295	18.122	18.2856	17.9502	18.0513	17.6531	17.8956	17.5209	15.208	16.6125	17.518	16.2968	16.9686	10.6478	10.6478	17.5586	15.7997	18.3857	17.6051	10.6478	17.2388	10.6478	10.6478	17.7196	17.2821	17.5604	18.1016	16.5525	10.6478			0.13871	-1.4447	-1.51945
CHMP6	Q96FZ7	CHMP6_HUMAN	Charged multivesicular body protein 6	19.1885	19.4114	20.0635	20.0074	18.2481	18.532	19.0065	18.3039	18.1704	18.8095	19.2723	19.3714	19.5397	19.4325	20.1141	20.1091	20.5246	20.4992	20.4439	20.3763	19.9425	19.9634	19.4448	19.6983	20.2345	19.9369	19.7095	19.6232	18.9296	18.7134	20.2025	20.43	20.3992	20.1588	20.3272	20.3523	19.8396	19.8063	17.9983	19.7308			0.223537	-0.285028	-1.24109
CHORDC1	Q9UHD1;Q9UHD1-2	CHRD1_HUMAN	Cysteine and histidine-rich domain-containing protein 1	18.4605	18.3018	18.1977	18.4518	16.8751	10.6478	17.4566	17.3752	18.6226	17.4958	17.8271	17.3968	16.3412	16.8097	16.5873	16.5829	16.4786	15.9548	17.436	16.5745	16.6887	15.2853	10.6478	10.6478	16.9822	10.6478	16.664	15.9574	18.2134	17.1553	10.6478	10.6478	10.6478	10.6478	17.4657	17.1871	17.255	17.6115	10.6478	16.5727			0.536971	-0.594319	-0.625069
CHP1	Q99653	CHP1_HUMAN	Calcineurin B homologous protein 1	18.5449	18.7515	19.9726	20.0048	19.0539	19.2496	19.2264	19.3823	18.513	19.0927	19.2811	19.231	19.5209	19.5704	19.306	19.2518	20.4139	20.3554	19.668	19.5768	19.2348	19.3101	20.6498	20.4882	20.038	20.0988	19.6784	19.6533	19.4044	19.0882	20.5686	20.549	20.4087	20.3745	20.0172	20.2989	20.1327	20.0731	20.0774	19.8768			0.961131	-0.00955062	-0.0491911
CHP2	O43745	CHP2_HUMAN	Calcineurin B homologous protein 2	16.7021	17.9867	10.6478	10.6478	17.7126	17.303	18.19	18.2698	10.6478	10.6478	17.2284	16.8896	17.255	17.2424	18.4496	18.4959	20.3706	19.9984	18.812	19.1897	18.6849	18.514	10.6478	10.6478	17.2789	17.7335	10.6478	10.6478	10.6478	10.6478	18.0706	17.8335	10.6478	10.6478	18.3734	18.9409	17.4515	17.037	10.6478	16.7264			0.790326	-0.307183	-0.267816
CHRAC1	Q9NRG0	CHRC1_HUMAN	Chromatin accessibility complex protein 1	17.7514	17.7586	19.0726	18.9028	20.0448	19.9098	19.9207	19.287	19.2963	19.0524	18.2655	17.9133	18.2075	18.3398	17.6133	17.8951	18.0141	17.2211	18.4344	18.3306	17.9009	17.7648	18.8902	18.7569	19.0377	19.081	18.0055	17.7721	18.9807	19.4007	20.2549	20.0856	18.6998	18.8321	18.1994	18.0605	19.5388	19.9307	19.4321	19.4048	+	Responders_Nonresponder	0.0134904	0.625801	2.60054
CHST5	Q9GZS9;Q9GZS9-2	CHST5_HUMAN	Carbohydrate sulfotransferase 5	10.6478	10.6478	10.6478	10.6478	10.6478	10.6478	10.6478	10.6478	10.6478	10.6478	16.3263	16.1363	16.5894	16.7107	19.3934	19.3447	19.7579	19.8841	19.2589	19.1203	18.6358	18.504	10.6478	17.7071	10.6478	14.8398	10.6478	10.6478	10.6478	10.6478	10.6478	15.4739	10.6478	10.6478	18.6408	18.9216	17.3325	16.7455	10.6478	10.6478	+	Responders_Nonresponder	0.010523	-2.96085	-2.69128
CHTOP	Q9Y3Y2;Q9Y3Y2-3;Q9Y3Y2-4	CHTOP_HUMAN	Chromatin target of PRMT1 protein	19.1809	19.2937	19.4938	19.4934	19.9376	19.9427	20.2367	20.2991	20.0079	20.097	19.4357	18.7555	19.3062	19.3109	18.3997	18.7817	18.8614	18.6385	19.5173	19.3507	18.2462	18.1821	19.7259	19.5186	20.1878	19.8216	19.7585	19.7413	19.2527	19.3164	19.8767	20.0527	20.1909	20.0473	19.2983	18.9306	20.0211	20.1196	18.7753	19.2261	+	Responders_Nonresponder	0.00293504	0.506204	3.18769
CIAO1	O76071	CIAO1_HUMAN	Probable cytosolic iron-sulfur protein assembly protein CIAO1	15.7925	16.6953	16.8297	15.5903	16.6243	10.6478	16.3918	15.9443	16.0907	14.9873	17.5274	17.4996	17.5536	18.0501	17.2493	17.3207	16.4466	16.7333	17.5112	16.9748	17.4727	17.2621	10.6478	15.9656	15.3212	10.6478	16.9548	16.8307	16.2062	15.9452	10.6478	10.6478	10.6478	10.6478	16.2165	16.9309	16.4945	16.9342	10.6478	10.6478			0.120284	-1.29903	-1.59077
CIAO2A	Q9H5X1	CIA2A_HUMAN	Cytosolic iron-sulfur assembly component 2A	17.3263	17.86	18.53	18.4731	18.2094	17.1436	17.9567	17.6037	18.441	18.3	18.2202	17.7613	17.2671	17.1517	17.807	17.9718	17.0488	16.8281	17.6372	17.5581	17.1099	17.6387	18.1413	18.0438	17.8435	17.6954	17.6665	17.9627	17.8295	17.9127	17.716	17.2212	17.7924	16.3534	15.8543	17.826	18.3895	18.2308	15.1727	17.858			0.196963	0.280438	1.31346
CIAO2B	Q9Y3D0	CIA2B_HUMAN	Cytosolic iron-sulfur assembly component 2B	16.5313	16.8963	17.7444	17.6705	17.6447	17.882	18.3487	18.0945	18.5712	18.2326	17.2014	17.3182	17.9034	17.6328	17.3843	17.4029	16.8298	17.1332	17.5932	17.7632	17.1972	17.3751	17.7255	17.7258	17.6759	16.5204	17.9099	17.989	17.9023	17.7073	16.8762	17.1988	17.9694	10.6478	17.8845	17.8138	18.4654	17.9994	10.6478	16.8839			0.164381	0.665125	1.43247
CIAO3	Q9H6Q4;Q9H6Q4-3	CIAO3_HUMAN	Cytosolic iron-sulfur assembly component 3	16.8796	18.4072	10.6478	17.7124	10.6478	10.6478	10.6478	17.4623	15.4083	10.6478	19.1279	17.9775	18.8938	19.2342	18.6611	18.6586	17.7216	16.8588	18.3766	17.6346	18.8908	18.5067	17.531	10.6478	17.986	18.0219	18.3377	17.6998	18.1235	18.0382	10.6478	16.1676	10.6478	10.6478	17.5282	18.3743	18.5069	17.6116	10.6478	10.6478			0.0518336	-2.10562	-2.01464
CIAPIN1	Q6FI81;Q6FI81-3	CPIN1_HUMAN	Anamorsin	18.6833	18.4891	18.9483	19.2275	19.0311	18.7542	18.9885	18.6579	19.7084	19.6401	19.8761	19.8389	19.4663	19.1932	18.9724	18.7191	19.1669	19.1957	19.5376	19.3232	19.2631	19.2952	18.5127	10.6478	19.4612	19.2163	18.6529	18.9195	19.3868	18.9335	19.7358	19.3265	19.4734	19.0562	19.6209	19.8403	19.9014	19.9678	19.3221	19.3405			0.225978	-0.615297	-1.25404
CIB1	Q99828;Q99828-2	CIB1_HUMAN	Calcium and integrin-binding protein 1	18.3373	18.8484	17.0019	10.6478	17.8605	17.3412	18.2468	18.3194	10.6478	15.7344	17.03	17.095	18.0347	17.1684	18.1332	18.1814	19.1809	18.853	18.7128	18.7179	18.7708	18.6234	18.7359	18.3883	17.5436	18.1997	16.9876	16.2822	17.8237	17.835	18.521	19.1003	16.6465	17.1382	18.7459	18.8958	18.7434	18.9754	15.6244	17.25			0.417797	-0.525232	-0.826438
CIITA	P33076;P33076-2;P33076-4	C2TA_HUMAN	MHC class II transactivator	18.3269	16.5015	17.939	17.8767	18.6565	18.6248	17.8962	17.8237	17.7202	16.7834	18.3895	18.4151	18.2159	18.251	17.4049	17.1616	17.502	17.1285	17.5652	17.3	17.4805	17.6027	16.0027	10.6478	17.2183	16.8861	17.8823	17.939	18.1024	18.1481	10.6478	10.6478	17.6697	17.3422	17.9346	17.665	18.5289	18.5745	10.6478	10.6478			0.356704	-0.743988	-0.935212
CIRBP	Q14011;Q14011-2	CIRBP_HUMAN	Cold-inducible RNA-binding protein	20.3383	20.2965	21.7833	21.5566	20.3145	20.1489	21.0993	21.2224	21.4531	21.4638	20.9292	20.8266	21.4247	21.0746	21.1909	21.2253	21.5269	21.4022	21.0267	21.0301	20.7638	20.7243	21.7612	21.904	22.0664	21.8443	21.5688	21.5747	20.8297	20.8521	22.5078	22.7183	22.4895	22.5774	21.6097	21.3407	20.9691	21.0952	21.7636	21.717			0.586274	0.113533	0.550373
CISD1	Q9NZ45	CISD1_HUMAN	CDGSH iron-sulfur domain-containing protein 1	18.9814	19.2199	10.6478	10.6478	10.6478	10.6478	16.8765	10.6478	10.6478	10.6478	18.6614	17.9632	17.768	18.1108	17.377	17.8436	18.4504	18.9719	17.5234	18.4203	18.8081	18.9828	17.9541	17.3674	17.2236	17.0603	17.9398	17.8434	17.4937	17.8919	15.6462	10.6478	19.0178	19.9128	17.9441	17.5855	18.4913	18.8096	10.6478	17.0833	+	Responders_Nonresponder	0.00129933	-3.40733	-3.65185
CISD2	Q8N5K1	CISD2_HUMAN	CDGSH iron-sulfur domain-containing protein 2	21.9337	22.0741	22.461	22.5274	21.243	21.7059	21.9188	21.4453	22.1964	21.974	22.3225	21.9268	22.698	22.4344	22.5481	22.5767	22.817	22.7457	22.45	22.3457	22.3838	22.3646	22.469	22.6177	23.0802	22.7021	22.0925	22.2721	22.9386	23.2519	22.4734	22.5623	22.6324	23.0239	22.689	22.8413	22.8929	22.7991	22.6869	22.7513	+	Responders_Nonresponder	0.0261381	-0.315814	-2.35035
CISD3	P0C7P0	CISD3_HUMAN	CDGSH iron-sulfur domain-containing protein 3, mitochondrial	17.5641	16.6869	10.6478	10.6478	10.6478	10.6478	16.8296	16.967	10.6478	10.6478	15.4978	13.9891	16.8418	16.3519	16.8434	16.833	16.8876	17.1112	18.0053	18.2839	17.1948	17.5368	10.6478	10.6478	16.3409	16.37	16.4849	15.9429	15.2397	15.5992	10.6478	10.6478	10.6478	10.6478	16.813	16.5044	17.5838	17.0565	10.6478	10.6478	+	Responders_Nonresponder	0.0237081	-2.17566	-2.37283
CKAP4	Q07065	CKAP4_HUMAN	Cytoskeleton-associated protein 4	25.3054	25.4698	25.4039	25.5258	24.5001	24.6261	25.0501	25.0717	24.5171	24.3422	25.254	25.221	24.7986	24.7595	25.4528	25.4207	25.6786	25.5442	25.8892	25.8685	25.3427	25.4354	25.0781	25.2283	25.66	25.4658	25.8142	25.8048	24.454	24.6233	24.7202	24.993	25.4008	25.2887	25.8224	25.6418	25.1701	25.2249	24.8948	25.4241			0.210043	-0.172951	-1.2771
CKAP5	Q14008;Q14008-2;Q14008-3	CKAP5_HUMAN	Cytoskeleton-associated protein 5	18.5723	18.5313	18.378	18.5789	19.3757	19.4622	17.7682	17.3573	18.9639	18.8076	18.7329	18.957	18.2729	18.6923	18.2733	18.506	18.0193	17.9578	18.4542	18.3636	10.6478	10.6478	10.6478	18.6281	18.6105	10.6478	18.2552	18.505	18.9346	18.4587	10.6478	10.6478	19.332	19.4639	18.2635	18.4682	18.5483	10.6478	18.5134	18.4222			0.499658	-0.684488	-0.682586
CKB	P06732;P12277;P12277	KCRB_HUMAN;KCRM_HUMAN;KCRB_HUMAN	Creatine kinase M-type;Creatine kinase B-type	19.3604	20.1267	23.5597	23.4857	21.8517	22.1691	23.1551	23.0606	20.9733	21.2586	24.5165	24.531	23.9408	23.9314	25.1037	25.0978	25.6614	25.6951	26.1629	26.2354	25.2944	25.2168	24.2194	24.3894	24.2562	24.1903	22.5881	22.5602	25.8988	25.9507	24.4393	24.3401	25.6971	25.6175	25.9265	25.9646	24.1362	24.0488	24.3664	24.6433	+	Responders_Nonresponder	0.0018035	-1.70733	-3.4831
CKMT1A	P12532;P12532-2;P17540;P12532;P12532-2	KCRU_HUMAN;KCRS_HUMAN;KCRU_HUMAN	Creatine kinase U-type, mitochondrial;Creatine kinase U-type, mitochondrial	23.5951	23.5646	22.5012	22.5565	23.3037	23.4503	22.7695	22.7936	22.5979	22.5574	23.5606	23.6377	23.0197	23.0162	23.563	23.6384	23.6391	23.6845	23.6802	23.7527	23.4904	23.5126	22.8719	23.007	22.6676	22.7793	23.0853	23.1031	22.1885	22.2004	22.4827	22.6273	19.6936	20.5956	22.8175	22.7782	22.9655	22.9552	22.3651	22.2257			0.945759	-0.016293	-0.068669
CLC	Q05315	LEG10_HUMAN	Galectin-10	20.6709	20.5477	20.797	20.8936	20.2828	20.3458	22.3248	22.3503	21.9798	22.0735	22.6648	22.6767	22.7679	23.0212	22.8064	22.7395	23.0994	23.3409	23.2755	23.3361	22.6181	22.4618	24.4724	24.4417	24.2115	24.2491	23.0883	23.1241	21.5951	22.0596	23.4373	23.242	25.1188	24.98	24.1374	24.0291	23.9366	23.7561	23.7464	23.5352			0.103103	-0.698911	-1.69376
CLCA1	A8K7I4;A8K7I4;Q14CN2;Q14CN2-2	CLCA1_HUMAN;CLCA1_HUMAN;CLCA4_HUMAN	Calcium-activated chloride channel regulator 1;Calcium-activated chloride channel regulator 1	10.6478	10.6478	18.6022	18.6128	10.6478	19.0918	10.6478	10.6478	18.1919	17.5142	21.0435	21.0676	22.1023	22.0687	24.8162	24.8433	25.2285	25.2035	21.9795	21.9375	23.3599	23.3689	20.211	20.1043	24.0944	24.1418	19.6341	19.1275	10.6478	20.5507	24.197	24.2163	19.7342	19.5102	23.057	23.0126	23.4369	23.3789	22.4317	22.4949	+	Responders_Nonresponder	0.0209852	-3.48761	-2.45691
CLCA4	A8K7I4;Q14CN2;Q14CN2-2;Q14CN2	CLCA1_HUMAN;CLCA4_HUMAN;CLCA4_HUMAN	Calcium-activated chloride channel regulator 1;Calcium-activated chloride channel regulator 4	10.6478	10.6478	10.6478	10.6478	10.6478	10.6478	10.6478	10.6478	10.6478	10.6478	10.6478	18.7114	21.9184	21.9362	21.4662	21.4336	22.5819	21.4752	20.2538	10.6478	21.2978	20.7944	10.6478	18.3545	10.6478	21.4981	18.1387	10.6478	17.4131	10.6478	22.0582	21.9108	10.6478	10.6478	20.8507	10.6478	21.1003	10.6478	23.5161	23.1747	+	Responders_Nonresponder	0.0110937	-4.21054	-2.67274
CLDN3	O95484;Q95KM5;O14493;Q765N9;P56747;O15551	CLD3_HUMAN	Claudin-3	21.1187	21.0247	20.0143	19.8673	21.472	21.6646	21.5248	21.5486	20.5372	20.0261	20.6604	20.8562	21.0475	21.0472	20.9811	21.031	21.7689	21.5371	21.6312	21.5652	21.2091	21.1252	20.8261	21.0537	21.7523	21.9498	20.03	19.8135	22.357	22.4182	21.5932	21.541	20.0142	20.2186	21.3024	21.0255	21.393	21.3672	21.1253	20.0667			0.833678	0.0449028	0.211444
CLEC11A	Q9Y240	CLC11_HUMAN	C-type lectin domain family 11 member A	10.6478	10.6478	17.8521	17.8294	10.6478	10.6478	10.6478	10.6478	10.6478	10.6478	17.3793	17.5771	16.9777	16.5582	10.6478	16.1356	14.9652	10.6478	14.3639	10.6478	10.6478	10.6478	10.6478	10.6478	10.6478	10.6478	18.8976	18.3861	10.6478	10.6478	10.6478	10.6478	17.1907	18.3517	10.6478	10.6478	10.6478	16.8656	10.6478	10.6478	+	Responders_Nonresponder	0.00571534	-2.64965	-2.93379
CLEC3B	P05452	TETN_HUMAN	Tetranectin	10.6478	10.6478	17.0742	17.5382	10.6478	10.6478	10.6478	10.6478	10.6478	10.6478	16.0282	16.3516	15.7681	10.6478	15.0905	16.5671	16.2409	16.0969	10.6478	16.3157	16.7536	16.2021	16.6183	10.6478	10.6478	10.6478	17.9859	17.7059	15.62	14.9868	17.0445	16.8153	17.8575	17.7674	10.6478	16.2087	16.9847	10.6478	10.6478	10.6478	+	Responders_Nonresponder	0.0112939	-2.43564	-2.67928
CLIC1	O00299	CLIC1_HUMAN	Chloride intracellular channel protein 1	23.8376	23.9027	22.8516	22.9641	23.1934	23.3218	23.0761	23.1682	22.5951	22.6548	22.8655	23.0012	23.0491	23.1645	22.9799	22.9771	22.9541	23.0902	23.083	23.3044	23.0043	23.1063	22.9465	22.9667	22.8716	22.9996	22.8587	22.9603	22.8774	22.8966	22.9746	23.0494	22.6561	22.6584	23.169	23.218	22.9656	23.0166	23.3624	23.4005			0.335497	0.0872493	0.981682
CLIC4	Q9Y696	CLIC4_HUMAN	Chloride intracellular channel protein 4	20.225	20.0694	20.7302	20.6345	19.9812	19.9042	20.0351	19.9283	20.437	20.1312	20.3197	20.5942	20.6029	20.6244	20.2085	20.4262	20.5366	20.4046	20.1479	20.4079	20.9417	20.6343	20.5318	19.912	20.9177	21.0057	21.6676	21.6089	19.7405	20.0485	20.6425	19.6776	20.9762	20.817	20.2304	20.11	20.3981	20.2907	20.0111	19.897			0.100263	-0.230285	-1.68463
CLINT1	Q14677;Q14677-2;Q14677-3	EPN4_HUMAN	Clathrin interactor 1	19.0078	18.8119	17.2675	17.5131	18.3111	18.8272	18.5984	17.9416	10.6478	18.4979	18.722	18.7057	18.3091	18.4769	19.036	19.0515	18.9825	18.9851	19.1047	18.8891	19.0609	19.0047	17.5211	17.4634	18.2289	18.298	17.958	17.431	18.3723	17.5365	18.1036	18.2925	17.4422	17.5061	18.8265	18.6965	19.0475	18.9835	18.6174	18.3584			0.141402	-0.701155	-1.53181
CLMN	Q96JQ2	CLMN_HUMAN	Calmin	17.7017	17.7429	16.4721	17.8509	17.2136	18.1758	17.8183	18.1531	10.6478	10.6478	17.8034	17.9774	17.5965	18.0981	18.2182	18.3907	19.2399	18.7275	18.6642	17.9307	18.1208	18.0395	17.1349	17.8931	16.4018	17.825	18.7275	18.2422	17.4004	17.3428	10.6478	19.0505	18.4106	10.6478	18.6876	18.5661	17.8267	17.2165	10.6478	16.7247			0.35219	-0.772749	-0.944006
CLNS1A	P54105	ICLN_HUMAN	Methylosome subunit pICln	19.9769	19.8277	19.7747	19.8314	19.9871	19.8518	19.901	19.9984	19.6128	19.8833	20.008	20.0213	19.5605	19.8903	18.9024	18.9685	18.6248	18.432	18.9877	19.0474	19.0357	19.1074	17.911	18.0368	18.8342	19.463	19.6818	19.6523	19.4252	19.0805	19.5723	19.8895	19.4884	19.2766	19.2868	19.2203	19.5266	19.5577	15.9522	18.0198			0.108373	0.390032	1.64465
CLP1	Q92989	CLP1_HUMAN	Polyribonucleotide 5'-hydroxyl-kinase Clp1	17.0849	16.5481	18.1025	18.2325	17.7798	10.6478	17.5287	17.6703	18.4338	17.8646	18.2278	17.7784	17.9638	17.7537	17.1113	16.8854	10.6478	16.6887	16.9408	16.6601	17.1134	16.8381	16.891	10.6478	17.9568	17.7222	17.2723	17.3109	17.9635	18.455	16.0049	10.6478	17.2613	17.0402	16.3734	17.3297	17.2271	17.5184	10.6478	16.7585			0.581864	-0.426494	-0.556473
CLPB	Q9H078;Q9H078-2;Q9H078-4	CLPB_HUMAN	Isoform 2 of Caseinolytic peptidase B protein homolog	17.8666	18.0047	10.6478	17.7528	18.3513	18.2003	17.0479	17.5711	17.709	18.7034	19.2841	18.854	18.3738	18.6857	18.7615	10.6478	18.3816	17.5758	18.7263	18.4503	18.9681	18.8731	17.486	10.6478	18.4033	18.3439	19.5052	18.1442	19.0481	17.7924	17.1952	16.8705	18.2706	18.6282	18.1406	17.6503	18.3734	18.0487	17.3036	17.1479			0.129379	-1.05091	-1.55834
CLPP	Q16740	CLPP_HUMAN	ATP-dependent Clp protease proteolytic subunit, mitochondrial	21.8033	21.8409	21.349	21.4318	21.8064	21.6318	21.8598	21.7986	21.2105	20.9554	22.1996	22.074	21.9669	21.6413	21.5063	21.0656	22.0804	21.9117	21.7147	21.76	22.1942	22.1354	21.2201	21.828	21.7651	21.6974	21.5563	21.5799	21.6844	21.2773	21.4275	22.2816	20.8639	20.7472	21.3779	21.4302	22.0905	22.0259	21.8409	21.9524			0.286282	-0.126018	-1.0816
CLPTM1	O96005;O96005-4	CLPT1_HUMAN	Cleft lip and palate transmembrane protein 1	17.1119	16.5419	18.1158	17.896	18.0667	17.9817	17.9861	18.6142	18.2747	18.9355	17.1592	16.9638	17.8364	17.3732	17.2432	17.5411	15.1377	16.9225	17.0501	17.19	17.12	16.8162	15.4512	15.2126	17.4932	16.9917	18.2329	18.4287	18.7314	18.9196	16.7261	17.1307	15.3439	10.6478	17.9644	17.598	18.3785	17.5828	10.6478	17.3022			0.190392	0.696442	1.33906
CLPX	O76031	CLPX_HUMAN	ATP-dependent Clp protease ATP-binding subunit clpX-like, mitochondrial	18.2281	18.1194	16.0265	18.0131	19.7581	19.7475	18.1656	18.5844	18.8207	19.1863	18.1888	17.9577	17.6332	17.2685	17.28	17.4278	17.6364	10.6478	18.5832	17.6728	18.3456	16.3835	15.6074	10.6478	17.0683	16.6443	18.8101	10.6478	18.5486	18.2827	14.3007	16.521	10.6478	10.6478	19.3364	18.2734	17.764	17.4485	17.6395	18.8435			0.314263	0.832265	1.01985
CLTA	P09496;P09496-2;P09496-3;P09496-4;P09496-5	CLCA_HUMAN	Isoform Non-brain of Clathrin light chain A	19.7699	19.6139	19.8923	20.0969	19.2339	19.1373	21.066	21.0916	20.8858	20.6428	19.9272	19.6595	19.8837	20.0421	20.2693	20.3764	20.4523	20.2454	20.4181	20.5127	20.1662	20.0877	20.5453	20.7812	20.5864	20.4796	20.4263	20.1373	20.7604	20.8866	21.0001	21.1851	20.6452	20.7565	20.4315	20.6522	21.0776	21.0403	20.011	20.5852			0.936343	0.0136731	0.0806232
CLTB	P09497;P09497-2	CLCB_HUMAN	Isoform Non-brain of Clathrin light chain B	20.0413	20.374	17.7134	18.8717	17.6205	18.1323	18.1927	18.3649	10.6478	18.402	19.1775	18.5763	19.1122	18.6439	19.074	19.4491	19.961	19.6864	19.7075	19.7203	19.545	19.4797	18.6714	18.4508	18.8556	18.4706	18.5025	18.7581	18.0168	10.6478	19.7009	18.0878	18.5307	18.4753	19.9354	20.116	18.7502	19.1535	19.2472	19.1881			0.606635	-0.330762	-0.519654
CLTC	Q00610;Q00610-2;P53675;P53675-2	CLH1_HUMAN	Clathrin heavy chain 1	21.7428	21.7158	20.8251	20.9521	20.5096	20.5874	21.2658	21.3478	20.9287	21.1985	21.0698	20.91	21.1282	21.2145	21.3956	21.3872	21.79	21.7418	21.54	21.4523	21.4445	21.3969	20.9807	21.0452	21.3502	21.4187	20.7101	20.6743	20.9964	20.9638	20.768	20.9875	19.7281	19.9817	21.5462	21.5389	20.8799	20.9601	21.0774	21.2431			0.592342	0.073883	0.540053
CLU	P10909;P10909-2;P10909-3;P10909-4;P10909-5;P10909-6	CLUS_HUMAN	Clusterin	18.5967	18.8807	23.7035	23.6933	17.8949	18.2231	18.8224	18.5234	18.6375	18.4834	20.3089	20.3042	20.5794	20.7263	20.6151	20.5435	20.6251	20.662	19.8307	19.8697	20.1195	20.1409	19.8693	19.6731	19.7889	19.8006	21.2535	21.2501	18.2431	18.3228	19.4544	19.4847	18.6075	18.3284	20.347	20.3487	19.4934	19.4553	19.3644	19.7721			0.567692	-0.248808	-0.578991
CLUH	O75153	CLU_HUMAN	Clustered mitochondria protein homolog	19.3252	19.5543	18.8235	18.726	19.2559	19.3238	20.5503	20.5018	20.1988	19.903	19.0807	18.9698	18.8246	18.9204	18.9473	18.8248	18.2684	17.6861	18.3374	18.3714	19.2273	19.0277	17.4836	17.9503	18.0355	18.1366	18.9962	18.8637	19.6537	19.507	10.6478	17.0549	10.6478	10.6478	18.2005	18.3955	17.718	17.8925	18.2608	18.0822			0.493861	0.504748	0.690923
CLYBL	Q8N0X4	CLYBL_HUMAN	Citramalyl-CoA lyase, mitochondrial	19.1137	19.4825	17.069	16.1025	15.1518	16.1817	16.4745	10.6478	10.6478	10.6478	18.6731	18.6707	18.9221	18.8313	17.8759	18.3729	18.473	18.7745	18.8012	18.4707	19.7416	19.7641	19.9449	19.9346	18.4443	18.5376	18.1324	18.2002	17.8793	17.9804	16.5512	18.0634	10.6478	10.6478	18.6121	18.5203	17.2693	17.7592	10.6478	14.4392			0.565477	-0.55236	-0.580196
CMA1	P23946;P23946-2	CMA1_HUMAN	Chymase	16.4452	16.5675	19.4957	19.651	16.9237	15.65	10.6478	10.6478	17.5332	17.4044	21.699	21.8888	19.0249	19.3327	22.0804	22.1122	21.5947	21.7446	19.5507	19.6003	20.8362	20.7504	22.3338	22.5493	23.2834	23.1903	21.7309	21.8228	16.8132	17.1843	22.0528	21.8571	20.0585	19.8469	20.3503	20.6172	16.8011	17.2027	19.7667	20.3367			0.18474	-1.34749	-1.36758
CMAS	Q8NFW8	NEUA_HUMAN	N-acylneuraminate cytidylyltransferase	20.8826	20.8264	20.1565	20.3613	20.8389	20.7277	20.7416	20.6805	19.1403	19.4662	21.2593	21.3156	20.9684	20.8867	21.406	21.394	21.3794	21.3169	21.3986	21.3958	21.4267	21.4209	20.3712	20.1894	20.7974	20.6878	19.5041	19.5171	20.552	20.3586	20.2604	20.0931	19.1899	19.0428	20.9844	20.829	20.0167	20.2007	20.3283	20.6681			0.270148	-0.233022	-1.12003
CMBL	Q96DG6	CMBL_HUMAN	Carboxymethylenebutenolidase homolog	23.6586	23.657	20.9779	20.9563	20.9232	21.0381	19.5596	19.3281	21.1017	21.2227	22.8735	23.0085	21.373	21.3745	21.4779	21.5345	22.8876	22.7794	21.8678	21.9367	22.6181	22.6465	21.0339	20.8433	21.7205	21.4955	19.9245	19.8774	20.6116	20.489	21.8699	22.1129	10.6478	10.6478	22.4854	22.3572	21.9937	21.8636	21.6037	21.7313			0.340397	0.746706	0.970797
CMC1	Q7Z7K0	COXM1_HUMAN	COX assembly mitochondrial protein homolog	19.9946	20.0346	19.5375	19.9086	20.7108	20.914	20.6907	20.7169	20.7515	20.9575	19.9545	20.1194	20.2852	20.1249	20.3847	20.5437	20.3871	20.5024	20.8402	20.8016	20.0692	20.6137	20.2006	20.3242	20.6527	20.7921	20.6373	20.717	21.0711	21.0488	21.1595	21.4383	20.6015	20.7419	21.52	21.2672	20.4816	21.0684	19.2059	20.8328			0.380475	0.141358	0.889313
CMPK1	P30085;P30085-3	KCY_HUMAN	UMP-CMP kinase	23.0072	22.8939	20.308	20.4042	20.6498	20.8727	21.8443	21.8098	20.7912	20.6186	20.9831	21.081	21.1609	21.0399	21.6552	21.6591	21.5229	21.6005	21.2884	21.3085	20.9456	20.9738	21.1687	20.9786	21.3523	21.4537	20.7707	20.4821	20.7737	20.7675	21.5259	21.5998	20.7977	20.6748	21.869	22.095	22.5347	22.547	21.5603	21.4409			0.494457	0.149265	0.691831
CMTM4	Q8IZR5;Q8IZR5-2;Q8IZR5-3	CKLF4_HUMAN	CKLF-like MARVEL transmembrane domain-containing protein 4	17.2443	17.1188	16.9538	17.2076	18.2037	17.3413	17.8438	17.6056	18.1062	10.6478	18.28	18.1354	17.6359	17.7458	18.4217	18.3949	19.9135	18.0176	19.1528	18.5355	18.1553	17.9942	18.3337	19.4792	18.9706	17.2114	16.4074	14.7516	18.3153	18.1281	19.1395	18.7502	18.3012	19.0035	17.0978	18.8781	18.5555	18.5136	18.8929	18.4066			0.236602	-0.603305	-1.21315
CMTM6	Q9NX76	CKLF6_HUMAN	CKLF-like MARVEL transmembrane domain-containing protein 6	16.3421	15.5743	15.3783	16.9513	17.0366	10.6478	18.625	17.0287	10.6478	17.5626	10.6478	13.6851	10.6478	10.6478	10.6478	10.6478	17.4517	17.5554	10.6478	19.2291	16.728	15.5846	17.3001	18.6567	10.6478	17.7718	15.7637	17.6706	17.5055	17.7863	17.9004	17.6929	20.1838	16.8519	17.4525	19.9128	17.5287	16.0544	18.7661	10.6478			0.245749	1.1541	1.17895
CNBP	P62633;P62633-2;P62633-3;P62633-4;P62633-5;P62633-6;P62633-7;P62633-8	CNBP_HUMAN	Cellular nucleic acid-binding protein	19.2135	18.8363	19.0237	19.4086	19.4996	19.2874	19.4709	19.7915	19.661	19.9897	19.4545	19.519	19.4899	19.6819	18.6028	18.833	18.6251	18.7497	19.1521	18.4242	18.8839	19.1551	18.6718	18.2508	19.6732	19.3064	19.3294	18.6597	19.7361	19.7486	19.0829	19.5507	18.3832	18.4114	19.4834	19.4543	19.686	19.9825	19.0147	19.1521			0.192087	0.192616	1.32809
CNDP2	Q96KP4;Q96KP4-2	CNDP2_HUMAN	Cytosolic non-specific dipeptidase	22.6563	22.7226	22.3001	22.2786	23.1972	23.3293	21.5061	21.3104	21.492	21.669	22.506	22.5154	22.1962	22.0683	23.2004	23.2474	22.8952	22.9843	22.6135	22.6437	22.6008	22.5251	22.6797	22.6107	22.8829	22.836	22.5846	22.5693	21.5019	21.7733	21.9861	22.0477	22.2991	22.1787	22.351	22.3768	22.3137	22.2955	22.5346	22.5352			0.415841	-0.134759	-0.825282
CNN1	P51911;P51911-2	CNN1_HUMAN	Calponin-1	21.315	21.0985	20.8813	20.9011	19.5945	19.5114	20.397	20.4419	19.2896	18.8217	21.7011	21.8001	21.2816	21.3412	21.854	21.9589	21.5292	21.668	21.0833	21.0184	22.6278	22.5458	21.1207	21.0375	22.5744	22.4298	22.8674	22.8782	18.7941	19.3863	21.7623	21.9237	22.0612	22.0987	20.0367	20.0787	19.9874	19.7453	20.3881	19.6067			0.128721	-0.548642	-1.55338
CNN2	Q99439;Q99439-2;Q15417;Q15417-3;Q99439;Q99439-2	CNN2_HUMAN;CNN3_HUMAN;CNN2_HUMAN	Calponin-3;Calponin-2	19.7489	20.0616	21.1284	21.3622	20.3612	20.1366	20.3618	20.1667	20.6307	20.5873	21.069	21.2091	21.1158	21.1687	19.7391	20.0283	19.5905	19.5208	19.8378	19.9735	19.7185	19.4777	20.1586	19.4058	20.5918	20.4561	21.3151	21.1478	19.8671	20.0046	20.209	20.2273	20.5632	20.6783	19.9687	20.0896	20.067	20.168	20.1032	19.9475			0.874344	0.027159	0.159225
CNN3	Q15417;Q15417-2;Q15417-3;Q99439;Q99439-2;Q15417;Q15417-3	CNN3_HUMAN;CNN2_HUMAN;CNN3_HUMAN	Calponin-3;Calponin-3	18.2499	16.9764	19.3097	19.4437	18.4369	18.7556	18.5013	18.3907	18.3776	19.2216	19.5789	19.5862	19.1638	19.1159	18.1158	18.7457	18.0178	16.635	19.0204	18.3053	18.3365	18.6605	16.9513	10.6478	19.2818	19.3799	20.1062	20.1017	18.4887	18.2823	19.6572	19.2844	20.1315	20.2521	18.9213	18.0571	18.5304	18.1645	10.6478	17.5177			0.73397	-0.218462	-0.342506
CNOT1	A5YKK6;A5YKK6-2	CNOT1_HUMAN	CCR4-NOT transcription complex subunit 1	16.8241	16.3303	17.9752	18.0519	18.3543	18.2433	16.0722	17.8248	16.3566	15.4845	17.8304	17.127	17.9192	17.5953	17.5607	17.8545	16.5913	17.1045	17.6778	17.0778	16.8173	16.7633	10.6478	10.6478	17.2307	16.7639	16.2741	16.0264	16.8855	17.6002	17.5459	10.6478	10.6478	10.6478	16.3677	18.2337	18.3832	16.9284	10.6478	10.6478			0.942248	0.0613814	0.0729454
CNOT9	Q92600;Q92600-2	CNOT9_HUMAN	CCR4-NOT transcription complex subunit 9	16.0626	16.0593	16.6646	17.7437	17.8136	17.8198	16.8363	16.7536	16.7318	17.1776	17.1872	17.2943	17.8104	16.6443	17.0356	16.505	17.6889	16.5837	17.0872	16.7033	17.2673	17.1264	17.0191	10.6478	17.0809	16.4857	16.0738	16.3343	16.6008	16.3196	17.0745	17.6058	17.338	17.3367	16.4779	17.4109	17.2439	17.0333	10.6478	16.4647			0.976601	-0.0142247	-0.0295436
CNP	P09543;P09543-2	CN37_HUMAN	2',3'-cyclic-nucleotide 3'-phosphodiesterase	19.4429	19.4229	18.7846	18.7929	18.387	18.4881	19.1231	18.8945	18.6261	18.8571	19.1966	19.0349	19.2427	19.3213	19.383	19.372	19.2349	19.118	19.6097	19.6183	19.4856	19.4161	19.1763	19.0339	19.5236	18.9	18.7327	18.8054	19.1429	18.8414	19.0588	19.2467	19.3809	19.407	19.0486	18.7587	18.5606	18.6925	18.6082	19.1348			0.0906351	-0.175919	-1.73805
CNPY2	Q9Y2B0;Q9Y2B0-2	CNPY2_HUMAN	Protein canopy homolog 2	19.307	19.34	18.5543	19.2382	20.2594	20.144	20.6949	20.9009	19.6624	19.9568	19.435	19.2175	19.3575	19.2596	19.2452	19.3312	20.2167	20.2772	20.2688	20.4336	19.6951	19.9519	20.6325	20.5315	20.7635	20.6938	19.8063	19.8411	20.6152	20.5978	20.5863	20.8979	20.8202	20.6906	20.1692	20.0008	20.8175	20.6977	20.3498	20.3812			0.726492	0.0702453	0.352764
CNPY3	Q9BT09	CNPY3_HUMAN	Protein canopy homolog 3	17.3578	16.9217	15.0902	17.4193	10.6478	10.6478	17.6711	17.7635	10.6478	10.6478	17.2724	17.4527	17.2128	17.4664	17.3282	17.1013	10.6478	10.6478	15.3863	10.6478	15.2042	15.325	10.6478	10.6478	10.6478	16.5937	17.6887	17.4119	16.6644	15.8887	10.6478	10.6478	10.6478	10.6478	15.9846	10.6478	17.1417	16.5715	10.6478	10.6478			0.167687	-1.39786	-1.40873
CNRIP1	Q96F85;Q96F85-2	CNRP1_HUMAN	CB1 cannabinoid receptor-interacting protein 1	17.1062	10.6478	10.6478	17.7871	10.6478	10.6478	10.6478	10.6478	10.6478	10.6478	18.1977	18.0752	18.5565	18.3994	18.881	18.1585	18.4168	18.4921	16.3166	17.0236	17.9901	18.0918	15.5967	10.6478	18.7175	18.6984	18.4227	18.2782	10.6478	10.6478	10.6478	16.6663	19.354	19.479	17.3604	16.6801	16.49	10.6478	10.6478	18.4037	+	Responders_Nonresponder	0.00455241	-3.18467	-3.03673
COA3	Q9Y2R0	COA3_HUMAN	Cytochrome c oxidase assembly factor 3 homolog, mitochondrial	21.0354	20.9282	19.8869	20.5139	20.7146	20.7576	21.6211	21.7539	21.3955	21.8469	19.8404	19.9939	20.6533	20.5421	20.7234	20.6431	20.98	21.0371	21.8312	21.7056	21.6416	21.749	21.5068	21.15	21.6147	21.7608	21.4917	21.7299	22.1518	22.1988	22.2773	22.5275	22.0433	22.1938	21.7159	21.6937	22.1695	22.3482	21.0789	21.1812			0.957024	0.0119098	0.0542475
COA6	Q5JTJ3;Q5JTJ3-2;Q5JTJ3-3	COA6_HUMAN	Cytochrome c oxidase assembly factor 6 homolog	17.3166	17.1398	10.6478	10.6478	10.6478	10.6478	15.2476	17.1494	10.6478	16.1192	17.1438	17.3348	15.3018	16.5054	17.0001	17.2083	17.4754	16.1079	16.3416	16.972	17.0723	17.5421	10.6478	15.9333	10.6478	10.6478	10.6478	15.8036	17.157	17.0016	18.0767	10.6478	16.835	15.0661	18.0204	15.9705	18.0911	18.218	10.6478	10.6478	+	Responders_Nonresponder	0.0168103	-2.2942	-2.53205
COA7	Q96BR5	COA7_HUMAN	Cytochrome c oxidase assembly factor 7	18.7653	18.2398	10.6478	17.6379	17.6519	18.3805	18.2206	17.6837	10.6478	10.6478	18.0378	18.1268	17.8723	17.6519	17.0798	16.5983	10.6478	10.6478	10.6478	17.3636	17.5877	17.4295	10.6478	17.4644	17.8798	17.9835	16.9055	17.2628	18.6877	18.712	18.4023	18.4029	10.6478	17.8543	18.322	18.2614	19.2401	18.4665	10.6478	10.6478			0.574972	0.585289	0.56577
COASY	Q13057;Q13057-2	COASY_HUMAN	Bifunctional coenzyme A synthase	20.524	20.5554	20.3516	20.3925	19.7115	18.8559	20.301	20.0967	19.7936	19.5905	19.7692	19.2129	20.1261	20.2434	20.17	20.2764	20.2987	20.1298	20.0765	20.146	20.3754	20.2945	20.7601	20.7822	20.2261	20.0746	19.3358	19.3327	19.0584	18.6796	18.9324	19.5362	19.7734	18.6875	19.7713	19.9899	20.5181	20.4149	19.7741	20.6991			0.468565	0.132163	0.732329
COG1	Q8WTW3	COG1_HUMAN	Conserved oligomeric Golgi complex subunit 1	15.2438	15.3886	10.6478	15.35	16.0705	16.2132	15.8891	16.7975	10.6478	10.6478	17.7452	10.6478	10.6478	15.628	16.859	16.543	16.329	15.801	16.4022	16.7109	16.0298	16.6396	10.6478	16.5017	15.5471	15.6201	16.5132	10.6478	16.0664	16.2342	10.6478	16.2793	10.6478	10.6478	16.1254	15.8745	10.6478	10.6478	10.6478	15.8468			0.854372	0.155348	0.1848
COG5	Q9UP83;Q9UP83-2;Q9UP83-3	COG5_HUMAN	Conserved oligomeric Golgi complex subunit 5	17.9392	17.7211	16.6008	17.3055	17.0337	16.6413	18.3589	17.6737	14.9846	16.2579	18.1541	18.0556	17.2589	17.836	18.4653	18.2414	18.0029	18.0404	18.2445	18.3605	18.4187	18.3593	16.8977	17.4796	17.4884	17.1871	18.116	17.8775	15.9363	16.9957	10.6478	18.4884	10.6478	16.6286	18.445	18.8772	17.2026	16.9085	18.0888	16.9277			0.482221	-0.396974	-0.710371
COG6	Q9Y2V7;Q9Y2V7-2	COG6_HUMAN	Conserved oligomeric Golgi complex subunit 6	10.6478	10.6478	10.6478	15.5573	10.6478	10.6478	16.2654	10.6478	10.6478	10.6478	15.7711	15.8734	16.8312	16.6446	17.6666	17.4286	10.6478	17.3337	16.3653	16.7202	16.9679	16.4564	10.6478	10.6478	10.6478	10.6478	14.8128	14.9443	15.3267	10.6478	10.6478	10.6478	10.6478	10.6478	15.8282	10.6478	16.0243	15.6718	10.6478	10.6478	+	Responders_Nonresponder	9.53355e-05	-3.23982	-4.36447
COG7	P83436	COG7_HUMAN	Conserved oligomeric Golgi complex subunit 7	19.1493	19.2	18.6146	18.554	19.1032	19.1102	18.9759	19.2264	17.3758	16.8652	19.3717	19.1748	19.3965	19.4817	19.6193	19.4644	18.9282	18.8864	19.0901	19.1709	19.7488	19.5914	10.6478	19.2325	18.7629	17.8303	18.7204	18.9206	17.0466	10.6478	10.6478	10.6478	10.6478	10.6478	19.3518	19.6177	19.1171	10.6478	10.6478	17.28			0.795367	0.281889	0.261185
COG8	Q96MW5	COG8_HUMAN	Conserved oligomeric Golgi complex subunit 8	17.288	10.6478	13.6916	15.3834	16.9899	15.7374	17.2941	17.2808	10.6478	15.5691	16.9972	15.4449	15.7584	15.4926	15.6645	16.8752	10.6478	17.187	16.8948	10.6478	16.7905	17.3056	10.6478	10.6478	14.4085	17.1045	16.3611	16.662	10.6478	10.6478	10.6478	10.6478	10.6478	10.6478	17.0487	16.4562	16.4277	16.9321	10.6478	10.6478			0.981456	-0.0214791	-0.0234025
COL12A1	Q99715;Q99715-2;Q99715-4	COCA1_HUMAN	Collagen alpha-1(XII) chain	16.7761	16.3787	20.7985	20.8672	19.1727	19.0962	20.4103	20.3633	19.1337	19.3675	20.0363	19.9304	18.8379	18.7239	17.4468	17.8258	17.7706	17.4312	19.3281	19.0554	17.8632	17.796	17.6607	17.6353	18.3553	18.5499	21.7044	21.7123	19.6604	19.4941	19.108	19.0844	19.6966	19.5141	17.9201	17.7571	18.9908	18.9939	16.5942	18.2303			0.743419	-0.13609	-0.329836
COL14A1	Q05707;Q05707-2;Q05707-3	COEA1_HUMAN	Collagen alpha-1(XIV) chain	18.3069	18.0882	19.4062	19.5387	10.6478	16.8573	18.2626	18.8752	16.9095	17.0026	20.1409	20.0374	20.5639	20.6719	22.7999	22.8499	22.0752	22.1299	20.8542	21.0097	22.2422	22.2553	21.24	21.107	21.5984	21.5583	20.8354	20.8146	18.0945	18.49	19.901	20.201	20.8423	20.8773	20.0748	20.2064	17.8495	17.972	20.0136	20.2311	+	Responders_Nonresponder	0.0170471	-1.7437	-2.54893
COL15A1	P39059	COFA1_HUMAN	Collagen alpha-1(XV) chain	17.6978	18.0757	18.9725	19.0957	19.6051	18.4454	18.8442	18.1127	19.2965	19.5618	18.9741	18.6729	19.2063	19.0939	20.0257	20.006	19.9854	20.0669	18.0866	18.7058	19.6654	19.6333	20.1468	20.1423	20.293	20.1954	20.7614	20.5928	17.3808	17.6567	19.7116	19.3272	20.4414	20.3134	18.4292	18.6179	18.6064	18.4113	18.1704	18.4015			0.783899	-0.0780325	-0.27619
COL18A1	P39060;P39060-1;P39060-2	COIA1_HUMAN	Collagen alpha-1(XVIII) chain	19.971	20.1269	21.5602	21.3345	19.065	19.2611	21.3295	21.282	20.7005	20.6234	20.9582	20.8968	20.9152	20.971	21.5885	21.7012	21.9083	21.8925	21.4356	21.3641	21.3088	21.2234	21.8994	21.9889	22.3907	22.3511	22.3603	22.158	20.0555	20.1788	22.0759	22.2074	22.2001	22.0676	21.127	20.8405	20.5962	20.4616	21.132	21.468			0.490984	-0.192373	-0.697975
COL1A1	P02452	CO1A1_HUMAN	Collagen alpha-1(I) chain	19.598	19.7171	21.1588	21.1867	20.4802	20.0555	20.1656	20.165	21.3953	21.0089	20.2255	20.0922	19.5823	19.3019	20.277	20.2011	21.4122	21.4125	21.0265	20.8475	20.7069	20.7421	21.2341	20.434	20.6727	20.7967	22.3003	22.1675	20.0773	20.1159	20.6611	19.8677	20.9889	20.8346	20.377	20.5404	19.742	19.5652	21.023	20.6036			0.728706	-0.0734906	-0.349491
COL1A2	P08123	CO1A2_HUMAN	Collagen alpha-2(I) chain	19.3027	19.1234	21.1227	20.9426	19.7832	19.9363	19.8962	19.8295	20.9301	20.9208	20.5729	20.3539	19.3544	19.6834	20.9484	20.8052	21.7579	21.6791	21.3336	21.53	21.4437	21.1898	21.2502	20.8365	21.3183	21.0606	22.7273	22.7527	20.6192	20.5146	20.1158	19.8574	20.9118	20.3792	20.3912	20.6638	19.2584	19.6946	21.3613	20.7881			0.0639523	-0.489097	-1.90867
COL3A1	P02461;P02461-2	CO3A1_HUMAN	Collagen alpha-1(III) chain	10.6478	10.6478	16.6802	17.6227	18.6454	18.715	10.6478	10.6478	10.6478	10.6478	16.6145	15.3977	17.1968	16.9719	16.5696	16.5221	10.6478	16.0141	17.1664	10.6478	16.3948	16.6752	10.6478	10.6478	16.9721	17.3519	17.719	18.0276	16.72	17.4675	10.6478	10.6478	16.6368	10.6478	10.6478	16.0914	10.6478	10.6478	17.5844	15.6983	+	Responders_Nonresponder	0.0431105	-2.10249	-2.10678
COL4A1	P02462;P02462;P29400;P29400-2	CO4A1_HUMAN;CO4A1_HUMAN;CO4A5_HUMAN	Collagen alpha-1(IV) chain;Collagen alpha-1(IV) chain	19.2816	19.679	19.5094	20.4601	19.3524	19.2236	19.1203	20.4022	20.0669	20.358	20.0785	19.5166	19.5015	19.2907	19.2443	20.147	20.1515	19.9852	20.0158	19.6396	19.5994	19.4545	21.363	21.1692	20.5346	20.4839	21.4338	21.5413	18.6338	17.7827	19.6321	19.0503	20.5376	20.246	20.1479	20.1293	18.8319	18.8036	19.8425	20.3818			0.329842	0.240745	0.987096
COL4A2	P08572	CO4A2_HUMAN	Collagen alpha-2(IV) chain	19.1694	19.5117	20.2595	20.3186	18.2283	17.954	20.0492	19.9902	19.6985	19.8658	19.522	19.5526	19.2835	18.998	19.4388	19.3606	19.9362	19.9427	19.5003	19.6852	19.62	19.6061	20.5624	20.7818	20.9383	20.4514	20.9672	21.1442	19.0193	18.7401	19.6757	20.2121	20.5463	20.4511	19.8668	20.0525	19.3549	19.3313	19.8998	20.2444			0.563874	0.132043	0.583157
COL6A1	P12109	CO6A1_HUMAN	Collagen alpha-1(VI) chain	22.7012	22.7717	23.6818	23.7148	21.0968	21.4096	22.9552	22.9844	22.8321	23.0996	23.6926	23.7537	23.8033	23.9871	24.4455	24.4554	24.2991	24.4862	23.3122	23.3196	24.5148	24.6029	24.0286	24.3337	24.6164	24.6497	25.1518	25.2279	21.8227	21.7618	24.2007	24.1972	24.3505	24.2527	23.5306	23.7059	23.3178	23.3139	23.882	24.107			0.0793111	-0.541071	-1.80858
COL6A2	P12110;P12110-2;P12110-3	CO6A2_HUMAN	Collagen alpha-2(VI) chain	20.9337	20.9826	21.905	21.823	19.9331	19.7035	21.2426	21.23	21.2764	21.2393	21.8163	21.9291	22.0983	22.2608	22.7801	22.8256	22.4691	22.485	21.5134	21.538	22.6418	22.6471	22.5203	22.5082	22.8434	22.8405	23.2828	23.3714	20.2329	19.8962	22.3876	22.4555	22.2024	22.1107	21.8368	21.842	21.2361	21.2612	21.8602	22.0321			0.18195	-0.383223	-1.36144
COL6A3	P12111-4;P12111;P12111-2;P12111-5;P12111;P12111-2;P12111-4	CO6A3_HUMAN;CO6A3_HUMAN;CO6A3_HUMAN	Isoform 4 of Collagen alpha-3(VI) chain;Collagen alpha-3(VI) chain;Collagen alpha-3(VI) chain	23.3416	23.3745	24.1431	24.1366	22.135	22.1811	23.4966	23.459	23.6182	23.5773	24.1807	24.2199	24.5195	24.5309	25.1622	25.174	24.8676	24.9361	23.8121	23.8017	24.743	24.7666	24.683	24.7375	24.6217	24.6521	25.153	25.1863	22.4494	22.4725	24.0299	24.1048	23.6299	23.6228	23.5194	23.6263	23.2073	23.2623	24.2719	24.3452			0.0804135	-0.449588	-1.79676
COL8A1	P27658	CO8A1_HUMAN	Collagen alpha-1(VIII) chain	16.5381	17.3411	17.077	16.7785	16.9086	10.6478	10.6478	10.6478	10.6478	10.6478	18.3793	18.4041	16.3856	18.1209	17.6165	10.6478	10.6478	16.7231	17.3792	17.4817	18.1992	17.3149	10.6478	10.6478	16.0216	16.9612	17.7587	17.7547	17.3113	17.9456	10.6478	10.6478	17.0162	16.5976	17.1198	16.5377	17.3774	18.2868	10.6478	10.6478	+	Responders_Nonresponder	0.0109488	-2.57346	-2.69114
COLGALT1	Q8NBJ5	GT251_HUMAN	Procollagen galactosyltransferase 1	20.3071	19.9758	21.4183	21.4532	21.0916	21.0853	20.9896	20.9094	20.8057	20.4538	20.7874	20.8103	20.6451	20.4451	20.0622	20.1173	20.036	20.1574	20.1836	20.3899	20.4671	20.3924	19.9147	19.6574	20.3359	20.1408	21.5148	21.6088	21.0292	21.087	20.1509	19.0657	19.7036	18.3349	19.8604	20.044	20.5278	20.5054	19.5851	20.1905			0.867689	0.0354983	0.167751
COMMD10	Q9Y6G5	COMDA_HUMAN	COMM domain-containing protein 10	10.6478	17.61	17.7262	17.3059	13.4598	10.6478	10.6478	10.6478	10.6478	10.6478	17.9729	17.6512	17.4445	17.6719	17.0625	17.4687	10.6478	10.6478	16.7014	15.9802	16.0272	15.8839	10.6478	10.6478	16.9359	10.6478	16.8568	17.1877	16.8513	15.3368	10.6478	10.6478	17.6482	10.6478	10.6478	10.6478	17.496	17.3878	10.6478	10.6478	+	Responders_Nonresponder	0.00099885	-3.23616	-3.58263
COMMD2	Q86X83;Q86X83-2	COMD2_HUMAN	COMM domain-containing protein 2	19.681	19.8805	20.1073	19.8987	19.2338	19.4175	19.109	18.8964	19.6276	19.5824	19.2763	19.5155	19.3305	19.1508	19.1659	19.2663	19.5716	19.7037	19.4504	19.3597	19.1662	19.2731	19.1034	18.3272	19.7457	19.492	19.3916	19.4636	19.2502	19.2084	19.424	19.5052	20.015	19.9946	19.6493	19.5154	19.2807	19.2952	18.7098	18.2525			0.295283	0.133016	1.06276
COMMD4	Q9H0A8	COMD4_HUMAN	COMM domain-containing protein 4	18.7357	18.5686	19.0315	18.9903	18.4211	18.4272	16.7956	17.464	18.3127	10.6478	18.5879	18.3421	18.8314	18.6373	18.5736	18.2804	18.2362	18.3983	18.3153	18.3864	18.6507	18.408	10.6478	16.8455	18.8214	18.4547	18.3827	18.4155	17.7007	18.2396	10.6478	10.6478	17.9895	18.0446	18.5266	18.5624	18.2386	18.2077	16.957	17.7399	+	Responders_Nonresponder	0.0492998	-1.66685	-2.11337
COMMD5	Q9GZQ3	COMD5_HUMAN	COMM domain-containing protein 5	18.101	17.7671	17.6892	18.0506	17.7234	18.1393	16.3954	16.9169	10.6478	10.6478	18.5999	18.545	18.3716	18.3045	18.1154	18.2454	17.6882	17.5613	17.9615	18.0391	18.3774	18.0974	16.8382	16.9096	17.9978	18.5554	18.1953	18.2217	17.3884	17.7731	10.6478	16.9378	18.8241	16.8858	18.2028	18.0262	18.4781	18.2378	10.6478	10.6478			0.238142	-0.963256	-1.2016
COMMD7	Q86VX2;Q86VX2-2	COMD7_HUMAN	COMM domain-containing protein 7	17.5205	17.781	16.6077	16.8791	17.3763	17.0401	16.6024	15.3777	10.6478	10.6478	18.0857	18.205	17.7556	18.4354	18.5365	17.8029	17.3563	16.2898	18.0414	17.8133	18.1988	18.442	10.6478	10.6478	17.9526	18.3435	17.8009	17.444	17.7373	15.518	15.5954	10.6478	18.5443	18.1323	18.0746	17.4148	17.961	18.1787	10.6478	15.5105	+	Responders_Nonresponder	0.017866	-2.06104	-2.53135
COMMD9	Q9P000;Q9P000-2	COMD9_HUMAN	COMM domain-containing protein 9	18.6888	18.3255	17.0254	17.0494	17.9799	16.828	18.1266	10.6478	10.6478	10.6478	18.2686	17.6904	17.7594	17.499	18.2938	17.5974	17.5829	17.9434	18.1739	17.7909	18.254	17.8404	10.6478	10.6478	17.8718	17.602	17.2476	16.111	17.8629	16.9956	10.6478	17.0933	17.8071	17.2095	17.9948	18.1413	18.271	18.0475	16.3591	10.6478	+	Responders_Nonresponder	0.0369652	-1.96228	-2.21538
COMT	P21964;P21964-2	COMT_HUMAN	Catechol O-methyltransferase	19.8731	20.1302	20.3211	20.0934	20.277	20.2314	20.959	21.0626	19.3824	19.186	20.7789	20.7946	20.3007	20.3067	20.6399	20.4417	20.6747	20.4363	20.654	20.5957	21.1035	21.1073	20.4304	20.4321	20.583	20.3683	20.2054	20.3963	19.9242	20.0622	20.0623	20.0915	20.8485	20.3445	20.5903	20.5349	21.4985	21.4807	20.5995	19.6112	+	Responders_Nonresponder	0.0330731	-0.325996	-2.2157
COMTD1	Q86VU5	CMTD1_HUMAN	Catechol O-methyltransferase domain-containing protein 1	20.0626	20.0395	20.6826	20.8168	18.0573	18.3813	19.4842	19.3013	19.0812	19.0411	22.6676	22.7104	19.9649	19.8617	19.8452	20.0118	20.2156	20.0796	20.5118	20.4546	20.3782	20.2534	19.5776	19.4046	18.8483	18.2253	18.3792	18.0677	19.597	19.5705	19.2195	19.5619	18.9327	19.1005	19.885	20.1035	19.833	19.6502	18.689	18.6384			0.146032	-0.450545	-1.48511
COPA	P53621;P53621-2	COPA_HUMAN	Coatomer subunit alpha	20.5349	20.6488	20.3712	20.4796	19.9787	19.8023	20.6282	20.5163	19.875	19.9591	20.4782	20.4673	20.7702	20.8046	21.0199	21.0007	20.9996	20.9606	20.6842	20.449	20.8238	20.7495	18.6213	19.4835	20.9809	20.778	20.4645	20.2151	20.5125	20.4945	19.8218	19.9178	19.3242	18.4802	21.3552	21.1841	20.0472	20.1161	20.0606	20.249			0.481993	-0.142634	-0.71078
COPB1	P53618	COPB_HUMAN	Coatomer subunit beta	22.4804	22.339	22.1631	21.8538	22.3734	21.8438	22.5725	22.1704	22.5324	21.5029	21.8434	21.4552	21.7497	21.6893	21.7612	21.8702	22.2786	21.9989	21.8556	22.4509	21.5429	21.4481	22.1988	21.9805	22.2951	22.4763	21.7461	21.3107	21.4896	22.1145	23.203	22.6756	21.816	21.9571	22.4303	22.0189	21.7694	21.0758	23.0978	23.0344	+	Responders_Nonresponder	0.00565205	0.404098	2.93418
COPB2	P35606;P35606-2	COPB2_HUMAN	Coatomer subunit beta'	20.6875	20.4284	20.4623	20.3601	20.3102	20.2683	20.5916	20.6316	20.4314	20.3356	20.389	20.2483	20.5488	20.5607	20.752	20.7495	20.9708	21.0168	20.6848	20.7451	20.8307	20.7845	19.7341	19.7832	20.6951	20.6534	20.0539	20.0393	20.1638	19.916	20.3423	20.6471	20.0246	19.7956	21.0539	20.9307	20.3092	20.3111	20.5114	20.4959			0.9006	0.0136372	0.125761
COPE	O14579;O14579-3	COPE_HUMAN	Coatomer subunit epsilon	20.3109	20.3245	19.8674	19.8629	19.9553	19.7074	20.5078	20.4305	19.7909	20.5043	20.3501	20.3589	20.8905	20.8446	21.1316	21.1316	20.7655	20.7247	20.7611	20.6035	20.771	20.9369	19.495	19.4265	20.2013	20.704	20.4772	20.3861	20.1219	19.9059	20.3089	20.4104	20.2092	20.078	20.8721	20.8153	20.8289	20.889	20.9568	19.7698	+	Responders_Nonresponder	0.00530688	-0.391844	-2.97519
COPG1	Q9Y678;Q9UBF2;Q9UBF2-2;Q9Y678	COPG1_HUMAN;COPG2_HUMAN;COPG1_HUMAN	Coatomer subunit gamma-2;Coatomer subunit gamma-1	19.4329	19.6142	19.1514	19.1336	19.0347	18.9026	19.6086	19.6341	19.4998	19.616	19.5658	19.1982	19.5117	19.7024	19.8277	20.01	20.0033	20.1818	19.8782	19.9249	19.9345	19.9159	17.523	18.1747	19.8004	19.8025	18.946	19.0338	19.15	19.0185	19.4193	19.7637	19.321	19.1504	20.228	20.1396	19.4023	19.2613	19.6057	20.3308			0.21768	-0.225234	-1.26186
COPG2	Q9UBF2;Q9Y678;Q9UBF2;Q9UBF2-2	COPG2_HUMAN;COPG1_HUMAN;COPG2_HUMAN	Coatomer subunit gamma-2;Coatomer subunit gamma-2	10.6478	10.6478	14.819	10.6478	10.6478	10.6478	14.8257	10.6478	10.6478	10.6478	16.2305	16.6634	17.2347	16.8418	16.1969	16.0408	13.9297	10.6478	16.4484	16.0974	16.7978	17.0085	10.6478	16.6344	10.6478	10.6478	16.8288	16.1919	15.203	16.5761	10.6478	10.6478	10.6478	10.6478	10.6478	14.7344	15.9362	17.351	10.6478	10.6478	+	Responders_Nonresponder	3.57061e-05	-3.36582	-4.68209
COPS2	P61201;P61201-2	CSN2_HUMAN	COP9 signalosome complex subunit 2	17.2895	17.1415	17.7583	17.209	17.8154	10.6478	17.5619	17.5145	18.8521	18.4937	16.065	16.3521	17.0939	17.741	17.1275	17.0172	18.4455	18.0232	17.4127	17.8482	17.0639	16.9801	19.1155	18.5286	17.2995	17.7869	10.6478	10.6478	17.4772	10.6478	16.8885	18.8511	16.5472	17.4467	17.3885	17.7188	10.6478	16.9957	20.1045	20.2596			0.139998	1.13708	1.50932
COPS3	Q9UNS2;Q9UNS2-2	CSN3_HUMAN	COP9 signalosome complex subunit 3	19.087	18.7211	17.9009	18.0233	18.5764	18.1788	18.9628	18.4904	10.6478	18.6627	18.9088	18.66	18.4892	18.8684	18.8106	18.389	18.5865	18.5445	18.6696	19.0601	19.1245	19.2241	18.2666	17.9928	18.5525	19.3986	18.2612	18.0167	17.4618	18.1432	10.6478	17.8514	17.8143	10.6478	19.1117	18.7597	18.5865	18.9522	18.6234	18.7382			0.446797	-0.550854	-0.771345
COPS4	Q9BT78;Q9BT78-2	CSN4_HUMAN	COP9 signalosome complex subunit 4	19.4791	19.7097	19.7545	19.8396	19.4334	19.1119	19.562	19.6478	17.363	19.164	20.1207	20.0903	20.1832	20.3422	20.276	20.1847	19.5265	19.1351	19.5916	19.7268	20.0523	20.1268	19.5216	19.4371	19.6433	19.4537	20.11	20.1363	18.8715	18.9945	18.0507	18.395	19.5169	19.2961	19.1815	19.6948	19.641	19.6528	20.01	19.5443	+	Responders_Nonresponder	0.00651768	-0.53181	-2.93775
COPS5	Q92905	CSN5_HUMAN	COP9 signalosome complex subunit 5	19.7216	19.2924	19.3421	19.5889	19.4681	19.1367	19.5614	19.5347	18.2755	19.8934	19.7807	19.8622	19.8891	19.6404	19.6323	19.8819	19.65	19.502	19.3496	19.5196	19.8174	19.9801	18.5611	19.1515	19.2462	19.7251	19.4193	19.4398	19.2934	19.7358	10.6478	18.511	19.0967	17.6921	19.9006	19.8194	19.4984	19.3516	19.2802	19.3624			0.227527	-0.630923	-1.24851
COPS6	Q7L5N1	CSN6_HUMAN	COP9 signalosome complex subunit 6	18.2811	18.0382	17.4901	17.1003	10.6478	10.6478	16.5875	17.9054	10.6478	18.0746	18.0737	17.6713	17.6968	17.8839	18.0823	18.1115	17.6277	18.0032	17.9322	17.6511	18.6371	18.2896	18.8017	16.7942	10.6478	17.5091	18.2104	17.7815	16.9225	17.6922	10.6478	17.9565	10.6478	10.6478	17.8922	18.1977	17.5369	18.0942	10.6478	10.6478			0.427332	-0.797278	-0.803392
COPS7A	Q9UBW8	CSN7A_HUMAN	COP9 signalosome complex subunit 7a	13.8166	10.6478	15.5995	17.7426	10.6478	10.6478	17.8084	17.7488	16.7813	10.6478	18.1935	17.5606	18.7158	18.3547	18.5979	18.4646	17.9571	17.7123	16.764	16.9209	18.6506	18.4	10.6478	10.6478	17.004	14.8011	18.4142	17.9015	16.4106	17.0633	10.6478	10.6478	17.5684	17.8089	10.6478	10.6478	16.959	17.5703	10.6478	16.4101	+	Responders_Nonresponder	2.47507e-05	-4.20115	-5.16224
COPS8	Q99627;Q99627-2	CSN8_HUMAN	COP9 signalosome complex subunit 8	19.0159	18.6658	19.7195	19.5578	18.8633	18.5777	19.2299	19.3016	18.6812	18.5054	19.7635	19.6517	19.7831	20.0184	19.8467	19.7562	19.3906	19.0432	19.4979	19.2576	19.2019	19.2359	19.6728	19.04	19.437	19.1372	20.0137	19.8771	18.4697	18.5516	19.1068	19.2992	20.153	20.2184	19.5489	19.429	19.8387	19.8018	18.667	18.5671	+	Responders_Nonresponder	0.0309836	-0.327083	-2.24229
COPZ1	P61923;P61923-4;P61923-5	COPZ1_HUMAN	Coatomer subunit zeta-1	19.7299	19.1517	20.2989	19.9733	18.711	18.0825	19.7188	19.6233	19.9204	19.826	20.0762	19.9928	20.3456	19.9088	20.5282	20.3745	20.2858	20.1811	20.024	20.1767	20.303	20.3521	19.0433	19.2696	20.4842	20.4037	20.1551	20.241	19.3437	19.5321	20.0758	19.8978	20.2278	20.2831	20.1996	20.3402	20.6078	20.4047	20.0831	20.4689	+	Responders_Nonresponder	0.00876364	-0.468761	-2.86536
COQ10B	Q9H8M1;Q9H8M1-2	CQ10B_HUMAN	Coenzyme Q-binding protein COQ10 homolog B, mitochondrial	17.3663	17.8467	10.6478	10.6478	16.9143	10.6478	10.6478	10.6478	10.6478	10.6478	17.4636	17.6191	18.3207	17.4031	18.3924	18.6292	18.4916	17.9126	18.5071	18.0545	18.136	18.0394	10.6478	16.0437	17.697	10.6478	15.7137	10.6478	15.9101	10.6478	17.3833	16.7626	10.6478	10.6478	18.8618	17.9323	10.6478	15.4065	10.6478	10.6478			0.229799	-1.35246	-1.2216
COQ3	Q9NZJ6	COQ3_HUMAN	Ubiquinone biosynthesis O-methyltransferase, mitochondrial	16.6586	15.8937	10.6478	15.4787	17.0724	10.6478	16.9659	16.9822	15.7992	17.2651	17.864	17.9961	18.2842	17.8578	17.9668	18.1293	17.643	16.656	17.6347	17.3342	18.0667	18.1556	15.8805	17.4571	16.9828	15.5504	15.8635	10.6478	16.8898	17.3126	10.6478	16.7284	16.3054	15.077	15.4182	10.6478	15.2461	10.6478	10.6478	10.6478			0.298147	-0.888379	-1.05512
COQ4	Q9Y3A0;Q9Y3A0-2	COQ4_HUMAN	Ubiquinone biosynthesis protein COQ4 homolog, mitochondrial	10.6478	10.6478	17.8628	19.0347	18.7842	19.1108	18.9673	18.8136	10.6478	10.6478	19.5153	19.2813	18.189	18.3181	17.4894	17.9595	17.639	16.989	17.7074	18.1752	17.3976	16.6939	10.6478	16.8357	10.6478	10.6478	18.0001	10.6478	19.7285	19.5092	10.6478	17.0257	18.3133	18.6424	17.8969	18.596	19.4977	19.4466	18.5991	18.9642	+	Responders_Nonresponder	0.0050962	-3.13697	-3.09415
COQ5	Q5HYK3	COQ5_HUMAN	2-methoxy-6-polyprenyl-1,4-benzoquinol methylase, mitochondrial	19.3355	19.5552	18.9537	19.2164	18.2084	18.4049	19.3678	19.3985	18.0102	18.0925	19.8072	19.9755	20.051	19.7643	20.0174	19.976	19.5702	19.5983	19.7042	19.9978	20.1223	19.8181	18.6545	18.7273	19.3264	19.2597	18.8632	18.7282	19.8907	19.8249	17.6949	19.0871	18.4729	18.5048	19.2839	19.6829	19.9266	19.7805	17.0176	18.5826	+	Responders_Nonresponder	0.0149466	-0.550965	-2.54983
COQ6	Q9Y2Z9;Q9Y2Z9-2;Q9Y2Z9-3	COQ6_HUMAN	Ubiquinone biosynthesis monooxygenase COQ6, mitochondrial	18.6957	18.608	18.4995	18.6663	19.4618	19.4263	19.2605	19.2248	18.5189	19.1279	19.496	19.3332	19.3519	19.5472	19.8176	19.8813	19.5213	19.5879	19.1963	19.337	19.5508	19.6696	18.7277	19.3157	18.9221	18.9065	18.4599	18.5674	19.2013	18.5901	19.0425	18.9668	19.3091	18.7137	18.5409	18.2978	18.0742	17.7721	17.3607	18.3743			0.440733	-0.131855	-0.780573
COQ7	Q99807;Q99807-2	COQ7_HUMAN	5-demethoxyubiquinone hydroxylase, mitochondrial	19.1795	19.2502	18.3698	18.395	19.203	18.9466	19.7969	19.4549	18.2907	18.354	19.7912	19.6461	19.7379	19.6895	19.4585	19.3976	19.523	19.2022	19.8257	19.6962	19.6076	19.7222	19.5863	20.1018	19.5986	19.4722	18.799	18.9974	19.4938	19.5698	19.7556	19.5397	19.4892	19.1557	19.4029	19.2494	19.7118	19.7014	19.6333	19.5157	+	Responders_Nonresponder	0.0444482	-0.297307	-2.12341
COQ8A	Q8NI60;Q8NI60-2;Q8NI60-3;Q8NI60-4	COQ8A_HUMAN	Atypical kinase COQ8A, mitochondrial	18.1039	18.9441	17.9047	17.9802	18.2846	18.6397	18.5001	18.8818	17.4552	17.9351	19.5184	19.4311	19.7119	19.5007	18.721	18.9285	18.1238	17.7708	18.8295	18.8871	19.2204	18.8759	17.4977	19.1948	19.1341	18.9205	19.1485	18.7934	18.6473	18.5392	18.7181	18.4401	10.6478	17.1547	18.14	18.5039	19.1761	18.935	18.2702	17.7232			0.98086	0.0099733	0.0242309
COQ9	O75208;O75208-2	COQ9_HUMAN	Ubiquinone biosynthesis protein COQ9, mitochondrial	20.0585	20.0198	18.5982	18.9086	19.3504	18.4944	18.5836	19.5972	19.1055	19.1269	20.5801	20.6763	20.3086	20.4411	20.833	20.7961	20.5341	20.4999	20.733	20.7012	20.7762	20.8163	21.3468	21.2068	20.2918	19.8229	19.2025	19.2072	19.8919	19.9152	20.8277	20.7392	20.2104	20.2351	20.2873	20.0021	20.2217	20.4287	19.7123	20.4156	+	Responders_Nonresponder	0.0335316	-0.526173	-2.25051
CORO1A	P31146	COR1A_HUMAN	Coronin-1A	22.3765	22.4152	23.9774	23.945	21.4102	21.5165	21.0909	21.09	22.764	22.5867	23.6343	23.6002	23.7923	23.7916	23.1432	23.0956	22.8601	22.8493	22.372	22.4603	22.4715	22.4463	23.4341	23.446	23.2985	23.3702	23.111	23.1555	22.2417	22.1992	22.4662	22.4936	21.881	21.7469	23.1643	23.1321	21.6845	21.8068	22.9323	22.985			0.775286	-0.0737046	-0.288034
CORO1B	Q9BR76	COR1B_HUMAN	Coronin-1B	21.1366	21.1216	21.4164	21.1704	21.5532	21.4864	21.0254	21.0651	20.7575	20.5216	21.6254	21.6062	21.5665	21.5124	22.0262	22.0404	22.1035	22.0744	21.8301	21.9139	21.8598	21.77	21.2287	21.1992	21.4467	21.3825	20.9421	20.9239	20.7626	20.7987	20.7994	20.8132	19.9116	19.8994	21.7129	21.7311	21.4947	21.4856	21.0976	21.3952			0.223527	-0.194513	-1.24049
CORO1C	Q9ULV4;Q9ULV4-2;Q9ULV4-3	COR1C_HUMAN	Coronin-1C	21.2035	21.081	21.2012	21.074	19.845	19.6705	20.5143	20.5332	20.0294	19.7003	21.3467	21.3012	21.3148	21.2474	21	21.0282	21.0846	21.1352	20.8285	21.03	21.4958	21.3966	19.7496	19.9638	20.5798	20.4489	21.4479	21.1844	20.319	20.3876	19.6318	18.9344	20.1493	19.5656	20.6692	20.8509	20.2735	19.9654	19.0445	18.0245			0.162625	-0.346709	-1.4242
CORO2A	Q92828	COR2A_HUMAN	Coronin-2A	18.7649	18.5267	17.8798	17.3441	18.526	18.7467	18.1883	18.047	10.6478	10.6478	18.0842	18.0485	18.4996	18.6075	17.8766	17.9753	18.1517	18.0938	17.8156	18.0152	18.2599	18.0591	17.7277	10.6478	10.6478	10.6478	18.266	10.6478	10.6478	10.6478	10.6478	10.6478	10.6478	10.6478	10.6478	17.9229	16.9854	16.6763	10.6478	17.7141			0.335693	-1.12989	-0.976549
CORO7	P57737;P57737-2;P57737-3;P57737-4	CORO7_HUMAN	Isoform 3 of Coronin-7	17.9385	18.0145	18.9112	19.1176	18.6982	18.6663	16.8725	17.1324	18.2896	17.4887	18.9781	18.6299	18.3578	18.4446	18.6878	18.7806	18.8053	18.5689	18.3743	18.3581	18.4836	18.5052	18.5685	18.6398	18.7875	18.0593	19.0058	18.8357	17.25	17.0675	16.589	16.9485	10.6478	10.6478	18.9435	19.0401	17.0706	17.5492	19.1379	17.7643			0.343521	0.516206	0.964163
COTL1	Q14019	COTL1_HUMAN	Coactosin-like protein	23.2938	23.3988	23.3806	23.4864	22.666	22.4715	21.6046	21.7266	23.2314	23.1578	23.5191	23.6183	23.8089	23.9574	23.4186	23.3241	23.3428	23.4183	23.0359	23.1424	23.0448	22.9431	23.2167	23.2867	23.6147	23.6489	23.4393	23.4601	22.6267	22.6073	23.7397	23.7993	23.7972	23.9492	23.7494	23.8963	23.6184	23.5191	23.4997	23.5858			0.248564	-0.207208	-1.18094
COX14	Q96I36	COX14_HUMAN	Cytochrome c oxidase assembly protein COX14	17.1984	16.5381	10.6478	10.6478	16.2697	16.5612	17.696	17.6139	15.9619	16.1089	16.852	17.012	16.1483	15.8117	17.1665	17.2412	16.5156	16.7736	17.5696	16.839	18.2803	18.0583	10.6478	16.3999	18.1586	16.5871	16.6611	16.083	18.9786	18.6636	15.7767	15.3161	16.9652	16.0632	17.9094	17.0406	18.3707	17.3243	10.6478	10.6478			0.254289	-0.849411	-1.15979
COX15	Q7KZN9;Q7KZN9-2	COX15_HUMAN	Isoform 2 of Cytochrome c oxidase assembly protein COX15 homolog	19.2793	19.7373	19.423	19.4414	19.303	19.425	19.2811	19.2722	18.7868	19.7919	19.9745	18.9091	19.0389	18.8241	18.7337	18.634	18.4573	18.4559	19.4896	19.4596	18.8491	18.7925	18.5412	18.8509	18.999	19.195	19.8715	18.6588	19.5296	19.5978	10.6478	18.1674	15.8626	10.6478	18.8188	19.1194	19.1971	19.0107	18.4022	19.1111			0.816767	0.148068	0.233426
COX16	Q9P0S2	COX16_HUMAN	Cytochrome c oxidase assembly protein COX16 homolog, mitochondrial	15.4648	16.8368	10.6478	10.6478	10.6478	15.2702	14.2373	10.6478	10.6478	10.6478	15.9919	16.8257	16.2423	16.6732	17.3377	17.5789	14.253	15.6956	17.742	18.0745	18.2819	17.6443	10.6478	10.6478	18.4139	18.1954	10.6478	10.6478	17.1362	16.6607	17.0763	16.8946	17.3845	17.0844	15.5223	10.6478	17.5311	10.6478	10.6478	10.6478	+	Responders_Nonresponder	0.0458087	-1.97593	-2.07127
COX20	Q5RI15;Q5RI15-2	COX20_HUMAN	Cytochrome c oxidase assembly protein COX20, mitochondrial	19.6584	20.1493	20.382	20.413	20.6173	20.6709	20.4497	20.6161	20.6317	20.4953	20.5221	20.4033	20.3364	20.5354	20.3946	20.1365	20.4252	20.2422	20.8447	20.7221	20.567	20.6492	20.2446	20.3935	20.7933	20.8315	20.4868	20.3536	21.7163	21.6212	20.9285	21.1429	20.9924	21.0064	20.5398	20.7006	20.8004	20.8833	20.3325	20.8056			0.249106	-0.135123	-1.17046
COX4I1	P13073	COX41_HUMAN	Cytochrome c oxidase subunit 4 isoform 1, mitochondrial	23.1109	22.9399	22.099	21.8766	22.4575	22.1753	22.3067	22.2428	22.6603	22.9618	23.1308	23.0741	23.0217	22.9907	23.035	23.0843	23.1614	23.5229	23.4547	23.4948	23.8994	23.8129	22.858	23.1132	22.6925	22.7353	21.8552	21.73	22.3904	22.412	23.1772	23.3994	22.5818	22.8021	23.1883	23.117	22.8277	22.8931	22.8355	22.8812			0.163248	-0.221215	-1.42178
COX5A	P20674	COX5A_HUMAN	Cytochrome c oxidase subunit 5A, mitochondrial	24.5734	24.5426	24.0768	24.0126	24.2774	24.31	24.2007	24.1636	24.5654	24.4881	24.4344	24.4406	24.3586	24.3708	25.0105	24.842	24.908	25.0046	25.1675	25.1313	24.8759	24.8022	25.0456	25.1093	24.9629	25.0208	24.2359	24.2378	24.4862	24.5337	25.6031	25.473	24.9898	24.8749	25.2161	25.1374	24.7777	24.8695	24.4538	24.6054			0.943686	0.00942205	0.0713153
COX5B	P10606	COX5B_HUMAN	Cytochrome c oxidase subunit 5B, mitochondrial	23.2968	23.187	22.3429	22.4347	22.9628	22.9344	22.6067	22.6272	23.2674	23.1827	22.9826	23.0118	23.0845	22.8875	23.6094	23.5697	23.4174	23.5397	23.6593	23.7152	23.4712	23.4878	23.6199	23.5918	23.5802	23.7627	23.0231	23.0371	22.8193	22.9427	24.005	23.9457	23.4513	23.3418	23.8711	23.8341	22.7609	22.9251	23.1573	23.2026			0.731714	0.0490453	0.346628
COX6A1	P12074	CX6A1_HUMAN	Cytochrome c oxidase subunit 6A1, mitochondrial	14.7628	17.6614	10.6478	10.6478	15.1078	15.8947	16.2083	16.4774	10.6478	10.6478	18.8561	19.1679	17.3423	18.6021	19.351	18.7922	18.6288	18.9386	19.8417	19.9642	20.6431	20.7485	18.7668	18.628	18.4129	17.9738	18.8621	18.7443	15.7403	16.4523	18.478	19.1814	18.778	18.4986	19.5564	19.9026	18.2509	10.6478	10.6478	17.7819			0.0604695	-1.87823	-1.94584
COX6B1	P14854	CX6B1_HUMAN	Cytochrome c oxidase subunit 6B1	20.92	20.7663	20.1311	19.9727	20.855	20.923	20.5878	20.4964	21.1949	20.9919	20.5783	20.6352	20.7702	20.7318	21.292	21.2308	21.3822	21.3591	21.3814	21.5654	21.337	21.2483	21.7735	21.709	21.5735	21.5817	20.7924	20.7422	20.4185	20.3731	22.5613	22.6602	21.6841	21.7121	21.866	21.8693	20.9291	20.9402	21.6533	21.5407			0.484604	0.141894	0.709238
COX6C	P09669	COX6C_HUMAN	Cytochrome c oxidase subunit 6C	24.3747	24.2557	23.4188	23.3344	24.3833	24.497	23.9071	23.827	24.6546	24.752	23.6335	23.6408	23.7773	23.6719	24.2979	24.2206	24.8852	24.9157	25.2561	25.2881	24.9501	24.9565	24.8252	24.881	25.1282	25.2593	24.1855	24.0948	23.906	23.8314	25.7851	25.723	24.9755	24.7962	25.1991	25.2481	24.3118	24.1913	24.9372	24.8517			0.33439	0.201081	0.980199
COX7A1	P24310	CX7A1_HUMAN	Cytochrome c oxidase subunit 7A1, mitochondrial	10.6478	10.6478	10.6478	10.6478	10.6478	10.6478	10.6478	10.6478	10.6478	10.6478	17.621	17.7202	17.8435	17.7829	17.7849	17.9473	10.6478	17.7604	10.6478	10.6478	17.8365	17.7782	10.6478	17.145	17.6847	17.4214	18.1216	17.8055	10.6478	10.6478	10.6478	10.6478	20.0725	19.919	10.6478	10.6478	10.6478	10.6478	10.6478	10.6478	+	Responders_Nonresponder	0.00252756	-3.30689	-3.24103
COX7A2	P14406	CX7A2_HUMAN	Cytochrome c oxidase subunit 7A2, mitochondrial	22.1375	22.1907	21.1134	20.9798	21.698	21.539	21.4376	21.3514	22.2366	22.1808	21.638	21.8153	21.7498	21.6999	22.5156	22.4307	22.6014	22.6133	22.744	22.6411	22.7429	22.8239	22.9184	22.7955	22.7598	22.833	21.6228	21.7704	21.598	21.5671	23.5865	23.7222	22.8699	22.9211	22.9088	22.9549	21.7367	21.9003	22.6998	22.6785			0.815443	0.0523139	0.235664
COX7A2L	O14548	COX7R_HUMAN	Cytochrome c oxidase subunit 7A-related protein, mitochondrial	18.7836	18.8423	17.4867	17.5162	18.087	17.995	17.7799	17.9463	18.6442	18.9454	18.3964	18.2969	18.7402	18.7067	18.9428	18.6139	19.0155	18.6934	19.1376	19.3684	19.3181	19.5162	18.9832	17.5008	18.9815	18.7131	16.172	16.7063	19.3982	19.2526	19.9396	20.0382	16.6408	17.3988	18.723	18.8159	18.213	17.6185	10.6478	18.2259			0.275102	0.493741	1.11273
COX7B	P24311	COX7B_HUMAN	Cytochrome c oxidase subunit 7B, mitochondrial	20.1847	19.9829	18.6905	18.71	19.2625	19.3584	19.6678	19.5925	19.7835	20.2268	20.0561	19.4838	19.5569	19.4483	20.3362	19.8563	20.536	20.68	20.6855	20.5665	20.8761	21.4339	20.1523	20.0531	20.5806	20.5487	19.8808	19.3339	18.6729	18.4945	21.0652	21.5118	20.8373	20.999	20.2535	21.0874	20.5196	20.3135	20.2478	19.8778			0.732614	-0.0828304	-0.344319
COX7C	P15954	COX7C_HUMAN	Cytochrome c oxidase subunit 7C, mitochondrial	19.5127	19.9636	19.076	19.2804	19.2441	19.5214	18.9782	19.87	19.9371	20.6825	19.8253	20.198	18.9344	18.9448	19.9894	19.5656	21.0521	20.9277	21.1008	21.1687	21.106	21.0071	20.8839	21.1683	21.5304	20.3361	20.0685	20.1107	20.118	19.9792	21.5563	21.4259	21.5555	21.5874	20.862	20.8956	19.884	19.5742	20.3886	20.4996			0.757511	-0.082334	-0.31126
CP	P00450	CERU_HUMAN	Ceruloplasmin	18.2502	18.0526	22.2442	22.1103	18.8912	18.4707	18.5312	18.6027	18.6368	17.9922	19.5851	19.5823	20.496	20.4174	21.0938	21.1563	20.8039	20.7056	20.6358	20.4926	20.0148	19.9251	19.4283	19.7535	19.1558	18.6443	20.9363	21.1226	18.3919	18.51	18.8582	17.9733	18.6725	19.4123	19.8886	19.7479	18.9293	18.7446	19.1625	19.5375	+	Responders_Nonresponder	0.0426814	-0.744464	-2.11491
CPA3	P15088	CBPA3_HUMAN	Mast cell carboxypeptidase A	18.6411	18.5891	20.5588	20.3588	18.5302	17.7126	17.037	17.4129	19.761	19.0462	22.4051	22.3644	19.7038	19.8943	22.8262	22.7574	22.3987	22.4227	20.1432	20.2033	21.4163	21.2919	23.3723	23.3147	23.9393	23.8628	22.6782	22.5876	17.8939	18.2826	22.5366	22.4952	21.0377	20.8754	21.4703	21.6071	17.7168	17.8444	21.3803	21.1073			0.647405	-0.304939	-0.461933
CPB2	Q96IY4;Q96IY4;Q96IY4-2	CBPB2_HUMAN;CBPB2_HUMAN	Carboxypeptidase B2;Carboxypeptidase B2	17.4729	16.6079	21.4028	21.3951	18.662	18.439	18.1165	17.3976	15.9597	10.6478	18.8264	18.4285	19.1797	18.8171	18.8512	18.8511	18.5213	17.7644	18.8769	18.4092	18.3111	18.2072	10.6478	10.6478	16.2727	17.7933	20.9183	20.7682	18.0262	17.9125	17.8087	18.2687	19.4408	18.7413	17.4812	17.3344	17.3915	18.0796	10.6478	10.6478			0.206557	-1.1851	-1.2891
CPD	O75976;O75976-2	CBPD_HUMAN	Carboxypeptidase D	16.9042	17.2602	10.6478	15.7863	18.0379	17.3218	19.0318	19.3946	17.6009	17.0911	16.642	16.4169	16.2991	16.5062	17.4252	17.3535	18.4323	18.4714	17.8883	18.2458	17.7615	17.8505	10.6478	10.6478	15.0376	16.3504	10.6478	15.3438	18.4983	18.6583	10.6478	10.6478	10.6478	10.6478	17.8055	17.9471	17.4518	17.7527	10.6478	10.6478			0.670431	-0.430477	-0.429129
CPE	P16870;P16870-2	CBPE_HUMAN	Carboxypeptidase E	10.6478	10.6478	16.6162	10.6478	17.8879	17.9638	17.3103	17.0296	10.6478	10.6478	16.6522	16.1163	16.9504	16.1335	19.5319	19.5845	19.3845	19.2259	19.2111	19.2899	18.8989	18.6996	18.7231	18.3487	19.5027	19.5041	10.6478	14.4131	17.5853	16.4743	18.0993	18.5752	18.0708	10.6478	18.9349	18.7365	10.6478	10.6478	10.6478	10.6478			0.84525	0.223257	0.19658
CPNE1	Q99829	CPNE1_HUMAN	Copine-1	20.9089	21.0202	19.7417	19.4485	19.3432	19.4596	22.9372	22.9129	20.1296	19.7802	20.6736	20.6286	20.6837	20.8299	20.4629	20.4264	20.1813	20.1189	20.6178	20.6623	20.1086	20.0748	20.2244	19.9047	21.012	20.9454	20.9133	20.6328	21.5965	21.5851	20.414	20.5794	10.6478	10.6478	21.5564	21.3887	20.1776	20.3028	20.7531	20.8851			0.177425	0.940804	1.38442
CPNE3	O75131;O75131;O95741;O95741-2;Q8IYJ1;Q9HCH3;Q9HCH3-2;Q86YQ8;Q86YQ8-2;Q9UBL6;Q9UBL6-2;Q96A23;Q96A23-2;Q96FN4;Q96FN4-2	CPNE3_HUMAN;CPNE2_HUMAN;CPNE3_HUMAN	Copine-3;Copine-3	20.023	20.1255	20.6984	20.5793	19.6823	19.781	18.9956	19.4131	18.8326	18.7826	20.3293	20.4798	20.6488	20.5979	20.3557	20.3166	19.8585	19.85	19.7758	19.2515	20.4987	20.3073	19.1703	19.9151	20.0563	20.1617	20.2496	20.2175	20.463	20.5881	19.9587	20.4107	19.1818	18.7948	19.4019	19.7276	19.8649	20.1858	10.6478	19.0538			0.752013	0.147584	0.319517
CPO	Q8IVL8	CBPO_HUMAN	Carboxypeptidase O	10.6478	10.6478	17.7922	10.6478	10.6478	10.6478	17.8308	10.6478	18.935	18.7599	10.6478	10.6478	10.6478	10.6478	10.6478	10.6478	18.4937	17.9436	17.8693	17.9865	10.6478	10.6478	18.6867	18.9744	18.4488	18.5405	10.6478	17.388	16.4469	10.6478	20	19.6532	19.2198	18.8	18.5785	18.5481	17.7351	10.6478	20.6965	20.7586			0.258417	1.46874	1.14782
CPOX	P36551	HEM6_HUMAN	Oxygen-dependent coproporphyrinogen-III oxidase, mitochondrial	19.5675	19.1436	19.4358	19.8142	20.6986	20.7045	21.169	21.2276	20.623	20.652	20.1361	19.9728	20.4901	20.1624	19.9074	19.9203	19.8478	19.602	19.6749	19.7726	19.604	19.7614	18.8545	18.8563	19.6934	19.6424	19.6224	19.3913	20.5792	20.544	17.7844	18.2658	19.7818	19.7986	19.5557	19.646	19.8935	19.8555	19.2184	18.2185			0.793537	-0.0662608	-0.264637
CPPED1	Q9BRF8;Q9BRF8-2	CPPED_HUMAN	Serine/threonine-protein phosphatase CPPED1	21.3629	21.1248	21.0881	21.0831	20.4771	20.5585	20.3425	20.3849	19.6875	19.9413	21.4049	21.5593	21.0058	21.1635	20.7023	20.611	19.6604	20.0268	20.1914	20.1485	20.1543	19.8745	19.4748	19.9552	20.4846	20.5581	21.1434	21.0635	20.2109	20.3641	20.456	20.2787	20.2308	20.1747	20.5763	20.2721	20.6964	20.8858	19.7353	20.642			0.633776	-0.0791762	-0.480352
CPQ	Q9Y646	CBPQ_HUMAN	Carboxypeptidase Q	21.7498	21.7036	19.364	19.2581	17.9052	17.2986	17.5799	17.7952	17.0024	16.7532	19.6041	19.4138	19.3233	19.2249	20.1575	19.7519	19.9761	20.1115	19.288	19.0985	19.3293	19.2621	19.3266	19.6171	19.7545	19.8712	20.866	20.8319	17.9598	18.2752	17.7401	17.5501	19.9085	19.8427	19.5564	19.3628	18.313	18.3209	17.6358	18.5346			0.238741	-0.475697	-1.20558
CPS1	P27708;P31327;P31327-2;P31327-3;P31327;P31327-3	CPSM_HUMAN;PYR1_HUMAN;CPSM_HUMAN	CAD protein;Carbamoyl-phosphate synthase [ammonia], mitochondrial	23.4397	23.3813	10.6478	10.6478	19.6961	19.7879	22.8807	22.8451	18.5855	18.8386	10.6478	10.6478	20.4573	19.5293	16.9006	20.1763	17.1092	21.4754	10.6478	10.6478	15.9556	19.0625	19.9431	20.474	18.1085	17.4518	10.6478	10.6478	10.6478	17.6396	20.1744	22.0346	19.4376	10.6478	22.1501	10.6478	10.6478	19.231	21.0111	22.6473	+	Responders_Nonresponder	0.02626	3.23695	2.31409
CPSF1	Q10570	CPSF1_HUMAN	Cleavage and polyadenylation specificity factor subunit 1	16.7331	17.5452	18.2538	17.9859	17.8982	16.8559	18.3944	18.4203	10.6478	16.4374	17.7176	17.9204	18.1377	17.9683	17.7166	17.5994	16.7931	16.8077	17.5621	16.8762	17.0217	16.4938	16.4406	10.6478	17.4473	17.8229	15.4309	14.5411	18.0709	17.9707	15.756	18.0761	16.4354	17.983	17.375	17.6873	17.1516	18.1463	10.6478	10.6478			0.921923	0.0702606	0.0987189
CPSF6	Q16630;Q16630-2;Q16630-3	CPSF6_HUMAN	Cleavage and polyadenylation specificity factor subunit 6	19.5889	19.4196	19.739	19.6251	19.4314	19.6903	19.5154	19.6967	19.2696	19.6639	19.5036	19.6811	19.558	19.5885	19.1304	19.3183	19.0388	19.1475	19.4447	19.4539	19.1609	19.3798	19.1166	19.404	19.9148	19.2065	19.5778	19.4494	19.47	19.7333	19.3732	19.9753	19.3362	19.4251	19.3539	19.3324	19.3649	19.6355	18.9392	19.4992			0.113118	0.115954	1.62582
CPSF7	Q8N684;Q8N684-2;Q8N684-3	CPSF7_HUMAN	Cleavage and polyadenylation specificity factor subunit 7	19.57	19.4551	20.5906	20.4479	20.1755	20.0601	19.3687	19.5743	19.5737	19.6958	19.7445	19.6687	20.2696	20.3178	20.0172	20.2604	19.8726	19.9954	20.0379	20.1803	19.6507	19.7193	19.8093	19.5073	20.6712	20.5705	19.9891	19.8833	20.4563	20.4334	19.7191	20.2456	19.7816	20.2692	20.3226	20.3718	20.3663	20.2335	20.5293	20.1596			0.417084	-0.09851	-0.824184
CPT1A	P50416;P50416-2	CPT1A_HUMAN	Carnitine O-palmitoyltransferase 1, liver isoform	19.6825	19.8487	20.1434	20.0533	19.8839	19.9258	18.452	18.6744	19.246	19.4199	20.4681	20.392	20.4614	20.4824	20.6221	20.629	20.1741	20.1717	20.7409	20.8013	20.6086	20.5785	19.4459	19.3267	20.0147	19.8965	20.3693	20.4118	19.922	19.9599	18.8657	19.5696	10.6478	10.6478	19.8026	19.5015	19.6912	19.7012	18.9139	19.5608			0.773851	0.180212	0.290828
CPT2	P23786	CPT2_HUMAN	Carnitine O-palmitoyltransferase 2, mitochondrial	20.1596	20.2959	18.4834	18.5008	18.7417	18.9179	18.5784	18.648	18.7226	18.8537	19.3135	19.1908	19.7337	19.7439	20.1416	20.1456	20.0713	19.995	20.2709	20.3311	20.4174	20.4455	19.5179	19.566	19.0091	18.889	18.622	18.6623	19.0642	18.9388	18.3382	18.8613	16.567	15.6415	19.7678	19.7053	18.6185	18.6065	18.7933	19.0223			0.707702	-0.110638	-0.378315
CPTP	Q5TA50	CPTP_HUMAN	Ceramide-1-phosphate transfer protein	10.6478	14.6603	10.6478	16.3325	10.6478	10.6478	10.6478	15.7029	10.6478	10.6478	16.7493	17.0785	16.6829	16.0688	16.9302	16.8121	16.7664	17.4975	10.6478	16.873	17.0203	17.2759	10.6478	10.6478	10.6478	16.6257	10.6478	10.6478	16.4733	17.1015	10.6478	10.6478	10.6478	10.6478	10.6478	17.574	16.4024	16.5851	10.6478	14.3496	+	Responders_Nonresponder	0.00205174	-2.84089	-3.31392
CPVL	Q9H3G5	CPVL_HUMAN	Probable serine carboxypeptidase CPVL	20.5413	20.5498	19.3762	19.346	17.261	18.2685	17.7659	18.1938	18.0318	18.1733	20.7061	20.7415	20.4432	20.4553	21.0076	20.8389	21.1089	21.1748	20.6091	20.602	20.9532	20.8969	20.86	20.622	20.8623	20.6639	20.5756	20.5111	20.0473	20.1523	19.973	20.332	19.7486	19.6515	20.4074	20.4965	19.1682	18.9191	20.8966	21.0098	+	Responders_Nonresponder	0.0084545	-0.924174	-2.87207
CRABP2	P29373	RABP2_HUMAN	Cellular retinoic acid-binding protein 2	18.1811	18.2937	17.8573	18.4615	10.6478	10.6478	10.6478	10.6478	10.6478	18.2842	17.7953	10.6478	21.2712	20.957	18.2088	18.386	10.6478	10.6478	17.3101	10.6478	10.6478	10.6478	10.6478	10.6478	10.6478	10.6478	19.3047	18.5471	19.2913	18.7315	10.6478	10.6478	18.8816	18.7794	10.6478	10.6478	10.6478	10.6478	10.6478	10.6478			0.0563737	-2.42922	-1.9682
CRAT	P43155;P43155-2	CACP_HUMAN	Carnitine O-acetyltransferase	19.5653	19.6472	18.4583	18.1587	18.3084	18.9064	17.7394	17.3884	19.0899	19.0665	19.7473	19.7957	18.9006	18.5217	19.3691	19.4599	18.5319	18.9374	19.0302	18.8897	19.4434	19.4624	20.2243	20.0986	18.3834	18.431	18.2105	18.379	17.0888	10.6478	17.8955	10.6478	18.1164	10.6478	18.5888	18.5331	17.8361	17.4826	10.6478	18.4049			0.401927	0.669098	0.847862
CRB3	Q9BUF7	CRUM3_HUMAN	Protein crumbs homolog 3	18.3626	18.3865	18.0829	17.9077	19.8872	19.622	19.5387	19.3187	20.2546	20.5421	19.7095	19.442	18.4752	18.8505	16.5129	17.0526	19.3893	18.6834	18.7357	18.9211	18.966	18.9432	20.368	19.5242	19.2018	20.1605	18.5594	19.0188	19.5395	19.8594	18.8542	18.6778	20.3405	20.5464	17.7525	18.4038	20.132	20.2228	20.1943	20.5325			0.8644	-0.0522185	-0.17194
CREBZF	Q9NS37	ZHANG_HUMAN	CREB/ATF bZIP transcription factor	20.0751	20.0929	20.5715	20.339	19.9168	19.9077	20.1436	20.165	19.768	10.6478	19.9982	19.8913	19.794	19.7315	19.6426	19.4857	19.4039	19.5738	19.2659	19.1959	19.6133	19.7325	19.6384	19.3121	19.1777	19.1378	19.2014	18.9079	20.1029	19.9961	17.6818	10.6478	16.0118	10.6478	19.6043	19.7521	16.7211	18.0569	17.6935	18.345			0.984428	0.0164464	0.0196838
CRELD1	Q96HD1;Q96HD1-2	CREL1_HUMAN	Protein disulfide isomerase CRELD1	16.3356	15.1581	10.6478	16.5765	16.0171	10.6478	16.2569	10.6478	10.6478	10.6478	16.8722	17.7302	16.6089	17.8143	16.2546	16.9263	10.6478	10.6478	10.6478	10.6478	16.2642	16.9135	10.6478	14.2017	14.1946	14.8133	17.6519	17.5578	10.6478	10.6478	14.788	10.6478	10.6478	10.6478	10.6478	10.6478	15.4	10.6478	10.6478	10.6478			0.404161	-0.768604	-0.843643
CRIP1	P50238	CRIP1_HUMAN	Cysteine-rich protein 1	20.9287	20.6796	22.2813	22.255	22.3597	22.7652	23.9177	24.0616	21.7705	21.2011	22.6461	22.5291	20.9802	21.2104	21.5024	21.3883	22.004	22.399	21.2975	20.9609	21.4295	20.9052	22.5758	22.7171	21.876	21.4224	21.7362	21.678	19.8853	20.3001	21.8003	21.4407	10.6478	20.7437	22.6426	22.3116	22.2205	22.0552	21.9308	21.5943	+	Responders_Nonresponder	0.0458839	1.16503	2.09
CRIP2	P52943	CRIP2_HUMAN	Cysteine-rich protein 2	17.7817	17.7622	18.2396	18.0334	10.6478	10.6478	17.9403	17.863	19.0474	19.0796	18.8941	18.8336	19.1816	19.2293	18.5529	18.6721	17.2787	17.0625	17.4216	16.9757	18.3072	18.1027	18.5236	17.4118	18.8323	18.5776	19.6836	19.8792	16.5412	15.7976	10.6478	10.6478	18.1288	17.4091	17.4882	17.6201	17.5965	17.2489	10.6478	10.6478			0.347774	-0.879391	-0.953525
CRK	P46108;P46108-2;P46108;P46108-2	CRK_HUMAN;CRK_HUMAN;CRK_HUMAN	Adapter molecule crk;Isoform Crk-I of Adapter molecule crk;Adapter molecule crk	20.664	20.8814	19.5062	19.9329	19.1527	19.1922	20.8701	21.0128	19.6959	20.4177	20.2868	20.5155	20.552	20.4081	21.1965	21.2189	21.4711	21.3697	21.0354	20.779	20.9973	20.9091	20.6791	20.2908	20.6401	20.5228	20.9525	21.0197	19.1536	19.5044	20.7352	20.8102	21.8885	21.8977	20.8993	21.0634	21.1236	20.8392	20.1483	20.2059			0.0543043	-0.407178	-1.98681
CRKL	P46109	CRKL_HUMAN	Crk-like protein	18.3389	18.5243	18.3559	19.1583	17.8389	18.8582	19.8741	20.1684	18.95	18.37	19.0302	18.7511	19.4025	19.3866	19.4467	19.356	19.2499	19.799	19.5158	19.7932	19.6205	19.6938	19.6391	18.287	19.0389	19.05	19.0508	19.24	18.8827	18.895	18.8395	19.3429	19.6275	19.8493	19.5519	18.9787	20.2314	20.0304	19.8828	19.0839	+	Responders_Nonresponder	0.00635704	-0.492707	-2.94827
CRNKL1	Q9BZJ0;Q9BZJ0-2;Q9BZJ0-3	CRNL1_HUMAN	Crooked neck-like protein 1	15.9355	16.1636	17.3767	17.1056	16.7249	16.9118	17.7355	17.9067	10.6478	16.6812	17.475	16.8566	16.7512	16.6694	16.3301	10.6478	10.6478	10.6478	17.7734	17.1957	16.2226	16.1595	10.6478	10.6478	10.6478	17.0403	10.6478	10.6478	16.6621	10.6478	10.6478	10.6478	16.8064	16.4876	10.6478	10.6478	16.4672	10.6478	10.6478	10.6478			0.918058	-0.104931	-0.103612
CRP	P02741	CRP_HUMAN	C-reactive protein	10.6478	10.6478	19.0858	19.0232	10.6478	10.6478	10.6478	10.6478	10.6478	10.6478	16.3728	16.6154	16.957	15.4991	14.2156	10.6478	10.6478	10.6478	16.7238	17.4964	14.5604	15.5909	16.1885	10.6478	10.6478	10.6478	18.3317	17.1432	14.4854	14.0314	10.6478	10.6478	10.6478	10.6478	10.6478	10.6478	16.1162	17.0098	10.6478	10.6478	+	Responders_Nonresponder	0.0104115	-2.45957	-2.70406
CRTAP	O75718	CRTAP_HUMAN	Cartilage-associated protein	19.6576	19.658	21.2287	21.1607	19.7814	19.7869	20.1214	20.2143	21.0028	21.0346	20.0632	20.0646	19.9097	19.9349	19.2691	19.2643	19.2898	19.0498	19.9472	19.8897	19.518	19.1707	17.6615	19.7976	19.9644	19.6521	21.6628	21.7624	20.1031	20.09	20.2721	19.9911	21.0046	21.2004	18.9915	19.3441	20.2163	20.203	19.8809	19.4425			0.758203	-0.08031	-0.3103
CRYAB	P02511	CRYAB_HUMAN	Alpha-crystallin B chain	19.3783	19.3083	18.9152	19.1156	16.921	10.6478	18.1152	17.7851	17.1584	17.1457	20.5332	20.4374	20.8076	20.3544	21.2671	21.1756	20.4052	20.4052	19.9299	19.7987	21.3444	21.2903	20.2001	20.3184	20.6788	20.6717	21.773	21.7298	16.4175	17.0385	20.866	20.514	21.4734	21.462	19.5523	19.6412	19.5871	19.2941	16.6961	18.4737	+	Responders_Nonresponder	0.0485222	-1.35851	-2.06063
CRYL1	Q9Y2S2;Q9Y2S2-2	CRYL1_HUMAN	Lambda-crystallin homolog	19.9277	20.0482	18.9364	19.3104	20.6999	20.7225	20.2738	20.0647	16.4665	16.5312	20.2799	20.3619	20.5448	20.4727	20.5567	20.7275	20.5381	20.5132	20.2247	20.187	20.7999	20.7472	20.5979	20.6704	19.5082	19.532	19.4993	19.1196	17.9269	18.2268	18.581	18.3754	18.568	18.46	20.4	20.3377	18.4571	18.7484	18.8208	19.2208			0.625915	-0.182768	-0.492403
CRYM	Q14894	CRYM_HUMAN	Ketimine reductase mu-crystallin	17.0859	16.9343	10.6478	10.6478	10.6478	10.6478	10.6478	10.6478	10.6478	10.6478	16.6838	16.3928	17.1504	17.0274	18.7504	18.7892	18.7209	18.598	18.5494	18.2245	18.9409	18.8262	10.6478	15.8708	18.8115	18.8822	15.2828	17.6562	10.6478	10.6478	16.7571	17.2892	16.9846	10.6478	18.5354	18.1439	17.8215	17.6626	15.8118	16.3547	+	Responders_Nonresponder	0.0200065	-2.52523	-2.45561
CRYZ	Q08257;Q08257-3	QOR_HUMAN	Quinone oxidoreductase	24.883	24.8065	20.5266	20.6598	21.5284	21.3847	20.8845	20.8728	20.3303	20.5278	21.8017	21.8108	21.4709	21.3852	21.8206	21.7655	21.2833	21.4157	21.1234	21.138	21.879	21.8935	20.6416	21.1976	20.853	20.8734	21.2066	21.0299	20.2055	20.0687	20.4794	20.4511	21.4314	21.5161	20.8268	20.6992	19.4745	19.824	20.8582	20.6869			0.765987	0.105485	0.300983
CS	O75390	CISY_HUMAN	Citrate synthase, mitochondrial	24.4454	24.4333	23.8016	23.7636	24.4967	24.4544	24.0391	24.0046	23.7732	23.7632	24.0928	24.1414	24.0099	24.0324	24.0154	24.0435	23.9182	24.0165	24.2888	24.3523	24.1555	24.1498	23.7549	23.7921	23.7812	23.8259	23.139	23.1813	23.6041	23.709	23.4459	23.3209	23.2641	23.2355	23.9434	23.972	23.8498	23.8006	23.826	23.8957			0.455087	0.0829869	0.754851
CSDE1	O75534;O75534-2;O75534-3;O75534-4	CSDE1_HUMAN	Cold shock domain-containing protein E1	19.0152	19.0905	18.6822	18.9896	18.8066	18.9398	19.0188	19.1017	18.9518	19.1033	19.0498	18.9373	18.9342	19.0665	18.768	18.758	18.4842	18.1207	17.9922	18.4994	18.1921	18.421	17.9679	18.1506	18.3756	17.7391	19.3546	19.0883	19.3668	19.161	18.3265	17.4657	18.6681	17.7632	19.1712	18.8981	18.7401	18.4958	18.2962	17.8977			0.918081	0.0163725	0.103609
CSE1L	P55060;P55060-3	XPO2_HUMAN	Exportin-2	19.1159	19.3523	19.4323	19.6375	19.6696	19.7337	20.4761	20.5699	19.7893	19.7938	19.8784	19.817	19.6513	19.49	18.8592	18.6973	17.7345	18.1962	19.5173	19.5549	19.3896	19.4904	18.9559	19.133	18.8828	19.2643	19.1684	18.9481	20.9911	20.8856	19.2194	19.5543	17.3708	16.4612	19.9146	19.8768	18.6628	18.8056	19.3496	19.6778			0.0729099	0.458139	1.85776
CSK	P41240	CSK_HUMAN	Tyrosine-protein kinase CSK	19.1916	19.3988	19.6275	19.749	19.0345	18.786	18.8098	18.667	18.5128	17.8352	19.7869	19.6241	19.9192	19.8827	19.6081	19.3899	19.0704	18.6854	19.3906	19.2851	18.8204	18.6122	17.9831	18.4618	19.3011	19.5697	19.2234	19.2511	18.9639	19.027	17.4297	18.5226	16.8999	17.2675	18.8254	19.3059	18.4692	18.7482	18.2175	17.4974			0.800973	-0.0587361	-0.253862
CSNK1A1	P48729;P48729-2;P48729-3;Q8N752	KC1A_HUMAN	Casein kinase I isoform alpha	19.3144	19.449	19.3015	18.5711	19.5781	19.5733	20.0784	19.6503	19.395	19.4405	19.0008	19.2601	18.9809	18.8055	19.083	18.9838	19.5806	19.3212	19.4963	19.3297	19.398	19.2391	18.1001	18.1816	19.3018	19.2017	18.6763	17.7611	18.6407	18.7809	18.7165	18.6897	18.2977	18.9047	19.018	19.1259	19.3872	19.4532	18.5405	17.953			0.220972	0.200443	1.24584
CSNK2A1	P68400;Q8NEV1	CSK21_HUMAN	Casein kinase II subunit alpha	18.4163	10.6478	17.8969	10.6478	10.6478	10.6478	10.6478	10.6478	10.6478	10.6478	17.5368	19.129	16.8438	10.6478	17.1818	14.9852	10.6478	10.6478	10.6478	10.6478	18.8083	16.4418	17.1895	10.6478	10.6478	10.6478	16.6435	17.8542	10.6478	18.8758	10.6478	10.6478	10.6478	10.6478	10.6478	10.6478	16.7311	18.5303	10.6478	10.6478	+	Responders_Nonresponder	0.0165224	-2.5199	-2.50855
CSNK2A2	P19784	CSK22_HUMAN	Casein kinase II subunit alpha'	18.8578	18.8966	19.5225	19.8872	18.5721	18.6532	18.7221	17.0048	19.0657	18.6597	19.9611	19.5805	19.3835	19.341	19.2	19.0927	19.245	18.638	19.6193	19.3586	19.5055	19.3605	18.9341	18.449	18.3709	19.1262	18.4525	19.121	19.8157	19.8673	18.8854	19.1445	18.682	19.0141	19.4736	19.8386	19.7072	19.7603	19.4276	18.7948	+	Responders_Nonresponder	0.0230381	-0.422472	-2.40525
CSNK2B	P67870	CSK2B_HUMAN	Casein kinase II subunit beta	19.4566	19.2091	19.9235	19.9878	18.6063	19.1798	19.0119	18.9866	18.8366	19.1002	19.7088	19.9564	19.8386	20.1007	19.4073	19.4862	19.259	18.4171	19.707	19.7802	19.3571	19.2772	18.9836	19.0866	19.4714	19.0554	19.374	19.6653	19.0851	19.0303	18.5072	19.2744	18.6009	18.2382	19.5598	19.2481	19.8376	19.9102	17.9946	18.6036			0.494962	-0.108008	-0.689386
CSRP1	P21291	CSRP1_HUMAN	Cysteine and glycine-rich protein 1	20.7261	20.7992	20.5447	20.5899	19.2033	19.2899	20.1024	20.1867	20.0746	19.3501	21.5062	21.5834	21.0034	21.1026	21.1542	21.2192	20.6695	20.5634	21.2328	21.0989	22.0043	22.1117	20.439	20.876	20.9292	21.2254	22.4744	22.565	19.2066	19.1218	20.5407	20.7635	21.5159	21.4845	20.5256	20.3202	20.3438	20.3911	19.7462	19.9821	+	Responders_Nonresponder	0.0117833	-0.643322	-2.65542
CSRP2	Q16527	CSRP2_HUMAN	Cysteine and glycine-rich protein 2	16.6651	17.9044	17.622	17.7517	10.6478	10.6478	17.5702	17.5108	10.6478	17.8586	18.9255	19.101	18.7239	18.8445	17.6557	18.5378	16.5106	18.0911	17.572	16.7819	18.1904	17.7158	15.3598	10.6478	18.4346	17.9645	19.5471	19.2281	10.6478	10.6478	17.7966	16.3793	18.7479	18.2184	16.4462	10.6478	17.4275	17.4148	17.6299	10.6478			0.0897921	-1.65522	-1.7463
CST3	P01034	CYTC_HUMAN	Cystatin-C	19.892	19.679	19.8651	19.9868	20.9017	20.6797	20.6301	20.7621	19.4082	19.3635	20.2289	20.3497	20.7014	20.4217	21.129	21.1874	21.0409	21.12	21.7229	21.8223	20.8588	21.034	21.4726	21.3275	21.1764	20.9824	19.9758	20.3198	21.0802	21.151	20.8986	21.1556	21.7368	21.4594	21.882	21.5834	21.8983	22.0565	21.5448	21.2786	+	Responders_Nonresponder	0.0495671	-0.449239	-2.04333
CSTA	P01040	CYTA_HUMAN	Cystatin-A	18.0489	17.0647	19.1152	19.1726	17.8689	18.2843	17.6796	18.0595	18.8272	19.6552	17.5519	17.9084	20.7996	20.7485	17.1893	17.9106	18.6702	18.7477	18.0805	17.8141	17.7734	17.7755	19.6478	20.4616	22.638	22.6973	18.7365	18.4106	17.5135	17.7546	21.012	21.0266	21.18	21.1464	18.9614	18.8475	18.1042	18.3785	21.3672	21.4876			0.293431	0.526824	1.0667
CSTB	P04080	CYTB_HUMAN	Cystatin-B	22.2309	22.1937	22.2095	22.0323	23.0337	23.0199	22.0289	21.9281	21.1867	21.1925	22.5701	22.8746	23.0602	23.1687	22.2948	22.2757	22.0487	22.3801	21.8907	22.0305	23.1941	23.07	21.695	22.3942	21.9355	21.6064	22.6745	22.8776	21.961	21.7931	22.5101	22.4398	23.0293	22.8099	22.132	22.539	22.9471	23.0714	22.4607	22.314	+	Responders_Nonresponder	0.00598222	-0.453432	-2.92934
CSTF1	Q05048	CSTF1_HUMAN	Cleavage stimulation factor subunit 1	16.9569	18.0493	18.4215	18.2847	18.31	18.2918	18.617	17.5016	10.6478	17.5525	18.2091	18.3075	18.6003	18.4195	17.6751	17.6252	16.1555	10.6478	18.3731	18.2394	17.7634	18.0478	10.6478	10.6478	18.124	17.9405	18.0659	17.7817	18.5477	18.4804	10.6478	17.9444	16.7084	10.6478	19.1933	18.6256	17.6732	18.1657	10.6478	16.7476			0.658979	-0.420813	-0.445407
CSTF2	P33240;P33240-2;Q9H0L4	CSTF2_HUMAN	Cleavage stimulation factor subunit 2	19.1724	19.3344	19.7844	19.3956	19.267	19.7303	19.4362	19.388	18.7553	19.2665	19.6256	19.6028	19.7699	19.999	19.554	19.3125	18.1365	18.6165	19.192	19.3783	19.0595	18.9294	18.4589	17.9698	19.6853	19.6613	19.3481	19.1697	19.2515	19.2286	10.6478	18.0286	10.6478	10.6478	20.0668	19.8704	19.2921	19.7572	18.4669	18.9507			0.666032	0.321627	0.434988
CSTF3	Q12996;Q12996-2	CSTF3_HUMAN	Cleavage stimulation factor subunit 3	10.6478	16.1077	17.5791	17.1819	10.6478	10.6478	15.9651	10.6478	10.6478	16.6239	17.1632	16.9902	16.7622	17.0915	16.215	15.9747	10.6478	10.6478	16.5188	15.9542	16.6528	16.5134	15.677	10.6478	10.6478	17.2237	16.0075	16.2775	17.4577	16.2222	10.6478	10.6478	10.6478	10.6478	17.0938	16.8936	10.6478	16.1174	10.6478	14.9563			0.21809	-1.17635	-1.25512
CTBP1	P56545;P56545-2;P56545-3;Q13363;Q13363-2;Q9Z2F5;O88712;O88712-2;O88712-3;Q13363;Q13363-2;Q9Z2F5;O88712;O88712-2	CTBP1_HUMAN;CTBP2_HUMAN;CTBP1_HUMAN	C-terminal-binding protein 2;C-terminal-binding protein 1	17.8071	10.6478	10.6478	16.646	10.6478	10.6478	10.6478	10.6478	10.6478	10.6478	17.7361	17.9246	17.506	17.5571	17.1941	16.4436	14.7679	10.6478	10.6478	16.2478	17.4805	17.5034	10.6478	10.6478	16.9958	17.9393	15.3639	17.6838	10.6478	10.6478	10.6478	10.6478	10.6478	10.6478	10.6478	10.6478	10.6478	16.4657	10.6478	10.6478	+	Responders_Nonresponder	0.027931	-2.2137	-2.28652
CTBP2	P56545;P56545-2;P56545-3;P56545;P56545-2;P56545-3;Q13363;Q13363-2;Q9Z2F5;O88712;O88712-2;O88712-3	CTBP2_HUMAN;CTBP1_HUMAN;CTBP2_HUMAN	C-terminal-binding protein 2;C-terminal-binding protein 2	16.4868	17.0945	18.6909	18.7431	18.6523	18.7918	19.7931	19.8128	18.5768	18.5113	18.1648	18.1459	19.0876	19.093	18.0878	18.0905	17.8882	18.0539	18.583	18.5425	18.1356	18.2502	10.6478	15.66	18.8759	18.2913	19.3542	19.2108	18.898	18.4548	18.8342	17.8396	17.9931	17.7747	18.4839	18.9774	18.3946	18.3394	10.6478	18.0472			0.840035	-0.124957	-0.203457
CTBS	Q01459	DIAC_HUMAN	Di-N-acetylchitobiase	15.4294	10.6478	18.9243	19.0906	19.254	18.819	19.1862	10.6478	18.7287	19.2295	17.4693	17.4269	18.5041	18.3053	18.252	17.6406	18.8169	18.8043	17.9141	18.6589	18.5258	18.422	19.1402	18.5997	18.8898	18.5065	19.5511	19.5016	18.4625	17.1272	10.6478	10.6478	19.3059	18.8732	10.6478	19.1857	18.4563	19.0758	17.7447	20.2907	+	Responders_Nonresponder	0.0372077	-2.04907	-2.24837
CTDSP1	Q9GZU7;Q9GZU7-2;Q9GZU7-3	CTDS1_HUMAN	Carboxy-terminal domain RNA polymerase II polypeptide A small phosphatase 1	16.9059	10.6478	10.6478	10.6478	18.0422	10.6478	16.7581	15.7038	10.6478	10.6478	18.0667	17.9995	17.7168	17.3109	17.7875	17.3678	16.5069	17.7395	17.0191	18.1831	17.0985	16.7863	10.6478	10.6478	16.3607	15.6483	17.147	17.3085	17.509	17.0166	10.6478	16.9977	16.3921	16.8783	13.816	17.6277	15.1779	16.9406	10.6478	10.6478	+	Responders_Nonresponder	0.00117807	-3.06383	-3.60749
CTDSPL2	Q05D32;Q05D32-2	CTSL2_HUMAN	CTD small phosphatase-like protein 2	16.94	16.8394	18.7723	18.6292	18.0181	17.4766	18.0413	18.3385	17.307	17.6115	17.3718	17.1863	17.3161	17.216	17.1214	16.9979	15.652	10.6478	17.1006	16.7517	16.2408	16.1832	10.6478	17.5043	16.4711	17.1876	17.7344	17.3358	17.7268	17.8115	10.6478	10.6478	10.6478	10.6478	16.4982	10.6478	17.1508	16.9578	10.6478	17.0553			0.88928	0.126148	0.140274
CTH	P32929;P32929-2;P32929-3	CGL_HUMAN	Cystathionine gamma-lyase	19.4008	19.8753	16.261	17.7792	18.7621	10.6478	19.1075	19.1202	10.6478	10.6478	18.7524	19.0038	17.9824	18.0763	19.1548	19.2046	18.6444	17.7221	18.2894	17.7358	18.6874	19.0578	16.1699	10.6478	18.8904	18.3034	18.256	17.1515	14.7544	10.6478	10.6478	17.676	10.6478	10.6478	17.7477	17.3162	18.0108	18.3521	10.6478	17.4247			0.535095	-0.674405	-0.626669
CTHRC1	Q96CG8;Q96CG8-3	CTHR1_HUMAN	Collagen triple helix repeat-containing protein 1	10.6478	10.6478	18.9819	18.4627	10.6478	10.6478	17.0546	16.8237	17.4563	10.6478	10.6478	17.5245	10.6478	16.6025	10.6478	10.6478	10.6478	10.6478	10.6478	10.6478	17.0737	10.6478	10.6478	10.6478	10.6478	15.3863	19.9637	19.6166	17.3181	17.0704	10.6478	10.6478	18.6843	18.9359	10.6478	10.6478	17.0614	16.8218	10.6478	10.6478			0.228809	-1.37808	-1.22325
CTNNA1	P35221;P35221-2	CTNA1_HUMAN	Catenin alpha-1	19.9869	20.0929	19.8033	19.6966	20.3711	20.7825	20.4281	20.348	19.466	19.6948	20.5385	20.4231	20.4648	20.3793	20.8839	20.9083	21.3818	21.0965	20.8865	20.7083	20.8965	20.9687	19.9752	19.954	20.7597	20.3824	19.4114	19.0232	20.1926	20.6013	19.9035	20.3358	18.5635	19.0457	21.1481	21.1887	20.2555	20.3227	20.404	20.7863			0.506399	-0.130229	-0.671021
CTNNB1	P14923;P35222;P35222	CTNB1_HUMAN;PLAK_HUMAN;CTNB1_HUMAN	Junction plakoglobin;Catenin beta-1	20.0864	20.1343	20.5221	20.4648	21.3906	21.4681	21.4613	21.3526	20.7336	20.0934	21.1764	21.1771	21.6277	21.5754	21.5624	21.551	21.5418	21.6877	21.4692	21.687	21.4744	21.5039	20.2893	20.4458	21.9067	21.8595	20.5805	20.4032	21.3331	21.3268	21.2148	21.3851	20.757	20.3924	21.6304	21.5155	21.5164	21.5767	20.8219	21.0547			0.138936	-0.266014	-1.52299
CTNNBL1	Q8WYA6;Q8WYA6-2;Q8WYA6-3;Q8WYA6-4	CTBL1_HUMAN	Beta-catenin-like protein 1	18.3055	17.9762	18.1659	18.2234	17.9629	17.7109	18.6294	18.3704	17.1644	17.6546	17.6062	17.4259	17.3662	17.2511	17.3215	17.0586	16.9589	17.0722	17.701	17.7881	17.8123	17.3553	10.6478	10.6478	18.4884	18.0352	16.4935	16.4913	17.8936	17.7086	17.9432	18.0101	16.5012	16.2051	18.4275	18.1152	17.5676	17.5984	17.5959	17.7619			0.934833	-0.0481925	-0.082906
CTNND1	O60716;O60716-2;O60716-3;O60716-4;O60716-5;O60716-6;O60716-7;O60716-8;O60716-9;O60716-10;O60716-11;O60716-12;O60716-13;O60716-14;O60716-15;O60716-16;O60716-17;O60716-18;O60716-19;O60716-20;O60716-21;O60716-22;O60716-23;O60716-24;O60716-25;O60716-26;O60716-27;O60716-28;O60716-29;O60716-30;O60716-31;O60716-32	CTND1_HUMAN	Catenin delta-1	19.4352	19.4281	19.0975	19.2812	20.3014	20.4757	19.6588	19.5824	18.9864	19.1479	19.8358	19.8015	20.4885	20.4712	20.7829	20.6867	20.8642	20.7178	20.6646	20.6625	20.4802	20.5116	19.427	19.4117	20.1574	20.2406	19.4595	19.5278	19.9003	19.899	19.8485	19.8838	19.1728	19.1625	20.3325	20.3768	20.1018	19.9291	20.1443	19.9085	+	Responders_Nonresponder	0.0129587	-0.417956	-2.60995
CTPS1	P17812;P17812-2	PYRG1_HUMAN	CTP synthase 1	18.4395	18.305	18.7698	19.3564	18.6964	18.9356	18.8673	19.1501	18.587	17.3811	19.3479	19.1694	19.2246	19.0408	18.0996	18.7192	17.742	10.6478	18.0953	17.4953	18.5084	18.7997	18.4729	10.6478	10.6478	16.1201	19.279	18.9026	18.9646	19.2097	17.7033	17.5036	18.3177	10.6478	17.6525	18.0562	19.1338	19.0051	17.8447	10.6478			0.836995	-0.178636	-0.207169
CTPS2	Q9NRF8	PYRG2_HUMAN	CTP synthase 2	17.7874	18.0261	18.3047	19.0494	18.8766	19.19	18.0058	19.3573	17.2411	10.6478	18.3667	17.3979	18.8721	18.9571	18.6421	18.383	17.8823	17.6691	18.4925	10.6478	18.3352	17.6145	16.6567	17.3907	17.4492	16.3282	10.6478	18.247	18.7693	18.8163	10.6478	10.6478	10.6478	10.6478	18.1759	18.3682	10.6478	10.6478	10.6478	10.6478			0.245257	1.25762	1.18024
CTSA	P10619;P10619-2	PPGB_HUMAN	Lysosomal protective protein	18.6955	18.5159	19.2905	19.1117	18.4377	18.136	19.6577	19.6799	18.9748	19.1904	18.7472	18.6494	19.5647	19.3025	19.3389	19.3459	19.8785	20.0322	19.5882	19.5892	20.001	19.9104	19.6917	19.786	19.6722	19.6031	19.7672	19.8083	21.0816	20.9993	19.5918	19.8668	19.6336	18.993	19.5897	19.6991	19.6028	19.8635	20.5877	20.3508	+	Responders_Nonresponder	0.0140405	-0.467824	-2.57535
CTSB	P07858	CATB_HUMAN	Cathepsin B	21.6309	21.802	22.9183	22.9031	20.7998	21.037	21.1365	20.9206	22.4438	22.3676	22.0653	22.0258	22.2672	22.1602	22.0954	21.9847	22.1329	22.4722	22.3441	22.5226	22.3517	22.3217	22.6435	22.6019	22.6325	22.7456	23.423	23.3889	21.9359	21.9471	22.8119	22.8174	23.0227	23.0052	22.7582	22.8461	22.6038	22.5483	23.4084	23.4215			0.156706	-0.308346	-1.45401
CTSC	P53634	CATC_HUMAN	Dipeptidyl peptidase 1	21.4782	21.4842	21.0462	21.1583	20.0392	20.0371	19.2192	19.4228	20.7403	20.974	20.843	20.8337	20.487	20.3873	20.7409	20.9582	21.103	21.3334	21.0224	20.9178	20.9711	20.9207	21.5861	21.5749	20.7624	20.845	21.682	21.6834	20.655	20.714	20.9811	20.8656	22.8893	22.6362	21.4197	21.2918	21.049	21.1279	21.8622	21.6481			0.0920649	-0.373765	-1.73259
CTSD	P07339	CATD_HUMAN	Cathepsin D	24.7685	24.7387	25.0109	24.9099	23.6289	23.6728	23.6341	23.6995	24.526	24.506	24.5817	24.5672	24.5007	24.5424	24.7944	24.6972	25.3553	25.445	24.8481	24.8001	24.7502	24.8492	25.3931	25.3402	25.4673	25.5864	25.633	25.6845	25.5297	25.5841	25.0725	25.1613	25.5836	25.4089	25.3903	25.391	24.89	24.8858	26.031	25.9525			0.0713077	-0.360409	-1.87002
CTSE	P14091;P14091-2;P14091-3	CATE_HUMAN	Cathepsin E	21.3352	21.187	19.8896	19.9453	17.6702	18.3297	17.9745	18.5335	19.0027	19.0119	21.033	21.0948	18.5624	18.3043	19.0496	18.7888	20.5807	20.7879	18.0634	18.6872	18.5946	17.9407	10.6478	10.6478	16.1658	10.6478	19.5807	19.1935	10.6478	15.8029	10.6478	16.1862	10.6478	10.6478	19.7072	20.0256	18.5126	18.9465	10.6478	17.5206			0.764627	-0.351542	-0.30175
CTSG	P08311	CATG_HUMAN	Cathepsin G	22.3406	22.3024	27.951	27.8887	21.5739	21.8418	22.229	22.2184	26.6246	26.6351	23.3748	23.3941	23.6044	23.5646	23.3764	23.3725	24.1287	24.0571	23.4092	23.3539	24.1833	24.0834	25.6358	25.645	26.0906	26.1261	27.7492	27.7716	25.5794	25.5792	26.7203	26.5805	25.5333	25.3639	25.0301	25.014	25.2411	25.2413	25.8541	25.7926			0.733782	0.20431	0.343619
CTSH	P09668	CATH_HUMAN	Pro-cathepsin H	19.6962	19.6685	18.8656	18.6785	17.3841	18.6066	17.3604	15.224	10.6478	10.6478	19.0505	18.912	19.1741	19.2264	17.7538	17.9362	15.7858	17.8307	18.5316	18.3039	19.0241	18.8867	18.7414	19.0925	18.1331	19.1605	19.5535	19.5578	18.5564	19.2573	17.6873	17.9662	14.6307	10.6478	17.6294	16.778	18.7198	18.2932	18.2633	10.6478			0.693833	-0.329508	-0.396855
CTSK	O60911;P43235;Q5NE16;P07711;P07711-3;P43235	CATK_HUMAN;CATL1_HUMAN;CATK_HUMAN	Procathepsin L;Cathepsin K	10.6478	10.6478	17.7902	18.1391	10.6478	10.6478	10.6478	10.6478	17.0385	17.8674	17.0784	16.5484	16.6778	16.5972	10.6478	14.3857	15.8414	10.6478	10.6478	10.6478	10.6478	10.6478	10.6478	10.6478	10.6478	10.6478	18.3889	18.3342	16.7613	17.1308	15.793	15.9025	17.7848	17.5161	15.7934	10.6478	17.5678	16.9723	10.6478	15.9565			0.0759208	-1.83199	-1.8276
CTSL	P07711;P07711-3;O60911;P43235;Q5NE16;P07711;P07711-3	CATL1_HUMAN;CATK_HUMAN;CATL1_HUMAN	Procathepsin L;Procathepsin L	18.0007	18.0555	19.4608	19.3367	10.6478	16.9557	10.6478	15.523	10.6478	10.6478	18.0717	18.6619	17.4781	17.9835	18.4182	18.3978	19.1263	19.1985	16.3032	15.6777	17.7086	18.1374	10.6478	10.6478	18.2848	18.4709	19.7422	19.8056	15.472	16.7649	18.3052	17.9677	18.8408	18.8748	10.6478	16.59	17.6042	18.1519	19.861	20.001	+	Responders_Nonresponder	0.00303324	-3.11207	-3.36553
CTSS	P25774;P25774-2	CATS_HUMAN	Cathepsin S	21.5083	21.4838	21.1221	21	20.9977	21.0499	21.5484	21.4898	20.4937	20.5509	20.681	20.8073	20.6758	20.7346	21.1725	21.1728	21.9558	21.684	21.9448	21.9329	21.4981	21.5088	21.401	21.1489	21.8685	21.7233	21.7725	21.9423	21.2278	21.3955	20.6458	20.8539	19.9685	20.0233	21.6438	21.8236	21.5488	21.5623	22.1457	21.9899			0.586069	-0.0920013	-0.54934
CTSZ	Q9UBR2	CATZ_HUMAN	Cathepsin Z	21.7227	21.7768	23.0957	22.9214	20.8977	21.1715	21.6867	21.7458	22.0138	22.0538	21.9367	22.0121	22.1623	22.084	22.4076	22.4166	23.006	22.9305	22.6846	22.7876	22.5093	22.4702	22.9823	23.0807	22.6379	22.614	23.3218	23.3177	23.2644	23.2716	22.9336	22.9606	23.6901	23.6374	22.7716	23.015	22.2721	22.1946	23.7181	23.4413	+	Responders_Nonresponder	0.0347567	-0.459253	-2.20203
CTTN	Q14247;Q14247-2;Q14247-3	SRC8_HUMAN	Src substrate cortactin	22.2242	22.2286	20.5965	20.6926	20.185	19.8821	19.9843	19.9058	20.1382	20.1588	21.1158	21.1228	20.6146	20.5861	20.4697	20.615	20.9436	20.8365	20.8704	20.7897	20.6201	20.6727	19.8846	20.0245	20.6591	20.4669	20.3075	20.312	20.2527	20.1486	19.1304	19.5659	19.146	19.0487	20.6272	20.3912	19.5542	19.6129	20.1882	20.338			0.987139	0.00361325	0.016252
CUL1	Q13616	CUL1_HUMAN	Cullin-1	18.006	18.2185	17.5301	17.8273	17.063	17.5793	16.9121	16.8286	15.786	10.6478	17.8444	17.6199	17.2358	17.1645	17.1702	16.5683	15.8209	10.6478	16.2067	10.6478	16.6021	17.1617	10.6478	10.6478	16.6353	16.9249	16.8125	16.1088	17.9522	17.7495	15.0369	10.6478	10.6478	10.6478	16.2374	15.6065	16.3588	16.3044	10.6478	10.6478			0.758242	0.280336	0.310076
CUL2	Q13617;Q13617-2	CUL2_HUMAN	Cullin-2	17.267	10.6478	10.6478	16.1107	15.8848	16.87	10.6478	15.5616	10.6478	10.6478	16.1283	16.4909	10.6478	16.5589	15.475	16.5468	10.6478	10.6478	10.6478	10.6478	16.3444	16.5885	10.6478	10.6478	10.6478	10.6478	10.6478	16.6301	15.8774	16.6151	10.6478	10.6478	10.6478	10.6478	10.6478	10.6478	15.8205	10.6478	10.6478	10.6478			0.167449	-1.23508	-1.40773
CUL3	Q13618;Q13618-2;Q13618-3	CUL3_HUMAN	Cullin-3	18.5328	18.7011	17.6396	17.6841	18.1355	17.9408	17.9454	17.5607	17.7846	10.6478	18.3866	18.1294	18.2132	17.9791	17.7672	17.9063	17.5954	17.5401	17.8917	17.7751	18.2259	18.0783	16.9053	10.6478	16.8816	10.6478	17.3079	17.6056	17.707	16.9858	10.6478	10.6478	16.9625	10.6478	17.2006	17.3495	17.4383	17.1213	17.7893	10.6478			0.150203	-1.32731	-1.47955
CUL4A	Q13619;Q13619;Q13619-2;Q13620;Q13620-1;Q13620-3	CUL4A_HUMAN;CUL4A_HUMAN;CUL4B_HUMAN	Cullin-4A;Cullin-4A	17.1241	17.5088	16.441	14.8116	16.2345	16.8183	17.2895	16.9564	10.6478	10.6478	16.7458	16.9789	16.7237	16.7209	16.365	16.4214	13.5302	12.902	16.5187	14.5692	16.0839	16.8033	13.8463	16.4897	15.5748	16.0007	15.159	15.3771	17.0313	16.5004	10.6478	16.6028	10.6478	10.6478	17.0776	16.9585	14.6282	16.7538	10.6478	10.6478			0.510525	0.499097	0.664577
CUL5	Q93034	CUL5_HUMAN	Cullin-5	16.7003	15.6673	10.6478	15.397	10.6478	10.6478	10.6478	15.645	10.6478	10.6478	16.6958	16.6636	16.9422	16.6891	17.1795	15.4065	10.6478	10.6478	16.4647	16.1299	16.8342	16.3171	10.6478	10.6478	15.3925	10.6478	16.5736	15.8028	15.6447	16.1874	10.6478	10.6478	10.6478	10.6478	15.9292	13.207	15.6361	18.4004	10.6478	10.6478	+	Responders_Nonresponder	0.00636456	-2.38073	-2.8902
CUTA	O60888;O60888-2;O60888-3	CUTA_HUMAN	Protein CutA	19.5117	18.4452	10.6478	18.7178	18.9968	17.2379	18.3576	18.7286	10.6478	10.6478	19.2408	19.3833	19.9305	20.4097	19.3322	20.177	10.6478	18.6762	17.7994	18.4708	17.9984	19.3894	19.0296	10.6478	18.6701	19.2651	19.0309	19.9535	18.8278	19.3054	10.6478	10.6478	17.7182	18.9979	19.1574	19.4277	19.8841	19.5789	17.914	17.7904	+	Responders_Nonresponder	0.0194425	-2.57754	-2.50721
CXADR	P78310;P78310-2;P78310-6	CXAR_HUMAN	Coxsackievirus and adenovirus receptor	16.6791	15.9471	17.1616	17.4198	17.4256	17.5893	16.6461	16.246	10.6478	10.6478	17.5693	17.6058	17.8081	17.603	16.3514	17.2827	17.2799	17.4043	17.8761	17.0981	16.4617	16.5332	10.6478	10.6478	10.6478	17.0193	10.6478	10.6478	18.642	18.5865	16.1712	10.6478	10.6478	10.6478	16.7106	16.2747	10.6478	17.9821	10.6478	10.6478			0.572286	-0.568779	-0.569685
CXCR3	P49682-2	CXCR3_HUMAN	Isoform 2 of C-X-C chemokine receptor type 3	10.6478	17.8911	10.6478	16.7056	19.3734	19.6044	18.5242	18.5989	19.5353	19.6117	17.8937	17.2014	10.6478	16.6875	10.6478	10.6478	16.8545	15.6182	18.4977	19.1287	17.905	17.0546	17.401	18.5298	19.164	18.3099	19.1606	18.0894	18.9284	19.1423	18.899	18.7593	20.0349	19.9101	19.1302	19.4865	19.2691	19.1125	17.2586	19.6437			0.519904	0.580854	0.649645
CXXC1	Q9P0U4;Q9P0U4-2	CXXC1_HUMAN	CXXC-type zinc finger protein 1	17.9326	17.5338	18.8953	18.4531	19.7877	19.5536	18.6863	18.9518	19.7462	20.1884	18.2713	18.4518	18.5268	18.5385	17.5675	16.6623	15.4326	17.3742	17.6425	18.0941	10.6478	16.5912	17.0765	17.8154	18.7243	19.7582	19.3246	19.0717	18.3712	18.6577	17.4366	18.03	19.5889	19.2226	18.0989	18.0778	19.4995	19.4919	18.3285	19.1127			0.16397	0.666574	1.42534
CXorf38	Q8TB03;Q8TB03-3	CX038_HUMAN	Isoform 3 of Uncharacterized protein CXorf38	10.6478	11.476	18.6109	18.2151	10.6478	16.9111	10.6478	17.4124	10.6478	10.6478	17.6192	17.0605	18.0207	18.0675	16.9961	16.856	10.6478	15.5951	10.6478	18.0311	16.9686	15.352	10.6478	10.6478	16.8721	16.867	18.2192	17.358	18.2137	17.2872	10.6478	17.8204	10.6478	10.6478	17.7327	10.6478	16.9322	17.5242	15.5932	10.6478			0.0733316	-1.91502	-1.8498
CYB5A	P00167;P00167-2;P00167-3	CYB5_HUMAN	Cytochrome b5	21.0879	21.0124	20.454	20.6749	20.8437	20.8586	19.6113	19.5204	20.1669	20.6918	20.7723	20.8247	20.1777	20.2337	21.0318	21.0664	21.6219	21.8916	21.3735	21.4348	20.9773	20.952	20.6523	21.1485	21.3945	21.3871	21.1776	21.3871	19.2765	18.8741	21.4429	21.3457	21.969	22.0249	21.7762	21.6516	21.5817	21.5388	21.1675	21.2805			0.495661	-0.155513	-0.687954
CYB5B	O43169	CYB5B_HUMAN	Cytochrome b5 type B	19.7625	19.7098	21.3366	21.2704	20.3594	20.2828	21.1331	21.1499	21.3893	21.4494	21.2522	21.3138	21.0346	21.0239	21.2824	21.2659	21.3831	21.5476	21.7936	21.8451	21.4725	21.4726	22.9195	22.9855	21.6154	21.364	20.6525	20.6404	21.6799	21.5847	21.9715	22.1643	21.0998	21.0886	21.9719	21.913	22.1067	21.9982	21.2544	21.1075			0.946207	0.0158146	0.0682515
CYB5R1	Q9UHQ9	NB5R1_HUMAN	NADH-cytochrome b5 reductase 1	20.7053	20.6157	19.7738	19.5128	18.9872	19.3984	19.8319	19.8465	18.6837	19.2074	20.5768	20.4821	20.7767	20.7836	20.2108	20.1608	20.0979	20.0074	20.558	20.3597	20.7961	20.7221	20.5066	20.5081	20.3864	20.3842	20.2237	20.175	19.4925	19.324	20.3183	19.7419	20.3359	20.0384	19.7813	19.8227	19.4759	19.5756	19.6819	19.9273			0.102744	-0.282353	-1.68044
CYB5R2	Q6BCY4;Q6BCY4-2	NB5R2_HUMAN	NADH-cytochrome b5 reductase 2	19.8631	19.3237	18.6023	18.36	19.1053	19.2565	19.9595	19.8793	18.9078	18.7362	19.0721	19.171	19.3263	19.0631	19.2867	18.876	18.8178	18.7162	18.6831	18.8327	18.8962	19.0018	17.9319	10.6478	18.341	18.3986	19.2119	18.989	17.1378	18.2864	18.8443	17.7012	19.6031	19.394	18.5968	18.5143	19.4514	19.8187	18.1992	17.5656			0.332429	-0.494619	-0.993721
CYB5R3	P00387;P00387-2;P00387-3	NB5R3_HUMAN	NADH-cytochrome b5 reductase 3	21.9512	21.9192	21.7722	21.7316	21.391	21.2008	21.6427	21.5845	21.3449	21.3501	21.9821	22.0482	22.2369	22.3411	22.2719	22.2472	22.0965	22.1335	21.6304	21.6283	21.9679	21.9534	22.0041	22.0449	22.1942	22.2766	22.2306	22.2467	21.2711	21.314	22.0735	21.576	22.4932	22.5269	21.3372	21.214	21.2678	21.2329	21.3307	21.0554			0.15251	-0.18618	-1.46017
CYBA	P13498	CY24A_HUMAN	Cytochrome b-245 light chain	17.487	18.5482	21.8449	21.9803	18.4732	10.6478	18.2252	18.491	20.8216	21.0818	19.0048	18.6561	18.791	19.2857	18.2082	17.7344	18.7343	18.5328	18.4159	19.1717	18.3293	18.5008	19.3077	19.4582	19.9661	20.0803	20.2208	19.9041	20.1917	20.3124	20.0689	20.1415	19.0933	19.4865	19.062	18.8659	19.6203	20.4042	20.2646	19.9308			0.900827	-0.076133	-0.126214
CYBB	P04839;Q9Y5S8;Q9Y5S8-2;Q9Y5S8-3;P04839	CY24B_HUMAN;CY24B_HUMAN;NOX1_HUMAN	Cytochrome b-245 heavy chain;Cytochrome b-245 heavy chain	10.6478	10.6478	21.2539	21.374	19.365	19.1029	10.6478	17.1558	10.6478	18.9898	18.6398	17.7361	18.8858	18.7549	17.7727	17.5947	16.7984	17.6379	17.9503	10.6478	17.4322	17.7113	10.6478	10.6478	18.4331	19.3548	19.8023	19.7916	18.4588	18.8659	10.6478	19.1514	17.0113	10.6478	18.0765	10.6478	10.6478	17.1343	10.6478	10.6478			0.434492	-1.00566	-0.791965
CYBRD1	Q53TN4;Q53TN4-3	CYBR1_HUMAN	Plasma membrane ascorbate-dependent reductase CYBRD1	18.4278	18.5078	19.9821	19.3546	10.6478	10.6478	10.6478	16.4903	10.6478	17.9592	19.2512	19.2809	19.6947	19.6336	18.5214	18.571	18.6016	17.663	17.5099	18.0987	18.0487	17.7956	15.7805	10.6478	17.7945	18.8775	19.7956	19.6993	10.6478	10.6478	10.6478	10.6478	17.0685	10.6478	10.6478	10.6478	17.5888	17.2185	10.6478	10.6478			0.0606653	-2.3054	-1.94019
CYC1	P08574	CY1_HUMAN	Cytochrome c1, heme protein, mitochondrial	21.2032	21.2638	20.581	20.786	21.1056	20.9535	20.5287	20.6306	20.0461	20.3981	21.7912	21.746	22.0011	21.7836	21.7924	21.7108	21.0505	21.2404	21.6131	21.6971	21.9446	21.9883	20.9402	20.5235	21.4265	21.7536	19.7761	19.9171	21.4974	21.74	21.4895	21.3599	20.2469	20.064	20.78	20.8378	21.7255	21.6105	19.9044	20.5218			0.109314	-0.321113	-1.6441
CYCS	P99998;P99999;Q6WUX8;Q7YR71	CYC_GORGO;CYC_HUMAN;CYC_PANTR	Cytochrome c	22.9472	22.8261	21.8243	21.7302	23.1746	23.0863	22.3474	22.4302	21.9639	22.0875	23.1023	23.1188	22.7955	22.4959	22.6489	22.6207	22.6682	22.6259	23.1209	23.1332	23.3668	23.4594	22.4342	22.4483	22.493	22.622	22.6745	22.6641	22.871	22.7505	23.0512	22.8262	21.9625	21.9026	22.8153	22.9615	22.6908	22.7801	22.2079	22.4504			0.205779	-0.172892	-1.28951
CYFIP1	Q7L576	CYFP1_HUMAN	Cytoplasmic FMR1-interacting protein 1	19.3923	18.6947	19.0897	18.3491	18.5136	19.007	18.6639	18.8603	10.6478	10.6478	19.2919	19.456	18.8997	19.4857	19.6914	19.7179	18.8446	19.0584	18.9052	19.4227	18.8777	19.0959	10.6478	10.6478	18.2447	18.0967	18.2304	10.6478	18.7733	18.5722	10.6478	10.6478	10.6478	10.6478	18.255	17.3919	15.9835	10.6478	10.6478	10.6478			0.55311	-0.731484	-0.598663
CYGB	Q8WWM9	CYGB_HUMAN	Cytoglobin	18.9925	18.7786	17.5735	17.6825	17.7444	17.3193	17.4116	18.0429	16.6756	17.1478	18.7909	18.7659	19.5919	19.483	19.142	19.1653	19.1234	18.8544	18.8794	18.8956	18.9328	18.6575	19.1543	17.7359	18.461	18.9039	19.5711	19.5738	17.9568	17.8467	19.0266	18.9381	20.7354	20.6237	17.4235	17.7721	18.0794	19.0232	19.5399	18.7848	+	Responders_Nonresponder	8.27902e-05	-1.04813	-4.44796
CYP20A1	Q6UW02;Q6UW02-2	CP20A_HUMAN	Cytochrome P450 20A1	18.3391	18.1829	15.4001	17.3697	16.7361	16.7861	17.4721	17.6764	10.6478	10.6478	18.1406	17.8106	17.9475	16.9514	18.4459	18.2575	18.5293	17.8926	18.5874	17.6579	18.5012	18.5307	17.2051	17.8408	18.7905	18.3276	17.4379	17.8537	17.6944	16.4731	18.4008	18.9598	17.5818	17.3825	18.2286	18.028	18.0935	17.42	17.4534	17.5718			0.150411	-0.881306	-1.50072
CYP27A1	Q02318	CP27A_HUMAN	Sterol 26-hydroxylase, mitochondrial	10.6478	10.6478	18.2477	17.8626	16.5879	16.6395	19.6652	19.7402	16.0182	15.908	18.5295	18.346	18.5198	18.6169	19.0968	19.006	19.3687	19.5402	19.9047	20.1133	20.194	20.1252	18.6157	18.8391	19.5083	18.9345	17.1362	16.2092	19.0137	19.3269	18.7144	18.4803	18.1007	17.5096	19.3156	19.1728	18.9165	18.8442	17.2195	18.0696			0.0723427	-1.29477	-1.89204
[truncated: 3,370 more rows]
