# Supplementary material for: Data-Independent Acquisition Mass Spectrometry Analysis of FFPE Rectal Cancer Samples Offers In-Depth Proteomics Characterization of the Response to Neoadjuvant Chemoradiotherapy
Source: Int J Mol Sci. 2023 Oct 21;24(20):15412. doi: 10.3390/ijms242015412 (PMC10607861; doi:10.3390/ijms242015412)
Supplement: Supplementary file 1 [file ijms-24-15412-s001.zip › Table S2.xlsx]

## Sheet: Suplementary table 3
Description	915 DEPs with statistical significance (p<0.05; S0=0.1) between responders and non-responders. When two groups were compared, DEPs included 700 proteins overexpressed in non-responders and 215 overexpressed in responders																											Supplemetary Table S2. Identification and quantification of 915 DEPs with statistical significance (p<0.05; S0=0.1) between responders and non-responders
Genes	Protein.Ids	Protein.Names	First.Protein.Description	49	49_2	50	50_2	51	51_2	52	52_2	53	53_2	54	54_2	55	55_2	56	56_2	57_1	57_2	58	58_2	59	59_2	60	60_2	61	61_2	62	62_2	63	63_2	65	65_2	67	67_2	68	68_2	69	69_2	70	70_2	Welch's T-test Significant Responders_Nonresponder	Welch's T-test significant	Welch's T-test p-value Responders_Nonresponder	Welch's T-test Difference Responders_Nonresponder	Welch's T-test Test statistic Responders_Nonresponder
HAS1	Q92839	HYAS1_HUMAN	Hyaluronan synthase 1	21.9444	21.9439	22.4887	22.2541	22.4047	22.4311	21.9482	21.8518	22.2209	22.0565	21.548	10.6478	21.6756	21.6315	10.6478	10.6478	21.5738	21.6092	10.6478	10.6478	21.6164	21.5234	21.621	10.6478	21.4779	21.7692	10.6478	10.6478	10.6478	10.6478	21.677	21.3822	21.2346	21.1938	22.2523	22.1335	10.6478	10.6478	22.0385	22.0586	+	Responders_Nonresponder	0.000525448	5.2328	3.86298
DERL1	Q9BUN8;Q9BUN8-2;Q99J56;Q71SS4;Q5R9W3	DERL1_BOVIN;DERL1_HUMAN;DERL1_PONAB	Derlin-1	17.8444	17.6498	10.6478	10.6478	17.9097	16.932	16.3354	17.7834	10.6478	17.5904	10.6478	10.6478	10.6478	10.6478	10.6478	10.6478	10.6478	10.6478	10.6478	10.6478	10.6478	10.6478	17.6898	10.6478	10.6478	18.1922	10.6478	10.6478	10.6478	10.6478	19.3003	18.5496	10.6478	17.5877	10.6478	10.6478	10.6478	10.6478	18.2548	18.6959	+	Responders_Nonresponder	0.00277528	3.34247	3.25628
CPS1	P27708;P31327;P31327-2;P31327-3;P31327;P31327-3	CPSM_HUMAN;PYR1_HUMAN;CPSM_HUMAN	CAD protein;Carbamoyl-phosphate synthase [ammonia], mitochondrial	23.4397	23.3813	10.6478	10.6478	19.6961	19.7879	22.8807	22.8451	18.5855	18.8386	10.6478	10.6478	20.4573	19.5293	16.9006	20.1763	17.1092	21.4754	10.6478	10.6478	15.9556	19.0625	19.9431	20.474	18.1085	17.4518	10.6478	10.6478	10.6478	17.6396	20.1744	22.0346	19.4376	10.6478	22.1501	10.6478	10.6478	19.231	21.0111	22.6473	+	Responders_Nonresponder	0.02626	3.23695	2.31409
PTX4	Q96A99;Q96A99-2	PTX4_HUMAN	Pentraxin-4	10.6478	16.7689	10.6478	17.4037	19.0337	10.6478	18.7265	18.4264	20.0347	20.0679	10.6478	10.6478	15.2864	10.6478	10.6478	10.6478	10.6478	15.9699	18.7734	18.0172	10.6478	10.6478	19.7265	20.0824	18.9807	19.0489	10.6478	10.6478	17.6292	17.8335	20.2331	20.4646	19.4341	18.4605	19.0136	16.7349	10.6478	17.3956	21.2402	21.4063	+	Responders_Nonresponder	0.0125761	3.11332	2.61975
SH2D3C	Q8N5H7;Q8N5H7-2;Q8N5H7-3;Q8N5H7-4;Q8N5H7-5;Q8N5H7-6	SH2D3_HUMAN	SH2 domain-containing protein 3C	16.6136	16.6659	15.9892	16.148	16.4828	17.8953	15.8637	17.6862	18.6254	19.4181	10.6478	10.6478	10.6478	10.6478	10.6478	10.6478	17.2492	18.1004	16.7599	17.3037	10.6478	14.1106	18.9604	19.6999	17.8377	18.1238	10.6478	10.6478	16.1124	16.9689	19.8081	20.2665	18.6446	19.3258	18.0551	18.704	16.3132	16.9537	21.3926	21.499	+	Responders_Nonresponder	0.00180972	3.09194	3.45624
SERPINB12	Q96P63;Q96P63-2	SPB12_HUMAN	Serpin B12	18.3671	16.8251	16.9112	17.5136	17.2864	10.6478	17.7315	17.9449	18.1509	17.9726	18.0246	10.6478	18.8846	18.8926	10.6478	10.6478	18.1838	17.7735	10.6478	17.3707	10.6478	10.6478	19.0617	18.9603	21.2259	20.9936	10.6478	10.6478	16.684	16.8641	18.9236	19.4	19.2945	18.9523	16.3046	17.4232	10.6478	10.6478	20.61	21.0967	+	Responders_Nonresponder	0.00787218	2.90959	2.82766
CASP14	P31944	CASPE_HUMAN	Caspase-14	16.5833	16.5747	10.6478	19.348	10.6478	17.2785	16.4733	17.5582	18.3742	18.0149	13.7241	10.6478	16.7798	16.554	10.6478	10.6478	16.3094	17.7135	10.6478	16.7668	16.8871	16.5814	18.0523	18.711	22.1335	22.1277	10.6478	10.6478	17.6743	10.6478	19.6695	19.6392	18.7338	18.6725	16.9841	10.6478	10.6478	10.6478	19.1087	19.4064	+	Responders_Nonresponder	0.0236005	2.61337	2.36149
EME2	A4GXA9;A4GXA9-2	EME2_HUMAN	Probable crossover junction endonuclease EME2	17.5638	17.4074	16.8865	10.6478	18.5143	10.6478	18.5273	10.6478	17.9145	17.5712	10.6478	10.6478	10.6478	10.6478	10.6478	10.6478	17.5951	18.0216	10.6478	18.3879	10.6478	10.6478	17.7914	17.4074	18.2996	18.3696	10.6478	17.7918	17.8078	10.6478	16.6388	17.9768	17.9281	10.6478	18.5026	18.6909	18.5369	18.3421	18.6662	19.0154	+	Responders_Nonresponder	0.0196815	2.58215	2.43649
ZBTB33	Q86T24	KAISO_HUMAN	Transcriptional regulator Kaiso	19.2961	19.9738	19.9056	19.6516	20.5299	20.22	20.3824	20.0921	21.704	21.4845	17.4446	16.2336	10.6478	10.6478	15.4101	10.6478	20.6068	20.7781	20.0456	20.1813	18.0112	17.6514	21.9387	21.9776	20.8515	20.6992	18.7142	17.9735	19.7385	19.437	22.4838	22.2616	21.2718	21.3711	20.3205	20.5256	18.8448	19.5133	23.3471	23.277	+	Responders_Nonresponder	0.00463873	2.53099	3.11645
GP1BB	P13224;P13224-2	GP1BB_HUMAN	Platelet glycoprotein Ib beta chain	18.4058	18.5475	19.9002	19.8837	19.4991	19.47	18.9294	18.8418	20.7603	20.7128	10.6478	18.3973	19.1379	18.7937	10.6478	10.6478	18.8931	17.1904	19.0993	19.1783	10.6478	18.9101	17.9682	18.7242	17.0806	18.0981	21.1628	21.1481	18.3748	18.097	17.3701	17.9514	10.6478	19.3815	10.6478	18.9772	18.0726	10.6478	10.6478	10.6478	+	Responders_Nonresponder	0.0224025	2.47616	2.39645
HRNR	Q86YZ3	HORN_HUMAN	Hornerin	14.6703	13.9392	18.4907	18.8478	10.6478	12.7168	16.8449	17.1323	10.6478	16.3704	16.502	16.6254	15.5944	14.2166	10.6478	10.6478	10.6478	15.7037	14.2224	10.6478	13.4734	14.6724	15.6618	17.3028	23.5877	23.8673	10.6478	10.6478	10.6478	10.6478	17.1635	18.7992	16.7231	15.4573	15.586	10.6478	15.9635	10.6478	19.2396	19.4656	+	Responders_Nonresponder	0.0327539	2.46949	2.23193
RRP1	P56182	RRP1_HUMAN	Ribosomal RNA processing protein 1 homolog A	16.7909	18.4203	18.1811	18.1167	17.1728	18.211	17.892	17.6265	17.783	17.7714	18.1577	18.0472	18.0223	17.8925	16.751	16.6127	10.6478	10.6478	10.6478	14.7682	17.1161	16.9473	18.0041	10.6478	18.0124	17.9767	18.0393	18.0144	18.5049	18.3859	18.0432	18.3787	10.6478	10.6478	17.7622	18.0005	18.8868	18.5529	10.6478	10.6478	+	Responders_Nonresponder	0.0196469	2.06868	2.4548
KRT2	P04264;P48668;P05787;P05787-2;P12035;Q01546;P04259;O95678;Q7Z794;P02538;P35908;P13647;Q9NSB2;Q14CN4;Q14CN4-2;Q14CN4-3;P48668;P05787;P05787-2;Q5XKE5;P08729;P12035;Q01546;P04259;Q86Y46;Q86Y46-2;O95678;P19013;Q7RTS7;Q7Z794;P02538;P35908;P13647;Q3SY84;Q9NSB2;Q14CN4;Q14CN4-2;Q14CN4-3;P48668;P05787;P05787-2;Q5XKE5;P08729;P12035;Q01546;P04259;Q86Y46;Q86Y46-2;O95678;Q7RTS7;Q7Z794;P02538;P35908;P13647;Q3S…	K22E_HUMAN;K22O_HUMAN;K2C1B_HUMAN;K2C1_HUMAN;K2C3_HUMAN;K2C5_HUMAN;K2C6A_HUMAN;K2C6B_HUMAN;K2C75_HUMAN;K2C8_HUMAN;K22E_HUMAN;K22O_HUMAN;K2C1B_HUMAN;K2C3_HUMAN;K2C4_HUMAN;K2C5_HUMAN;K2C6A_HUMAN;K2C6B_HUMAN;K2C73_HUMAN;K2C74_HUMAN;K2C75_HUMAN;K2C7_HUMAN;K2C8_HUMAN;K22E_HUMAN;K22O_HUMAN;K2C1B_HUMAN;K2C3_HUMAN;K2C5_HUMAN;K2C6A_HUMAN;K2C6B_HUMAN;K2C73_HUMAN;K2C74_HUMAN;K2C75_HUMAN;K2C7_HUMAN;K2C8_HUMA…	Keratin, type II cytoskeletal 75;Keratin, type II cytoskeletal 75;Keratin, type II cytoskeletal 75;Keratin, type II cytoskeletal 75;Keratin, type II cytoskeletal 75;Keratin, type II cytoskeletal 75;Keratin, type II cytoskeletal 75;Keratin, type II cytoskeletal 75;Keratin, type II cytoskeletal 75;Keratin, type II cytoskeletal 6A;Keratin, type II cytoskeletal 6A;Keratin, type II cytoskeletal 6A;Ker…	22.5827	22.5149	23.118	23.0506	22.9549	22.9644	23.7358	23.7665	23.9081	23.9297	20.7559	20.6941	20.3003	20.2791	20.226	20.2449	22.9531	22.9262	22.2694	22.4083	20.0325	20.1976	24.1204	24.2568	28.7995	28.9622	22.0189	21.8622	22.143	22.1708	23.8315	23.8875	23.1971	23.2612	22.6253	22.6668	21.9256	21.9823	25.5249	25.4713	+	Responders_Nonresponder	0.000842514	2.03449	3.66959
HPCAL1	P37235;P61601;P84074	HPCL1_HUMAN	Hippocalcin-like protein 1	17.6764	18.0149	17.7297	18.3147	19.335	19.6505	19.8429	19.3741	18.6123	19.1477	18.9308	18.8556	18.9969	18.4266	19.1513	19.0853	19.2815	18.8314	19.1203	18.8692	18.5816	18.1306	19.2224	19.2926	19.1135	18.0305	10.6478	10.6478	10.6478	10.6478	19.9759	18.8503	19.1903	19.0182	18.8266	19.0515	18.7949	18.8032	10.6478	18.3109	+	Responders_Nonresponder	0.0208634	1.90967	2.48079
GCC2	Q8IWJ2	GCC2_HUMAN	GRIP and coiled-coil domain-containing protein 2	20.427	20.5543	22.0026	22.2079	20.6179	21.1188	21.0104	20.8123	22.2772	22.6921	19.311	19.2721	20.1744	18.9755	17.7067	10.6478	21.0983	21.3467	20.7876	20.6773	18.0121	18.0944	22.3119	22.2955	24.8732	24.8647	20.553	20.6228	20.4781	20.5087	22.0116	21.9621	22.1914	21.527	21.0724	21.1261	20.0771	20.3556	24.4589	23.6157	+	Responders_Nonresponder	0.00630524	1.87974	2.92604
KRT10	P05783;Q15323;P02533;P08779;O76013;O76013-2;Q7Z3Y7;Q14525;P13646;P13646-2;P13646-3;O76015;Q04695;Q92764;O76014;P19012;P13645;Q14532;Q2M2I5;P08727;P02533;P08779;P35527;Q99456;Q04695;P19012;P13645;P08727;P02533;P08779;Q99456;Q04695;P19012;P13645;P08727;P02533;P08779;P13645;P13645;P13646;P13646-2;P13646-3;P13645	K1C10_HUMAN;K1C13_HUMAN;K1C14_HUMAN;K1C15_HUMAN;K1C16_HUMAN;K1C17_HUMAN;K1C18_HUMAN;K1C19_HUMAN;KT33B_HUMAN;K1C10_HUMAN;K1C14_HUMAN;K1C15_HUMAN;K1C16_HUMAN;K1C17_HUMAN;K1C19_HUMAN;K1C9_HUMAN;K1C10_HUMAN;K1C14_HUMAN;K1C15_HUMAN;K1C16_HUMAN;K1C17_HUMAN;K1C19_HUMAN;K1C10_HUMAN;K1C14_HUMAN;K1C16_HUMAN;K1C10_HUMAN;K1C10_HUMAN;K1C13_HUMAN	Keratin, type I cytoskeletal 14;Keratin, type I cytoskeletal 14;Keratin, type I cytoskeletal 14;Keratin, type I cytoskeletal 14;Keratin, type I cytoskeletal 10;Keratin, type I cytoskeletal 10	23.5169	23.482	23.9826	24.0393	23.9083	23.9365	24.5852	24.533	25.0746	25.1402	22.0577	22.0404	22.3256	22.2094	21.3912	21.4622	23.8984	24.0359	23.3103	23.3959	22.2961	22.3619	25.3447	25.3472	29.9507	30.0195	22.7265	22.9186	23.0413	23.1059	25.1002	25.0873	24.5615	24.5782	23.6783	23.6839	22.6594	22.7748	26.8817	26.8226	+	Responders_Nonresponder	0.0025375	1.80209	3.28261
DCD	P81605;P81605-2	DCD_HUMAN	Dermcidin	18.4229	18.3237	19.2137	19.807	18.2752	18.5819	18.7189	18.6759	18.9436	19.5294	14.8813	14.9028	16.4518	16.2197	15.3728	16.0404	17.51	18.5293	18.253	18.4652	16.3851	16.6809	19.2843	19.5016	20.618	21.0206	16.2877	16.4575	17.7601	15.9191	20.0353	20.5038	19.7414	19.5489	18.0808	17.8587	17.9648	17.5511	21.4083	21.4604	+	Responders_Nonresponder	0.00053679	1.74356	3.84782
KDELR3	O43731;O43731-2	ERD23_HUMAN	ER lumen protein-retaining receptor 3	19.2804	18.9717	16.4057	10.6478	17.568	17.3177	18.2841	18.7307	18.8547	18.5861	16.0453	16.4744	15.0077	10.6478	15.3348	10.6478	18.1148	18.1126	17.5946	17.698	16.7533	15.7806	15.9134	10.6478	17.7566	17.2556	10.6478	10.6478	16.4671	16.5705	17.922	18.2613	17.2423	16.8882	17.1163	17.612	17.0271	10.6478	16.6619	17.1043	+	Responders_Nonresponder	0.0476994	1.69395	2.04713
PRSS3	P07478;P35030;P35030-2;P35030-3;P35030-4;P35030-5;P35030;P35030-2;P35030-3;P35030-4;P35030-5	TRY2_HUMAN;TRY3_HUMAN;TRY3_HUMAN	Trypsin-2;Trypsin-3	16.9818	17.3745	16.4788	17.517	17.6381	18.0163	16.6178	17.8917	19.446	19.476	15.7904	15.7534	10.6478	10.6478	15.8912	10.6478	18.2305	18.241	18.1408	17.9084	16.8405	16.7285	19.276	19.5572	17.0608	17.4663	16.8378	16.678	16.198	16.5612	19.9783	20.0814	18.8053	19.1186	18.5294	18.1654	16.1405	16.7719	20.13	20.701	+	Responders_Nonresponder	0.0146725	1.67872	2.59218
KRT17	P05783;Q15323;P02533;P08779;O76013;O76013-2;Q7Z3Y7;Q14525;P13646;P13646-2;P13646-3;O76015;Q04695;Q92764;O76014;P19012;P13645;Q14532;Q2M2I5;P08727;P02533;P08779;P35527;Q99456;Q04695;P19012;P13645;P08727;P02533;P08779;Q99456;Q04695;P19012;P13645;P08727;P02533;P08779;Q8N1A0;Q8N1A0-2;P35900;P13646;P13646-3;Q04695;P19012;P19012-2;P08727;P02533;P08779;Q04695;P19012;P19012-2;P08727;P02533;Q04695;P08727;…	K1C10_HUMAN;K1C13_HUMAN;K1C14_HUMAN;K1C15_HUMAN;K1C16_HUMAN;K1C17_HUMAN;K1C18_HUMAN;K1C19_HUMAN;KT33B_HUMAN;K1C10_HUMAN;K1C14_HUMAN;K1C15_HUMAN;K1C16_HUMAN;K1C17_HUMAN;K1C19_HUMAN;K1C9_HUMAN;K1C10_HUMAN;K1C14_HUMAN;K1C15_HUMAN;K1C16_HUMAN;K1C17_HUMAN;K1C19_HUMAN;K1C13_HUMAN;K1C14_HUMAN;K1C15_HUMAN;K1C16_HUMAN;K1C17_HUMAN;K1C19_HUMAN;K1C20_HUMAN;K1C14_HUMAN;K1C15_HUMAN;K1C16_HUMAN;K1C17_HUMAN;K1C1…	Keratin, type I cytoskeletal 14;Keratin, type I cytoskeletal 14;Keratin, type I cytoskeletal 14;Keratin, type I cytoskeletal 14;Keratin, type I cytoskeletal 14;Keratin, type I cytoskeletal 14;Keratin, type I cytoskeletal 14;Keratin, type I cytoskeletal 14;Keratin, type I cytoskeletal 14;Keratin, type I cytoskeletal 14;Keratin, type I cytoskeletal 19;Keratin, type I cytoskeletal 17;Keratin, type I…	23.5047	23.5211	18.8226	18.2754	18.8311	18.2056	19.4059	19.6334	18.9169	19.02	18.8431	18.805	20.9999	20.9866	17.8243	17.826	17.6302	17.2557	17.9935	18.0876	17.3625	17.6685	19.9649	18.7176	19.8139	20.2659	17.0855	17.2427	15.4056	16.5585	19.0675	18.4777	20.972	20.3964	17.6872	17.9185	10.6478	10.6478	20.9969	21.4237	+	Responders_Nonresponder	0.0339849	1.59904	2.20871
RRP9	O43818	U3IP2_HUMAN	U3 small nucleolar RNA-interacting protein 2	19.1341	18.4156	16.8278	17.8633	19.1196	18.9562	18.6399	18.8184	18.0448	19.0533	18.9488	18.6838	18.5002	18.6146	16.987	17.7158	15.6158	10.6478	18.485	18.3255	17.805	17.2624	18.2859	17.568	18.8208	18.9386	18.645	18.4223	19.588	19.6045	18.8129	18.7964	10.6478	10.6478	18.6697	18.4506	19.1543	19.3081	18.509	10.6478	+	Responders_Nonresponder	0.0327271	1.56808	2.27319
KRT9	P02533;P08779;P35527;Q99456;Q04695;P19012;P13645;P08727;P35527	K1C10_HUMAN;K1C14_HUMAN;K1C15_HUMAN;K1C16_HUMAN;K1C17_HUMAN;K1C19_HUMAN;K1C9_HUMAN;K1C9_HUMAN	Keratin, type I cytoskeletal 14;Keratin, type I cytoskeletal 9	23.3927	23.4762	24.9873	25.018	24.1851	24.2097	24.4093	24.4836	24.8258	24.8498	23.2277	23.3762	22.7794	22.6517	21.6459	21.6447	24.255	24.1509	24.0062	24.0363	22.2434	22.1166	25.6533	25.5681	29.1437	29.3652	22.6732	22.6776	23.5519	23.469	25.3318	25.4082	24.2468	24.2915	24.1084	24.0592	23.4504	23.3359	27.6496	27.5963	+	Responders_Nonresponder	0.00430884	1.54315	3.05026
KRT1	P04264;P48668;P05787;P05787-2;P12035;Q01546;P04259;O95678;Q7Z794;P02538;P35908;P13647;P04264;P48668;P05787;P05787-2;P04259;P02538;P13647;P04264;P48668;P05787;P05787-2;Q5XKE5;P12035;Q01546;P04259;O95678;Q7Z794;P02538;P35908;P13647;P04264;P04259;P04264;P04264;P35908;P04264;Q7Z794;P35908	K22E_HUMAN;K22O_HUMAN;K2C1B_HUMAN;K2C1_HUMAN;K2C3_HUMAN;K2C5_HUMAN;K2C6A_HUMAN;K2C6B_HUMAN;K2C75_HUMAN;K2C8_HUMAN;K2C1_HUMAN;K2C5_HUMAN;K2C6A_HUMAN;K2C6B_HUMAN;K2C8_HUMAN;K22E_HUMAN;K22O_HUMAN;K2C1B_HUMAN;K2C1_HUMAN;K2C5_HUMAN;K2C6A_HUMAN;K2C6B_HUMAN;K2C8_HUMAN;K2C1_HUMAN;K2C6B_HUMAN;K2C1_HUMAN;K22E_HUMAN;K2C1_HUMAN;K22E_HUMAN;K2C1B_HUMAN;K2C1_HUMAN	Keratin, type II cytoskeletal 75;Keratin, type II cytoskeletal 6A;Keratin, type II cytoskeletal 6A;Keratin, type II cytoskeletal 6B;Keratin, type II cytoskeletal 1;Keratin, type II cytoskeletal 1;Keratin, type II cytoskeletal 1	24.2907	24.2602	25.3744	25.3368	24.9147	24.9321	25.4323	25.4241	25.5896	25.6486	23.4466	23.621	23.5485	23.5534	22.4493	22.5579	24.6395	24.7261	24.2914	24.4047	23.7877	23.8101	26.1173	26.2381	29.975	29.9666	23.6955	23.6072	24.131	24.1525	25.7527	25.818	25.0098	25.0353	24.4072	24.5702	23.8089	23.9431	27.9718	27.9787	+	Responders_Nonresponder	0.00384039	1.50001	3.10923
ANKHD1	Q8IWZ3;Q8IWZ3-2;Q8IWZ3-3;Q8IWZ3-4;Q8IWZ3-5;Q8IWZ3-6	ANKH1_HUMAN	Ankyrin repeat and KH domain-containing protein 1	21.1529	21.0139	21.3701	21.2134	21.7876	21.8387	21.7199	21.731	23.1288	23.2018	18.4911	18.5529	18.6118	18.4709	18.76	18.2868	21.9632	22.1408	21.4816	21.4285	19.1904	19.3713	22.6094	23.2567	22.0415	22.5978	20.5015	20.4976	20.7489	20.7911	23.4156	23.5768	22.7432	22.4877	22.3096	21.7779	20.844	20.905	24.8729	24.5103	+	Responders_Nonresponder	0.00245361	1.49653	3.30806
DDX47	Q9H0S4;Q9H0S4-2	DDX47_HUMAN	Probable ATP-dependent RNA helicase DDX47	18.5955	18.7143	19.3767	19.3933	19.4244	19.4064	18.4231	18.6576	18.578	18.9497	18.595	18.8615	18.4477	18.5096	17.4866	17.8025	10.6478	16.9396	18.8784	18.6237	17.9384	18.2881	17.9425	17.5124	18.326	18.5423	18.2022	10.6478	18.9412	19.1862	17.2034	16.1122	17.4983	17.958	18.6331	18.6512	19.3317	19.4143	10.6478	10.6478	+	Responders_Nonresponder	0.0414526	1.49199	2.15088
PES1	O00541;O00541-2	PESC_HUMAN	Pescadillo homolog	17.6122	17.9776	18.2855	18.2066	18.0095	17.7555	18.6358	18.0773	18.286	18.6127	18.0482	17.7535	17.5325	17.4222	16.5458	15.9286	15.6433	10.6478	17.9337	17.9536	17.4817	17.0096	15.744	15.7619	17.7591	17.3332	17.4242	17.1441	19.1152	19.1758	17.4742	17.4482	10.6478	10.6478	17.9533	18.1442	18.3087	18.353	10.6478	16.6722	+	Responders_Nonresponder	0.031196	1.45208	2.28292
LSM14B	Q9BX40;Q9BX40-2	LS14B_HUMAN	Protein LSM14 homolog B	17.3523	17.9343	18.255	18.6541	18.6376	17.6914	19.2003	19.3271	18.3771	18.2322	18.2479	16.6668	18.5312	18.2608	17.6366	17.6497	10.6478	18.2003	18.0744	18.0747	17.9566	17.4872	18.0911	17.6714	18.565	18.515	17.8636	17.9659	19.5371	19.5184	17.1183	18.131	10.6478	10.6478	18.4181	18.2583	18.7133	18.6726	18.2643	10.6478	+	Responders_Nonresponder	0.0410841	1.43187	2.16537
ANXA13	P27216;P27216-2;P27216;P27216-2;P50995;P50995-2	ANX13_HUMAN;ANX11_HUMAN;ANX13_HUMAN	Annexin A13;Annexin A13	18.7403	19.0536	20.0975	20.0825	18.7516	19.0168	21.8909	21.9911	19.1479	19.3367	19.6752	19.27	19.3593	19.2107	21.0472	20.9593	20.8522	20.7948	20.0836	20.1593	20.6407	20.5759	20.9993	21.0759	19.9395	19.7892	16.6494	15.6687	10.6478	10.6478	20.0142	19.8499	17.7271	17.2446	19.8105	19.689	20.2613	20.0974	17.5564	18.6247	+	Responders_Nonresponder	0.0433599	1.42556	2.12247
MBOAT7	Q96N66;Q96N66-3	MBOA7_HUMAN	Lysophospholipid acyltransferase 7	20.0988	19.9439	19.8936	19.7966	20.6618	20.4348	19.7578	19.7892	18.7066	19.3361	19.8141	19.8785	19.3962	19.1489	19.6478	19.6354	19.445	18.6855	18.801	19.418	18.9678	19.0369	18.2735	18.095	19.3425	18.9633	18.8959	18.6408	18.9187	19.2376	18.3079	18.2341	10.6478	18.3783	18.9168	17.4843	17.6731	10.6478	10.6478	16.3767	+	Responders_Nonresponder	0.047409	1.40883	2.08348
GOLGB1	Q14789;Q14789-2;Q14789-3;Q14789-4	GOGB1_HUMAN	Golgin subfamily B member 1	17.9629	17.6604	18.5149	18.3468	18.4636	18.4387	18.5923	18.5326	20.1159	19.8948	15.8208	18.3191	19.7048	19.0415	15.5902	17.5359	18.9325	18.081	17.938	18.287	10.6478	14.6986	20.747	20.3921	19.201	18.5211	16.4547	16.7619	17.4083	17.6575	20.5677	20.2263	19.3771	19.4636	19.0946	18.7325	17.2745	17.3919	21.6727	21.5373	+	Responders_Nonresponder	0.0156568	1.40248	2.56744
ERC1	Q8IUD2	RB6I2_HUMAN	ELKS/Rab6-interacting/CAST family member 1	20.5027	20.5815	20.8674	20.9332	21.0047	21.2979	20.7536	20.8309	22.0879	22.1807	18.2637	18.2701	18.0379	17.6266	17.4568	18.1687	20.9804	21.2396	20.7098	20.8496	18.7041	18.7679	22.0807	22.4412	21.4889	21.5101	19.8645	20.0089	20.203	20.1874	22.4777	22.6143	21.9044	21.8165	20.9976	21.1881	19.8913	19.972	23.9192	23.9994	+	Responders_Nonresponder	0.00268632	1.39726	3.29248
MYADM	Q96S97	MYADM_HUMAN	Myeloid-associated differentiation marker	19.9686	19.7014	20.9234	20.9694	19.4742	18.3992	20.1527	19.8833	20.7085	20.3096	19.5289	18.4748	19.212	19.149	18.9174	18.475	19.382	18.8643	18.8453	19.5974	18.3015	13.6125	18.0472	19.7703	20.3807	20.0735	17.9528	19.0221	19.6365	19.6348	21.1166	20.5256	19.0915	19.9232	17.9935	18.4073	19.8211	19.619	10.6478	19.5872	+	Responders_Nonresponder	0.0173786	1.30904	2.51476
DHX30	Q7L2E3;Q7L2E3-2;Q7L2E3-3	DHX30_HUMAN	ATP-dependent RNA helicase DHX30	18.4725	18.5035	18.4547	18.7698	18.8339	19.0904	17.8865	17.9681	19.0173	18.9096	18.5852	18.3596	18.327	18.516	17.8046	17.666	17.6361	16.3391	17.9263	17.4273	17.5791	17.6909	16.8403	18.354	18.0912	17.9026	17.7745	18.2586	18.8352	18.7359	17.2367	18.1354	16.4301	10.6478	17.021	17.0686	17.4549	17.9528	10.6478	10.6478	+	Responders_Nonresponder	0.0388436	1.26734	2.18178
CERS2	Q96G23	CERS2_HUMAN	Ceramide synthase 2	19.0371	19.0968	19.6571	19.2579	19.722	19.7499	19.4797	19.5515	18.7041	18.4892	18.6382	18.8877	18.2625	18.6665	17.8203	17.2436	18.2335	18.1338	18.733	18.6443	17.9692	17.2133	18.1313	18.6777	19.0384	18.6399	19.0331	18.2768	19.4171	19.4253	17.8984	18.8949	18.7591	17.7078	17.7911	18.0092	18.4876	10.6478	10.6478	17.9116	+	Responders_Nonresponder	0.0293875	1.20833	2.31242
CRIP1	P50238	CRIP1_HUMAN	Cysteine-rich protein 1	20.9287	20.6796	22.2813	22.255	22.3597	22.7652	23.9177	24.0616	21.7705	21.2011	22.6461	22.5291	20.9802	21.2104	21.5024	21.3883	22.004	22.399	21.2975	20.9609	21.4295	20.9052	22.5758	22.7171	21.876	21.4224	21.7362	21.678	19.8853	20.3001	21.8003	21.4407	10.6478	20.7437	22.6426	22.3116	22.2205	22.0552	21.9308	21.5943	+	Responders_Nonresponder	0.0458839	1.16503	2.09
RPP25	Q9BUL9	RPP25_HUMAN	Ribonuclease P protein subunit p25	17.2383	16.8701	17.828	17.2553	18.2185	18.7074	18.8732	18.6847	18.4264	17.7953	17.0889	16.5931	15.5461	16.0841	15.7948	14.9017	10.6478	16.7661	16.4918	16.7403	15.4962	16.183	17.9749	16.1959	18.0186	18.0928	17.1502	17.2373	18.8176	19.026	18.4847	18.5498	17.8409	17.159	17.0787	17.2932	19.0995	19.2166	16.7267	17.0843	+	Responders_Nonresponder	0.0107022	1.15262	2.72839
HACD3	Q9P035	HACD3_HUMAN	Very-long-chain (3R)-3-hydroxyacyl-CoA dehydratase 3	20.2379	20.088	18.7527	18.6716	19.0801	18.9694	19.5095	19.3909	18.1788	18.533	18.6994	18.2903	17.1199	17.1029	17.3488	16.6758	17.5505	17.076	18.2841	18.0529	17.7924	17.6765	18.4736	18.4587	18.6931	18.0999	17.3717	17.0349	18.6983	18.7977	16.8778	17.7291	17.8205	18.3909	17.248	17.187	18.508	18.5199	16.6127	10.6478	+	Responders_Nonresponder	0.0120524	1.10769	2.65262
HSPA1L	P0DMV8;P0DMV8-2;P0DMV9;P34931;P11021;P11142;P11142-2;P54652;P0DMV8;P0DMV8-2;P0DMV9;P34931;P48741;P17066;P11142;P11142-2;P54652;P0DMV8;P0DMV8-2;P0DMV9;P34931;P34931;P54652	BIP_HUMAN;HS71L_HUMAN;HSP72_HUMAN;HSP7C_HUMAN;HS71L_HUMAN;HSP72_HUMAN;HSP7C_HUMAN;HS71L_HUMAN;HS71L_HUMAN;HSP72_HUMAN	Endoplasmic reticulum chaperone BiP;Heat shock cognate 71 kDa protein;Heat shock 70 kDa protein 1-like;Heat shock 70 kDa protein 1-like	19.539	18.8538	19.363	20.003	19.4439	19.3431	18.9987	19.4712	19.0718	19.5426	18.492	18.3538	19.0178	19.1642	19.0675	19.3125	15.4448	14.2004	19.3212	19.134	14.6915	14.7187	19.5942	19.9782	19.0789	18.9489	19.3014	19.5819	18.7954	18.8214	19.4638	19.9101	18.5884	18.4996	18.699	18.8851	19.0758	19.2497	18.9016	19.7561	+	Responders_Nonresponder	0.00829298	1.09428	2.88127
CHERP	Q8IWX8	CHERP_HUMAN	Calcium homeostasis endoplasmic reticulum protein	16.8326	16.8433	18.2091	17.9997	18.8918	18.8311	17.1409	17.3357	19.7106	19.8169	16.1328	16.7982	17.2445	16.3445	17.0461	17.2837	17.4169	10.6478	16.7767	15.9492	16.7913	17.111	18.4888	18.044	17.8894	18.5197	17.0311	15.7505	17.2381	16.3811	19.0776	18.8995	19.2383	19.0962	16.4473	16.9106	15.7729	17.3809	20.5464	20.2775	+	Responders_Nonresponder	0.0290327	1.09329	2.28313
ATP13A1	Q9HD20;Q9HD20-2	AT131_HUMAN	Endoplasmic reticulum transmembrane helix translocase	19.2422	19.0095	18.7139	18.1295	19.3583	19.445	19.4232	19.3199	18.4289	18.4477	18.5838	18.434	18.8707	18.6881	18.3931	18.0433	18.5682	18.8237	18.4415	18.3261	18.0768	18.5923	17.0258	18.4506	18.8308	18.2807	17.9222	18.0189	18.0941	18.7502	18.8246	17.8987	17.312	10.6478	18.5961	18.298	18.0185	17.165	10.6478	17.9777	+	Responders_Nonresponder	0.0422541	1.08785	2.14169
C7orf50	Q9BRJ6	CG050_HUMAN	Uncharacterized protein C7orf50	18.3106	18.5922	18.374	18.5857	18.731	18.4414	20.8738	20.7674	19.0116	19.1617	17.7749	17.5245	17.2766	17.3505	16.2022	16.0076	17.434	16.5075	18.8663	18.4565	18.3203	18.5956	20.276	20.291	19.594	19.5446	19.6035	19.4938	19.429	19.4032	20.742	20.9625	18.8653	18.7581	19.5697	19.441	20.227	20.0047	19.5784	20.0257	+	Responders_Nonresponder	0.00386646	1.07387	3.07897
LYRM4	Q9HD34	LYRM4_HUMAN	LYR motif-containing protein 4	20.5712	20.2537	18.807	19.0572	20.9319	20.8871	21.5696	21.7124	20.0562	20.219	18.6537	18.9756	17.6231	18.5105	16.3207	16.0944	18.4722	17.3538	20.4588	20.3503	20.0271	20.1491	21.5694	21.1366	20.6098	20.7074	20.2006	19.8309	21.4147	21.3373	21.3227	21.6796	21.2637	21.2017	20.2406	19.7196	21.0311	20.6705	20.2787	19.6649	+	Responders_Nonresponder	0.0102102	1.0738	2.72353
NIM1K	Q8IY84	NIM1_HUMAN	Serine/threonine-protein kinase NIM1	19.8081	19.8731	20.4411	20.27	20.5011	21.0677	19.6204	19.7383	21.0953	20.9436	19.3615	19.6746	20.5946	20.0597	19.5056	18.5447	19.147	18.7807	18.9559	18.6466	16.9636	17.0704	18.5068	19.9164	21.4585	26.5292	19.5667	19.9843	17.9173	19.9345	19.4257	19.7517	19.7092	20.2461	19.2529	19.045	20.3516	20.4869	19.7446	20.3482	+	Responders_Nonresponder	0.0293683	1.0573	2.30294
ATL1	Q8WXF7;Q8WXF7-2	ATLA1_HUMAN	Atlastin-1	21.2534	20.4113	22.0912	21.5098	22.5266	22.8798	21.8257	21.9159	23.0995	22.6709	20.3213	19.6504	20.8589	20.0792	20.483	19.3963	19.7281	20.7856	20.7296	20.256	18.4804	17.7726	21.6136	20.4409	22.2092	21.689	21.641	20.3745	21.7752	21.3875	22.2548	21.8183	22.2113	22.3584	20.9846	20.9023	22.1356	21.6481	22.1407	21.9383	+	Responders_Nonresponder	0.00243258	1.04897	3.26196
FAM241B	Q96D05;Q96D05-2	F241B_HUMAN	Protein FAM241B	19.9544	19.9358	19.808	19.841	19.6321	19.5472	20.2777	20.2984	19.4958	19.4723	18.4634	18.2322	19.4214	19.4071	18.6707	18.7407	16.7341	16.96	19.2471	18.9605	18.4972	18.6412	18.9428	17.3069	19.2423	19.1435	19.3391	18.2959	18.3863	19.4214	19.0371	19.4115	19.1532	18.3466	18.497	17.3374	19.5496	19.1604	10.6478	17.2482	+	Responders_Nonresponder	0.0270877	1.03675	2.32193
POLD1	P28340	DPOD1_HUMAN	DNA polymerase delta catalytic subunit	20.4398	20.4839	21.0469	21.2076	21.0658	21.0633	20.9409	20.7845	20.6077	20.4998	20.8388	20.2922	20.6148	20.5296	20.1519	20.0545	18.8463	19.6288	19.9933	20.3661	19.5846	19.4757	20.538	20.285	20.7845	20.8757	20.2094	20.0544	20.1464	20.5319	20.7254	20.8061	20.6648	20.8168	20.0761	20.5295	20.1773	19.4296	10.6478	20.2763	+	Responders_Nonresponder	0.0344947	1.01205	2.25351
NOP16	Q9Y3C1;Q9Y3C1-2;Q9Y3C1-3	NOP16_HUMAN	Nucleolar protein 16	18.8222	18.6646	17.8337	18.6034	19.4591	19.6167	19.663	19.7073	19.0319	19.6641	18.8424	18.7569	18.2656	18.2175	17.3623	16.996	15.2786	10.6478	18.6407	18.7491	17.9624	18.0543	19.4299	19.5105	18.5662	19.4602	19.1203	19.0349	19.5529	19.562	18.8415	19.5829	18.7429	18.4247	18.7086	18.7986	20.2755	20.3343	17.8648	18.424	+	Responders_Nonresponder	0.038748	0.967789	2.18391
DDX21	Q9BQ39;Q9NR30;Q9NR30-2;Q9NR30;Q9NR30-2	DDX21_HUMAN;DDX50_HUMAN;DDX21_HUMAN	ATP-dependent RNA helicase DDX50;Nucleolar RNA helicase 2	19.7434	19.9374	20.6469	20.5073	20.7123	20.5675	20.7993	20.8582	20.2396	20.1843	18.9236	18.998	18.8023	19.0963	18.6428	17.1379	18.2221	17.421	19.8456	19.7367	18.9928	18.7792	19.5267	19.7005	19.8228	19.8061	19.3753	19.2681	20.8511	20.9279	19.7677	19.732	18.7436	17.9619	19.8897	19.9685	20.1491	19.9094	19.8834	20.0205	+	Responders_Nonresponder	0.000234485	0.966231	4.17063
LYZ	P61626	LYSC_HUMAN	Lysozyme C	23.563	23.5248	26.5994	26.5353	24.3619	24.3548	26.4029	26.4469	26.8531	26.8182	23.1647	23.165	22.9124	22.6768	21.9282	21.997	24.0122	24.0371	23.3916	23.3882	24.0979	24.2983	25.4443	25.2819	25.5174	25.6095	27.5958	27.5845	25.3995	25.365	25.7985	25.7402	25.5132	25.6826	24.3051	24.2278	25.4559	25.3714	25.3998	25.4216	+	Responders_Nonresponder	0.0294064	0.962166	2.26506
TMEM97	Q5BJF2	SGMR2_HUMAN	Sigma intracellular receptor 2	20.5962	20.3691	20.9814	21.1686	20.6812	20.8425	21.3628	21.6819	21.1779	20.8759	19.0446	19.364	18.8398	18.878	17.5558	18.1557	18.934	18.556	18.9795	19.0512	19.4182	19.4282	19.7198	19.7915	18.5117	19.8981	19.2216	19.2004	20.7107	20.7696	20.4993	20.1039	20.0634	19.8715	19.2787	19.8773	21.4563	21.2958	20.0661	20.0147	+	Responders_Nonresponder	0.00222413	0.917766	3.28064
SLC16A3	O15427	MOT4_HUMAN	Monocarboxylate transporter 4	17.2575	17.6747	18.0059	17.6014	17.6304	18.2581	17.7458	16.8359	18.3945	18.1269	16.9436	16.3571	15.549	15.5686	15.84	15.7774	17.5622	17.123	17.1022	16.8295	16.7136	16.5898	17.2317	16.7895	16.5694	16.5971	16.8352	16.9129	18.3018	17.7672	16.7951	17.0824	16.416	10.6478	16.1694	16.1441	17.104	16.7446	15.8688	16.1977	+	Responders_Nonresponder	0.0187404	0.874951	2.47967
RFC4	P35249;P35249-2	RFC4_HUMAN	Replication factor C subunit 4	18.1094	18.6302	19.5046	19.6651	19.2507	19.0864	19.2762	19.1112	19.2868	18.7033	19.1235	18.6281	19.0022	18.8513	18.4962	18.2945	17.612	17.3082	17.8697	18.4288	17.6778	17.8681	17.848	17.5549	19.0268	18.9459	18.5625	18.2803	19.4162	19.2341	18.4868	18.7908	17.6748	18.1219	18.4744	19.464	18.6363	18.2659	10.6478	17.373	+	Responders_Nonresponder	0.0360143	0.873801	2.20898
MYCBP	Q99417	MYCBP_HUMAN	c-Myc-binding protein	18.0491	18.7506	17.1162	16.0658	18.3457	16.9692	19.1027	19.074	18.9071	18.8479	17.5812	17.6359	17.7656	17.5146	17.7451	18.0932	18.2159	17.2511	18.1232	17.4309	17.3901	17.7937	18.4044	18.6988	17.9607	18.3482	16.9114	16.2699	18.3809	18.1495	19.0365	19.4985	10.6478	17.4915	17.9194	18.5342	18.6691	18.6724	18.4403	17.5411	+	Responders_Nonresponder	0.0372636	0.871159	2.16981
MCM3	P25205;P25205-2	MCM3_HUMAN	DNA replication licensing factor MCM3	19.6132	19.6351	21.4124	21.1904	20.5626	20.4938	19.9658	20.1096	20.7458	20.789	19.7248	19.6604	19.2713	19.3571	18.4468	18.4432	18.3153	18.0345	19.3834	19.4044	18.7017	18.511	19.2896	19.4874	19.9638	19.7185	19.8015	19.5193	20.1942	19.9044	18.9648	18.861	19.2964	19.0355	20.2835	20.1684	19.5925	19.3427	19.3118	19.6703	+	Responders_Nonresponder	0.000292681	0.845961	4.05681
RPP25L	Q8N5L8	RP25L_HUMAN	Ribonuclease P protein subunit p25-like protein	17.437	16.9836	17.5662	16.9939	17.3628	17.4933	17.891	17.7623	18.4668	18.0517	16.3496	15.8471	16.1368	15.92	15.9726	16.0607	16.6411	15.9212	17.122	17.3903	16.859	16.7766	17.833	17.0485	17.4987	17.5153	17.4397	17.4207	17.7746	17.4096	17.5283	16.9957	17.9253	18.3242	17.0728	17.1915	17.8653	17.8841	10.6478	17.4239	+	Responders_Nonresponder	0.0299271	0.795994	2.30511
RCN2	Q14257;Q14257-2	RCN2_HUMAN	Reticulocalbin-2	16.4811	17.1195	16.9268	17.2732	17.219	16.7675	18.1696	17.7717	17.6708	17.0543	16.2098	17.1155	15.1094	16.4129	15.4369	10.6478	17.5567	17.5002	17.7349	17.6573	17.3637	17.1978	17.2333	16.7516	17.8346	17.7379	17.5543	16.7452	17.0642	17.7205	17.8267	17.8628	17.6367	16.6146	17.4202	17.35	16.9926	15.6895	16.6842	15.8105	+	Responders_Nonresponder	0.0300569	0.793334	2.29741
PNN	Q9H307	PININ_HUMAN	Pinin	17.056	17.6276	17.0698	17.4926	17.9031	17.5423	18.1366	18.0265	18.2523	18.6095	16.8091	16.9259	16.4538	17.0591	15.9089	17.0491	16.1223	10.6478	17.2938	17.9656	17.2943	17.06	16.7829	17.5236	18.0739	17.9694	16.5131	17.299	18.0493	18.5446	18.1613	18.6155	18.4237	17.6503	17.9334	17.7127	17.8447	18.1001	17.6377	17.7476	+	Responders_Nonresponder	0.0374527	0.786765	2.19278
ERG28	Q9UKR5	ERG28_HUMAN	Ergosterol biosynthetic protein 28 homolog	21.2884	21.0736	20.4505	20.453	20.938	21.0387	21.4678	21.4697	21.0815	21.0146	20.4741	20.4118	19.7502	19.8189	19.278	19.4266	20.5454	20.7016	19.8771	20.1706	20.1956	20.1719	20.3726	20.5389	20.7904	20.839	18.756	18.7769	20.7566	20.8272	20.9346	21.0801	21.1219	20.9771	20.1511	20.4197	20.1891	20.242	19.4667	20.2029	+	Responders_Nonresponder	5.99052e-05	0.758487	4.56441
EDF1	O60869;O60869-2;O60869-3	EDF1_HUMAN	Endothelial differentiation-related factor 1	20.2521	20.1061	20.5905	20.5851	20.7817	20.6419	21.6107	21.6205	21.1825	21.2535	19.8745	19.8891	19.7218	19.9068	19.3674	19.3861	19.8743	19.8885	20.549	20.4515	19.2724	19.2087	21.2152	21.3038	21.0141	21.2101	20.2548	20.2694	20.2962	20.1614	21.7063	21.5889	21.3683	21.2648	20.8589	20.8051	21.5492	21.6645	21.0396	21.2779	+	Responders_Nonresponder	0.000825796	0.721057	3.65319
MCM7	P33993;P33993-2	MCM7_HUMAN	DNA replication licensing factor MCM7	19.4669	19.608	21.5652	21.4479	20.9989	20.7961	20.143	20.2911	21.0652	21.0255	20.1058	19.9948	19.6935	19.8862	18.7395	18.8286	18.2457	17.9463	19.5566	19.5077	19.066	19.1261	18.9377	19.5458	20.0573	19.7084	20.1148	19.9018	20.3282	20.2452	18.8081	17.8815	18.6394	18.1642	20.358	20.2473	20.0868	20.1206	19.0619	19.4103	+	Responders_Nonresponder	0.0157532	0.709805	2.55562
CEP250	Q9BV73;Q9BV73-2	CP250_HUMAN	Centrosome-associated protein CEP250	20.2115	20.0473	21.027	20.957	22.2043	22.0678	21.2187	20.8951	22.5743	22.4012	19.8773	19.831	20.1278	20.2524	19.4091	19.0171	19.9972	19.8987	20.4037	20.3232	18.4123	18.3408	20.8983	20.7209	21.8077	21.7223	21.5205	21.5596	21.4754	21.3369	21.2322	21.1788	21.8692	22.5942	20.5491	20.4644	21.6553	21.6063	20.8689	21.2317	+	Responders_Nonresponder	0.0246391	0.704441	2.34419
MAGOHB	P61326;P61326-2;Q96A72;P61326;Q96A72	MGN2_HUMAN;MGN_HUMAN;MGN2_HUMAN	Isoform 2 of Protein mago nashi homolog;Protein mago nashi homolog 2	19.4286	19.8092	20.6602	20.8373	20.2744	20.24	20.3598	20.1093	20.8991	20.8401	19.3081	19.4505	19.0379	18.8431	18.8365	18.8968	19.0782	19.2531	19.731	19.8645	19.3561	19.0287	20.1747	19.9917	20.2258	19.996	18.9744	18.8842	19.8618	19.8923	19.8969	19.9633	20.7683	20.64	19.7573	19.9676	19.825	19.8562	19.7153	19.7505	+	Responders_Nonresponder	4.47854e-05	0.697338	4.61373
DUT	P33316;P33316-2	DUT_HUMAN	Deoxyuridine 5'-triphosphate nucleotidohydrolase, mitochondrial	20.5746	20.8686	20.9039	20.6438	20.4685	20.17	20.3535	20.4681	21.3309	21.2618	20.0492	20.0983	20.2525	20.1435	19.424	19.5052	19.0234	18.9517	20.728	20.5749	19.6594	19.734	20.2342	20.4709	20.6876	20.3384	20.0919	19.9486	20.7121	20.6809	20.6497	20.7993	20.559	20.8856	21.145	21.2769	20.4087	20.2041	19.2667	19.354	+	Responders_Nonresponder	5.07195e-05	0.690911	4.60147
RECQL5	O94762;O94762-2;O94762-3;O94762-4	RECQ5_HUMAN	ATP-dependent DNA helicase Q5	20.6666	20.2535	19.7598	20.1556	21.6852	21.9573	21.7391	21.5889	22.4132	22.3536	19.6668	19.488	19.363	19.4266	19.4954	19.7652	20.4909	20.7063	21.451	21.5773	20.0418	20.2908	22.7572	22.6082	22.0144	22.3458	21.6243	21.8248	20.9638	21.2202	22.5201	22.3032	22.7548	22.8746	21.7702	21.7563	22.0235	22.7037	22.5591	21.992	+	Responders_Nonresponder	0.0455413	0.68887	2.06801
DDX39A	O00148;O00148-2;O00148-3;O00148;Q13838;Q13838-2	DX39A_HUMAN;DX39A_HUMAN;DX39B_HUMAN	ATP-dependent RNA helicase DDX39A;ATP-dependent RNA helicase DDX39A	20.1704	20.0528	20.2529	19.9824	20.6147	20.5379	20.6444	20.467	21.2705	20.9058	20.1701	19.8573	19.3987	19.2428	19.1034	18.7532	19.2257	19.1127	19.6148	19.8884	19.5961	19.793	18.9561	19.4712	19.6228	19.7409	18.5915	18.4142	20.4806	20.6007	19.8495	19.7234	17.6342	18.3726	19.9312	19.6579	20.2456	19.7664	19.8028	19.6243	+	Responders_Nonresponder	0.0020841	0.680657	3.30491
SNRPC	P09234	RU1C_HUMAN	U1 small nuclear ribonucleoprotein C	19.0231	18.4655	18.7958	18.9636	19.7384	19.4169	19.8823	19.8655	20.0035	19.9759	18.4997	18.3436	18.2903	18.2066	17.8766	18.0496	19.5037	18.669	19.7776	19.5338	18.8393	18.2627	19.8726	20.182	19.9479	18.8971	18.8459	18.9573	19.4305	18.8775	20.327	20.2609	19.8398	20.0691	19.817	19.9649	19.0605	19.4358	18.9961	19.882	+	Responders_Nonresponder	0.0012321	0.667554	3.49315
TRA2A	Q13595;Q13595-2;Q13595-3;Q13595-4	TRA2A_HUMAN	Transformer-2 protein homolog alpha	17.6689	18.0589	20.0398	19.6712	18.5861	18.6532	17.9947	17.8823	18.8922	18.6364	18.0483	18.116	17.9173	17.5428	16.5222	16.751	16.5343	16.7729	17.6403	17.7088	17.4618	17.0726	18.4789	17.6718	18.1317	17.579	17.7358	17.6342	18.5591	18.5433	19.1086	17.775	18.5656	18.8149	17.8979	17.6229	18.1296	17.8024	17.8814	17.3971	+	Responders_Nonresponder	0.004702	0.664031	3.01967
MCM2	P49736	MCM2_HUMAN	DNA replication licensing factor MCM2	19.082	19.3123	21.0851	21.1368	20.5389	20.4664	19.897	19.9217	20.1779	20.273	19.7644	19.7502	19.4878	19.5875	18.4096	18.3991	18.297	17.855	19.4082	19.5296	18.8105	18.7955	18.4622	18.4427	19.5582	19.7473	19.7877	19.7	19.7432	19.7937	18.1143	18.705	18.0888	17.7604	20.2492	20.3107	19.8562	19.4539	18.6231	18.9682	+	Responders_Nonresponder	0.0154138	0.663954	2.56028
RPL38	P63173	RL38_HUMAN	60S ribosomal protein L38	22.1665	22.1181	22.0334	21.9575	22.7617	22.8176	22.7957	22.7766	23.4059	23.4494	21.4117	21.329	20.9833	21.0234	20.8531	20.8855	21.9995	22.0782	22.3275	22.4132	21.5666	21.4846	23.478	23.4686	23.0702	22.9864	22.5095	22.5968	22.7593	22.6629	23.7358	23.5711	23.8399	23.7152	22.865	22.866	23.3209	22.9909	23.4785	23.2542	+	Responders_Nonresponder	0.0102221	0.657599	2.7166
NUP205	Q92621	NU205_HUMAN	Nuclear pore complex protein Nup205	15.9628	15.3502	17.4786	17.2292	16.9116	16.5821	16.6962	16.5614	16.906	16.5714	16.3389	16.276	16.5244	16.3202	16.3928	15.9563	15.0836	15.5528	16.3909	16.3919	16.1702	16.1139	16.8173	16.5789	17.3299	16.9842	15.9672	16.1023	17.3517	17.244	16.7204	17.1979	16.5411	17.0005	16.1739	16.3551	16.3561	15.6512	10.6478	16.429	+	Responders_Nonresponder	0.0403961	0.652795	2.14748
MAL2	Q969L2	MAL2_HUMAN	Protein MAL2	21.0591	20.985	20.5877	20.7207	20.9337	21.0496	21.7167	21.946	20.5841	20.7527	20.0373	19.5553	19.9948	20.1482	19.6391	19.1941	20.8482	21.351	20.3999	20.6667	19.901	19.7289	21.1665	21.3695	20.8436	20.7184	19.2234	19.5239	21.7006	21.7484	20.3129	20.3885	19.4916	19.3108	20.4701	20.1543	20.4004	20.3815	20.8271	21.0001	+	Responders_Nonresponder	0.00254213	0.644962	3.24942
LSM7	Q9UK45	LSM7_HUMAN	U6 snRNA-associated Sm-like protein LSm7	21.1826	21.2026	21.1569	20.7392	21.3888	21.4574	21.5021	21.4168	21.2586	21.1648	19.9883	20.3256	20.5825	20.432	19.951	20.1196	20.8002	20.6606	21.0427	21.1047	19.895	19.7688	22.1661	22.3851	21.2704	21.51	21.1059	21.0173	20.7564	20.8391	22.1618	21.9971	22.0451	21.7515	21.1281	21.2739	21.6605	21.5931	21.6203	21.3185	+	Responders_Nonresponder	0.000913529	0.629182	3.61014
CHRAC1	Q9NRG0	CHRC1_HUMAN	Chromatin accessibility complex protein 1	17.7514	17.7586	19.0726	18.9028	20.0448	19.9098	19.9207	19.287	19.2963	19.0524	18.2655	17.9133	18.2075	18.3398	17.6133	17.8951	18.0141	17.2211	18.4344	18.3306	17.9009	17.7648	18.8902	18.7569	19.0377	19.081	18.0055	17.7721	18.9807	19.4007	20.2549	20.0856	18.6998	18.8321	18.1994	18.0605	19.5388	19.9307	19.4321	19.4048	+	Responders_Nonresponder	0.0134904	0.625801	2.60054
TMCO1	Q9UM00;Q9UM00-2	TMCO1_HUMAN	Calcium load-activated calcium channel	21.3795	21.4224	20.8456	20.6842	21.5665	21.7265	22.5747	22.6501	20.7187	20.9456	21.3474	21.1514	20.8832	20.9676	19.871	20.0051	19.6946	19.5889	21.1286	20.9807	20.786	20.7144	21.3557	20.975	21.3515	20.8706	19.6987	19.6318	22.3407	22.243	21.1687	21.0336	19.3731	19.4224	20.6612	20.5908	21.1051	21.416	20.7585	20.8175	+	Responders_Nonresponder	0.0111155	0.618172	2.67288
MCM6	Q14566	MCM6_HUMAN	DNA replication licensing factor MCM6	20.2226	20.5126	22.5737	22.4887	21.8354	21.5442	21.406	21.2493	21.7659	21.5468	21.21	21.035	20.7223	20.6837	20.1276	19.9922	19.0137	18.581	20.6791	20.8068	20.3568	20.1813	19.812	19.6738	20.5992	20.6728	21.213	21.0516	21.041	21.3696	19.562	19.6843	20.0069	19.2461	21.465	21.6641	20.9672	21.0693	20.3134	19.6356	+	Responders_Nonresponder	0.0408031	0.592599	2.13092
TRIM28	Q13263;Q13263-2	TIF1B_HUMAN	Transcription intermediary factor 1-beta	20.5568	20.6679	21.1714	21.1355	21.2613	21.2658	20.9144	20.8896	20.6404	20.293	20.8106	20.872	20.3782	20.3613	19.7692	19.9862	19.4582	19.3274	20.1983	20.7426	19.8591	19.9148	19.632	19.1711	21.0142	20.8778	19.7403	19.5922	19.2878	19.6768	19.9622	20.5909	19.8126	19.9342	20.8391	20.7587	20.096	20.0026	20.2875	21.1351	+	Responders_Nonresponder	0.0015093	0.590286	3.44796
RPA2	P15927;P15927-2;P15927-3	RFA2_HUMAN	Replication protein A 32 kDa subunit	19.3238	19.5703	19.7993	19.9293	19.6437	19.5635	19.7767	19.9665	19.9387	20.2001	19.5821	19.1195	19.0793	19.1221	19.1434	19.1245	19.4526	19.3498	19.2495	19.4731	18.7427	18.8538	20.3976	20.0823	19.609	20.0345	18.8008	18.6519	18.3078	18.5043	19.6498	19.2598	20.0758	20.4037	19.714	19.4907	18.5547	18.893	19.9693	19.6326	+	Responders_Nonresponder	9.50031e-05	0.589241	4.42077
MRPS17	Q9Y2R5	RT17_HUMAN	28S ribosomal protein S17, mitochondrial	20.2173	19.6012	19.8711	19.7309	20.6757	20.6829	20.7805	20.343	21.1855	21.3194	19.7197	19.9028	18.6385	18.5464	19.12	18.7063	19.8683	19.5297	20.2815	20.3914	20.2977	20.2099	21.3372	21.1529	20.7668	20.761	19.7914	19.4027	20.7993	20.7077	21.3298	21.4861	21.1688	20.8461	20.3718	20.6262	21.149	21.3385	21.4178	20.3876	+	Responders_Nonresponder	0.0158104	0.578973	2.53117
BZW2	Q9Y6E2;Q9Y6E2-2;Q7L1Q6;Q7L1Q6-2;Q7L1Q6-3;Q7L1Q6-4;Q9Y6E2	BZW1_HUMAN;BZW2_HUMAN;BZW2_HUMAN	Basic leucine zipper and W2 domain-containing protein 1;Basic leucine zipper and W2 domain-containing protein 2	18.7648	18.802	19.3788	19.5571	20.6912	20.6858	20.3211	20.3256	20.5353	20.5174	19.6431	19.6258	19.4369	19.2656	18.7797	18.6895	18.7114	18.5765	19.4539	19.3778	19.3679	19.3249	19.8422	19.7016	19.55	19.5961	18.6345	18.7667	20.1599	20.1969	19.849	19.7804	18.2592	18.3835	19.1235	19.1895	19.7607	19.7496	19.4398	19.3217	+	Responders_Nonresponder	0.00450787	0.56565	3.03904
STMN1	P16949;P16949-2;Q9NZ72;Q9NZ72-2;P16949;P16949-2;Q9H169;Q9H169-2;Q9H169-3;Q9H169-4;Q93045;Q93045-2;H7BZ55	STMN1_HUMAN;STMN1_HUMAN;STMN2_HUMAN	Stathmin;Stathmin	18.901	18.3816	21.7135	21.7798	20.7571	20.7588	21.4751	21.4921	20.7665	20.928	20.3623	20.3476	20.5273	20.6395	19.5465	19.4921	19.1949	18.5082	19.6917	19.7272	19.0589	19.1742	20.1673	20.1074	19.7842	19.674	19.8865	19.7987	20.8835	20.9107	20.8281	20.6692	20.1975	20.0106	19.8776	19.9933	20.1919	20.374	19.2311	19.6559	+	Responders_Nonresponder	0.0358432	0.565153	2.20164
SNRPE	P62304	RUXE_HUMAN	Small nuclear ribonucleoprotein E	20.994	20.7031	22.1731	22.1293	21.5258	21.5931	21.7021	21.4169	22.4094	21.9859	21.1294	20.9534	20.2691	20.6041	19.9037	19.8963	20.6212	20.675	20.5553	20.7289	20.4095	20.3587	22.1016	21.2663	22.0653	22.3021	21.7637	21.5785	22.0881	22.1086	21.9879	21.8596	23.0497	22.9181	21.4412	21.4771	21.7977	21.6449	21.3401	21.276	+	Responders_Nonresponder	0.014103	0.562845	2.59213
RPS25	P62851	RS25_HUMAN	40S ribosomal protein S25	24.2791	24.3805	24.4325	24.493	25.6813	25.5163	25.5249	25.4793	26.1131	26.1419	23.9799	23.9131	24.0197	23.9694	23.8925	23.9569	24.4912	24.4739	25.3247	25.1474	24.0935	24.0816	26.023	26.08	25.6228	25.6651	25.3322	25.3541	25.2331	25.2741	26.2746	26.1886	26.1712	26.1041	25.4873	25.3735	25.8374	25.8039	26.0568	25.9657	+	Responders_Nonresponder	0.0255185	0.555756	2.32506
MRTO4	Q9UKD2	MRT4_HUMAN	mRNA turnover protein 4 homolog	20.3038	20.4925	21.2166	21.5426	21.1683	21.0353	21.2719	21.4389	21.9178	21.6568	20.5656	20.4092	19.8506	20.6038	19.1304	19.1322	19.4667	18.9832	21.046	20.5505	19.8844	19.4832	21.2328	21.76	20.4909	20.0788	20.9035	21.7231	21.0442	21.3151	21.2052	21.4576	20.8919	21.1878	20.4019	19.7891	21.3993	21.6059	20.5124	20.6772	+	Responders_Nonresponder	0.0206167	0.554398	2.41669
TMEM167A	Q8TBQ9	KISHA_HUMAN	Protein kish-A	19.9173	20.0205	20	20.0353	19.6952	19.5172	19.1868	19.0227	20.5136	20.5837	18.8988	18.7768	18.3779	18.4596	18.4089	18.4733	19.969	20.1881	19.8441	19.8947	19.0042	18.9437	20.0578	20.0643	20.4111	20.4929	19.1784	19.0334	19.9287	20.0043	20.6784	20.728	20.4603	20.548	19.6067	19.4711	19.5963	19.4652	19.9698	20.4666	+	Responders_Nonresponder	0.00751283	0.550584	2.82695
SYNGR2	O43760;O43760-2	SNG2_HUMAN	Synaptogyrin-2	22.5332	22.583	21.4755	21.4591	22.0538	22.0105	22.6366	22.6247	22.0682	22.0191	20.938	20.9453	21.3034	21.1568	21.267	21.4957	22.5268	22.6086	22.1846	22.2756	21.7711	21.7751	21.9361	22.0517	22.6675	22.6754	20.8599	20.8994	22.2594	22.2003	23.3564	23.4225	21.0712	21.5373	21.8175	21.8996	22.3043	22.2314	22.473	22.4952	+	Responders_Nonresponder	0.0061422	0.540299	2.90343
SRP14	P37108	SRP14_HUMAN	Signal recognition particle 14 kDa protein	20.7462	20.8013	20.8213	20.7238	20.9492	20.8726	21.3051	21.3493	20.8825	20.9958	20.3717	20.3032	19.805	20.0399	19.4992	19.5603	19.7868	20.0027	20.798	20.9666	19.6994	19.727	21.3493	21.2383	21.0731	20.8255	20.5719	20.7057	21.0871	21.091	21.4	21.2645	21.3966	21.1343	21.0397	21.073	21.4211	21.3665	20.7087	21.0544	+	Responders_Nonresponder	0.00123647	0.535064	3.60699
DRAP1	Q14919;Q14919-2	NC2A_HUMAN	Dr1-associated corepressor	18.6463	18.7225	19.2315	19.468	19.788	19.9674	19.9772	19.9143	20.7282	21.0509	18.9051	18.9467	18.5717	18.81	17.9162	17.898	18.9633	19.4391	19.4046	19.545	18.9832	18.9335	19.9189	20.0224	20.2642	20.4736	19.499	19.6853	20.1583	20.3823	20.0756	20.1447	20.4507	20.5264	20.0923	20.0138	19.8035	20.0076	19.2784	20.3965	+	Responders_Nonresponder	0.0186878	0.530101	2.45706
RSL1D1	O76021	RL1D1_HUMAN	Ribosomal L1 domain-containing protein 1	20.9965	20.8766	21.0214	21.0857	21.3397	21.3411	20.8999	20.5839	20.2292	20.7842	21.1207	20.9091	20.1545	20.0418	19.002	19.1013	19.2657	18.4499	21.0529	21.0044	19.8409	19.721	20.8197	20.3452	20.6621	20.5873	20.4974	20.4551	21.9945	21.9413	20.4858	20.8633	19.2141	19.8689	20.9331	20.9589	21.2012	21.1989	19.7399	20.6929	+	Responders_Nonresponder	0.0220192	0.528957	2.43643
BLOC1S2	Q6QNY1;Q6QNY1-2	BL1S2_HUMAN	Biogenesis of lysosome-related organelles complex 1 subunit 2	17.459	19.1039	19.827	19.545	19.3045	18.6024	18.9314	18.8039	19.1156	19.2164	19.0528	18.9203	19.0185	18.4903	18.9386	18.8568	18.7946	19.0179	19.0699	19.1915	18.8659	18.579	18.9182	19.3026	19.6531	19.4145	18.1467	16.9542	19.0261	18.6574	20.0334	18.8637	18.9037	18.4912	19.6112	19.4824	19.2499	18.7642	16.4181	19.0444	+	Responders_Nonresponder	0.0130813	0.520219	2.60383
UBL4A	P11441	UBL4A_HUMAN	Ubiquitin-like protein 4A	19.4973	19.4588	18.9951	19.3805	19.9667	20.0734	19.7243	19.7982	19.24	19.5163	18.7823	18.5002	18.5834	18.732	18.8576	18.6196	19.1472	19.2111	19.211	19.1752	18.7037	18.5968	20.2525	20.3095	19.6548	19.6256	19.4487	18.938	19.8213	19.7529	20.4297	20.3678	19.8789	19.6333	20.114	19.892	20.1163	20.2852	20.0132	20.1989	+	Responders_Nonresponder	0.00264888	0.512119	3.22202
MCM4	P33991	MCM4_HUMAN	DNA replication licensing factor MCM4	18.6378	18.803	20.666	20.6577	20.12	20.0249	19.6902	19.6233	19.8396	19.9217	19.6499	19.4317	19.3592	19.0909	18.2926	17.9017	18.1679	18.4758	19.071	18.8269	18.389	18.3317	18.5236	17.7729	19.1574	19.0471	19.6335	19.5483	19.449	19.1491	18.0474	17.9099	17.5885	17.9972	19.9631	19.6345	19.4014	19.1181	18.5403	18.799	+	Responders_Nonresponder	0.0499291	0.50772	2.04524
CHTOP	Q9Y3Y2;Q9Y3Y2-3;Q9Y3Y2-4	CHTOP_HUMAN	Chromatin target of PRMT1 protein	19.1809	19.2937	19.4938	19.4934	19.9376	19.9427	20.2367	20.2991	20.0079	20.097	19.4357	18.7555	19.3062	19.3109	18.3997	18.7817	18.8614	18.6385	19.5173	19.3507	18.2462	18.1821	19.7259	19.5186	20.1878	19.8216	19.7585	19.7413	19.2527	19.3164	19.8767	20.0527	20.1909	20.0473	19.2983	18.9306	20.0211	20.1196	18.7753	19.2261	+	Responders_Nonresponder	0.00293504	0.506204	3.18769
POLR2E	P19388	RPAB1_HUMAN	DNA-directed RNA polymerases I, II, and III subunit RPABC1	20.5043	20.356	20.584	20.5165	20.7691	20.8139	20.6435	20.6272	20.7865	20.5821	20.2321	20.014	19.8697	20.0119	19.3964	19.3151	19.6573	19.2421	19.9819	20.2686	19.6445	19.3494	20.1691	20.6404	20.5484	20.5576	20.0798	20.1088	20.2436	20.1971	20.8938	20.783	21.1411	21.1104	20.4621	20.6393	20.9962	20.9248	20.1056	20.2927	+	Responders_Nonresponder	0.000477749	0.505033	3.99511
FEN1	P39748;P39748-2	FEN1_HUMAN	Flap endonuclease 1	20.1568	20.0818	22.1295	22.3392	21.7361	21.7178	21.5515	21.6298	21.7961	22.0205	20.5585	20.4859	20.7257	20.7101	20.1963	20.176	19.6355	19.7308	21.0737	21.3513	20.3831	20.4346	20.5851	20.7446	21.0497	21.0675	20.8307	20.9719	21.558	21.3802	19.8792	20.9758	19.9457	20.1355	21.3968	21.6826	21.5799	21.7531	21.2439	21.5918	+	Responders_Nonresponder	0.027453	0.504417	2.3039
CHMP1B	Q7LBR1	CHM1B_HUMAN	Charged multivesicular body protein 1b	21.3099	21.2765	19.9047	19.5682	20.1604	20.2185	19.9663	19.8335	19.275	19.3243	18.7398	19.0534	18.9517	19.1915	19.2689	19.0657	19.698	19.5446	19.834	19.4658	19.1786	19.163	19.5963	19.8718	19.6435	19.7707	19.9365	19.5435	18.2049	17.7052	19.2993	19.6089	20.3672	20.3147	19.4351	19.8027	19.9326	19.805	19.7545	19.5972	+	Responders_Nonresponder	0.0124395	0.503421	2.62622
RBBP4	Q09028;Q09028-2;Q09028-3;Q09028-4;Q09028;Q09028-2;Q09028-3;Q16576;Q16576-2	RBBP4_HUMAN;RBBP4_HUMAN;RBBP7_HUMAN	Histone-binding protein RBBP4;Histone-binding protein RBBP4	20.2667	20.4935	21.2151	21.0865	19.6807	20.1413	20.3999	20.4047	20.6678	20.9045	19.8282	20.076	19.9163	19.9718	19.4393	19.6265	19.7513	19.4095	20.1524	19.7561	19.3614	19.3833	20.3187	20.4592	20.6644	20.5063	20.0166	20.1433	20.3658	20.3424	19.8404	20.4429	20.7603	20.2003	20.1029	20.0895	19.9386	20.1923	19.8147	19.8804	+	Responders_Nonresponder	0.000178336	0.503	4.19808
SNRPD2	P62316	SMD2_HUMAN	Small nuclear ribonucleoprotein Sm D2	21.4667	21.3698	21.5406	21.5745	21.9016	21.9299	22.2597	22.303	21.5801	22.0569	21.3659	21.5045	21.0559	20.7832	20.5152	20.5368	20.7591	20.4741	21.4071	21.2276	20.6701	20.7635	22.1325	22.2418	21.6231	21.7173	21.9643	21.8443	21.7689	21.7836	22.0506	22.3979	22.4635	22.4801	21.4249	21.0356	21.649	21.7341	20.74	21.4189	+	Responders_Nonresponder	0.00338773	0.497406	3.1386
MGST3	O14880	MGST3_HUMAN	Microsomal glutathione S-transferase 3	21.8525	21.8051	19.9839	20.1385	20.4105	20.431	20.8994	20.949	21.4094	21.1235	20.4673	20.8166	19.4457	20.1214	20.409	19.7586	20.9748	21.1817	20.7948	20.9249	20.3898	20.0514	20.9014	21.6394	20.4368	20.4345	18.7695	19.441	20.3954	20.5335	21.2696	19.9839	21.1159	20.5649	20.202	20.8552	19.6898	19.5185	21.0506	20.6752	+	Responders_Nonresponder	0.017235	0.495804	2.49285
SELENOH	Q8IZQ5	SELH_HUMAN	Selenoprotein H	19.3042	19.4248	19.9659	19.9657	20.5364	20.6701	19.9631	20.3533	19.2538	19.4473	19.6288	19.3397	18.8184	18.7818	18.9179	18.3756	19.6137	19.7647	19.656	19.6649	18.8347	18.3346	20.8274	20.6772	20.9431	20.8678	20.3234	20.1727	20.2072	20.4397	21.4133	20.8102	21.4574	21.4724	19.9438	20.0235	20.152	19.9817	19.898	20.6654	+	Responders_Nonresponder	0.0443303	0.49389	2.08053
TECR	Q9NZ01	TECR_HUMAN	Very-long-chain enoyl-CoA reductase	21.3168	21.2998	20.7263	20.7134	21.7899	21.7949	21.7251	21.7443	21.017	21.0453	20.9831	20.9479	20.797	20.7561	20.17	20.3234	20.5096	20.7827	20.3478	20.3765	21.1525	21.1102	20.3433	20.0437	21.3639	21.489	20.4282	20.3239	20.8067	20.8787	20.5087	20.6736	20.0167	19.4116	20.7783	20.4819	20.9938	20.7773	20.0594	20.3423	+	Responders_Nonresponder	0.00390841	0.488623	3.11195
RPL36AL	Q969Q0;P83881;Q969Q0	RL36A_HUMAN;RL36L_HUMAN;RL36L_HUMAN	60S ribosomal protein L36a;60S ribosomal protein L36a-like	20.2504	20.4879	20.2314	20.0671	20.5047	20.204	21.0836	21.1509	21.44	21.5235	19.5546	19.6199	20.0445	19.9233	19.8616	19.7981	20.4467	20.3242	20.558	20.6085	19.706	19.8521	21.103	21.6201	21.0411	21.5129	21.0172	21.002	20.1818	19.9361	21.6473	22.1194	21.6929	21.8154	20.7439	20.5063	20.6572	20.9104	21.4565	21.4548	+	Responders_Nonresponder	0.0246998	0.483923	2.3393
MTHFD1	P11586;Q6UB35;P11586	C1TC_HUMAN;C1TC_HUMAN;C1TM_HUMAN	C-1-tetrahydrofolate synthase, cytoplasmic;C-1-tetrahydrofolate synthase, cytoplasmic	22.3071	22.3148	22.4333	22.4093	22.0727	22.0649	22.1339	22.1201	22.1958	22.1915	22.1779	22.1926	21.9058	21.9299	21.8921	21.8556	21.847	21.7148	21.4326	21.4565	21.7818	21.8977	21.9414	21.8186	21.532	21.6503	21.2173	21.2374	22.0884	22.0756	20.8011	20.8912	19.8218	20.1859	21.9793	21.9734	20.5921	20.5769	21.0222	21.0618	+	Responders_Nonresponder	0.0107534	0.482153	2.6861
FUS	P35637;P35637-2;Q92804;Q92804-2;P35637;P35637-2	FUS_HUMAN;FUS_HUMAN;RBP56_HUMAN	RNA-binding protein FUS;RNA-binding protein FUS	20.9491	20.9408	21.6701	21.9161	21.4636	21.4035	21.4583	21.5914	21.7416	22.1533	21.2545	21.4619	20.9619	21.1003	20.515	20.6455	20.9705	20.7729	21.3023	21.2223	20.6755	20.6044	21.9921	22.0601	21.7037	21.8237	21.1967	21.4387	21.9113	21.9391	21.6859	21.5407	21.0155	20.9292	21.6948	21.7298	20.9262	20.9633	21.6434	22.0595	+	Responders_Nonresponder	0.000309595	0.480369	3.97218
NASP	P49321;P49321-2;P49321-3	NASP_HUMAN	Nuclear autoantigenic sperm protein	21.0337	20.865	21.211	21.0084	21.3968	21.3115	21.424	21.4235	21.221	21.0453	20.5835	20.7019	20.6063	20.5716	20.1563	20.1707	19.673	19.8446	19.9888	19.9592	20.0607	19.9949	20.0955	20.2866	20.4883	20.3986	20.9197	20.9358	21.3141	21.3398	19.8816	20.3781	19.5805	19.12	20.616	20.6154	20.727	20.5619	20.1414	20.4516	+	Responders_Nonresponder	0.00595264	0.480162	2.91469
DDX5	Q92841;Q92841-1;Q92841-2;Q92841-3;P17844;P17844-2;O15523;O15523-2;O00571;O00571-2;Q92841;Q92841-1;Q92841-2;Q92841-3;P17844;P17844-2;O15523;O15523-2;O00571;O00571-2;P17844;P17844-2;Q92841;Q92841-1;Q92841-2;Q92841-3;P17844;P17844-2	DDX17_HUMAN;DDX3X_HUMAN;DDX3Y_HUMAN;DDX5_HUMAN;DDX17_HUMAN;DDX3X_HUMAN;DDX5_HUMAN;DDX5_HUMAN;DDX17_HUMAN;DDX5_HUMAN	ATP-dependent RNA helicase DDX3X;ATP-dependent RNA helicase DDX3X;Probable ATP-dependent RNA helicase DDX5;Probable ATP-dependent RNA helicase DDX5	21.0221	21.067	22.2113	22.1292	21.4626	21.4277	21.3877	21.3623	22.2154	22.2931	21.1947	21.1956	21.0284	20.9448	20.7581	20.7403	20.5801	20.546	21.4608	21.4257	20.825	20.7536	21.0918	20.8807	21.5823	21.5664	21.3198	21.239	22.0153	22.0614	21.3154	21.3763	20.2524	20.1932	21.7303	21.8415	21.3901	21.2973	21.1097	21.5077	+	Responders_Nonresponder	0.00262716	0.469896	3.22199
RPL31	P62899;P62899-2;P62899-3	RL31_HUMAN	60S ribosomal protein L31	24.1982	24.2036	24.2791	24.3601	24.6529	24.7852	24.8208	24.832	25.053	25.4584	23.5083	23.5156	23.4271	23.3937	23.2418	23.2462	24.2751	24.4119	24.6368	24.7305	23.7176	23.6957	25.5052	25.5741	25.0264	25.2486	24.9756	24.9536	24.8582	24.5506	25.759	25.572	25.7193	25.7422	24.9934	24.7823	25.6167	25.5548	25.3866	25.5238	+	Responders_Nonresponder	0.0448511	0.46471	2.08302
TOMM40	O96008;O96008;O96008-2	TOM40_HUMAN;TOM40_HUMAN	Mitochondrial import receptor subunit TOM40 homolog;Mitochondrial import receptor subunit TOM40 homolog	20.5894	20.692	20.684	20.9607	20.6444	20.593	20.8721	20.8408	21.4211	20.8364	20.6165	20.4812	20.0939	20.279	19.8695	19.8234	20.2582	19.8867	20.803	20.3519	20.5563	20.5394	21.3744	21.3627	20.6593	20.6832	20.1476	20.0706	21.1668	21.1251	21.057	21.209	20.2306	20.2218	20.6653	20.6985	20.8341	21.1377	19.9091	20.8592	+	Responders_Nonresponder	0.000238064	0.459207	4.07179
IPO5	O00410;O00410-2;O00410-3	IPO5_HUMAN	Importin-5	18.0582	18.5105	19.2382	19.1037	19.0951	19.2836	18.6946	18.7681	19.0825	19.36	18.7171	18.8243	18.8028	18.7814	18.6657	18.4127	17.0532	17.5364	19.0097	18.9147	18.613	18.6489	18.8005	18.766	18.3549	18.5103	18.2006	18.2908	19.2241	19.1341	18.5302	17.5168	17.9256	17.8157	19.0208	19.0894	16.8029	16.7259	18.4368	18.4257	+	Responders_Nonresponder	0.0235021	0.449274	2.36478
PSME3	P61289;P61289-2;P61289-3	PSME3_HUMAN	Proteasome activator complex subunit 3	21.4385	21.5177	21.7352	21.7073	21.1374	20.9564	22.017	22.1486	22.02	22.239	20.8571	20.9095	20.565	20.3325	20.2007	20.2093	20.6449	20.1961	21.4913	21.36	20.9668	20.8622	21.609	21.4371	20.8718	21.0172	21.5569	21.251	21.9071	21.9658	21.3928	21.691	21.1941	21.333	21.8182	21.7787	22.0624	22.0301	21.6649	21.5064	+	Responders_Nonresponder	0.00889159	0.445749	2.7639
MRPL14	Q6P1L8	RM14_HUMAN	39S ribosomal protein L14, mitochondrial	18.9874	18.9912	18.8161	18.9889	19.3105	19.2243	19.8579	19.6783	20.4166	20.3236	18.704	18.5945	18.3664	18.522	18.6115	18.4165	18.9137	19.2279	19.9816	20.0601	19.0667	19.016	20.3986	20.3976	19.7432	19.7036	18.7029	18.7352	20.4225	20.5159	20.8802	20.5804	20.05	20.0579	19.7805	19.813	19.6065	19.9668	19.5069	20.1407	+	Responders_Nonresponder	0.0427299	0.445142	2.0971
SRSF11	Q05519;Q05519-2	SRS11_HUMAN	Serine/arginine-rich splicing factor 11	17.961	18.5365	18.3021	18.6244	18.6703	18.4179	18.487	18.4756	18.172	19.0509	17.6953	17.887	18.1737	18.0926	17.8846	17.5517	17.8555	17.7646	18.0108	17.9326	17.2189	16.9817	17.9177	17.9448	18.3596	18.2524	17.6485	17.6027	18.4185	18.2052	18.7421	18.9685	18.6706	18.6857	18.4116	18.0421	17.9966	18.3383	18.0108	18.6408	+	Responders_Nonresponder	0.000838357	0.440928	3.62884
PSMB7	Q99436	PSB7_HUMAN	Proteasome subunit beta type-7	21.4825	21.408	20.6596	20.7849	21.7116	21.7291	21.0906	21.2283	21.6491	21.486	20.7202	20.9563	20.897	20.7041	20.2647	20.2878	20.5129	20.7371	20.9174	21.0261	20.963	21.0785	21.0146	21.275	20.9309	20.7382	20.4876	20.2434	19.9695	20.1757	21.7602	21.5322	20.9801	21.278	20.4909	20.8025	21.2568	21.1834	20.9828	21.3451	+	Responders_Nonresponder	0.00153258	0.438424	3.42986
TOMM20	Q15388	TOM20_HUMAN	Mitochondrial import receptor subunit TOM20 homolog	20.9658	21.4547	21.2794	21.4127	21.3497	20.7268	21.872	21.8599	21.9829	21.8754	20.5236	20.4481	20.7275	21.0058	20.7012	20.4058	20.519	20.8753	21.5803	21.6167	20.5245	20.6391	21.9274	21.4887	21.0054	20.4954	20.6296	20.5886	22.036	21.9772	21.4613	21.5128	21.4656	20.8203	21.2918	21.1024	21.9175	22.2688	19.9247	19.8545	+	Responders_Nonresponder	0.0186092	0.435676	2.46623
SNU13	P55769	NH2L1_HUMAN	NHP2-like protein 1	20.7795	20.7954	20.2166	20.3909	20.7139	20.805	21.0501	20.9926	20.8646	20.633	20.304	20.3099	20.0676	19.9516	19.4104	19.556	19.6699	19.8448	20.4576	20.4133	19.792	19.7301	20.7961	20.8052	21.2266	21.3986	20.5765	20.5121	20.8009	20.9203	21.3058	21.2032	21.3343	21.337	21.2424	21.1977	21.5604	21.565	21.197	21.3237	+	Responders_Nonresponder	0.0142025	0.428683	2.59921
PPIH	O43447	PPIH_HUMAN	Peptidyl-prolyl cis-trans isomerase H	19.9761	19.9346	19.663	19.6816	19.5905	19.8743	20.0191	20.0038	19.6579	19.4847	19.4326	19.3666	19.0833	19.1312	18.982	18.407	19.1709	18.6953	19.4824	19.7812	18.4145	18.4023	19.7933	19.9598	19.9547	19.7717	19.5026	19.4174	19.7174	19.5113	20.1216	19.9448	20.1331	19.9529	20.0926	20.144	20.5637	20.3189	19.9869	20.2766	+	Responders_Nonresponder	0.00544477	0.42816	3.03517
RBM8A	Q9Y5S9;Q9Y5S9-2	RBM8A_HUMAN	RNA-binding protein 8A	20.9478	20.9306	20.8538	20.6012	20.125	20.1838	20.7674	20.9405	20.9268	21.0335	20.1563	20.3183	19.7189	19.9055	19.535	19.6307	20.0354	19.7819	20.5342	20.4963	20.1664	20.1176	20.2201	20.5451	20.6749	20.6338	20.2896	20.2896	20.3529	20.181	20.8979	21.1342	21.2584	21.141	20.2723	20.4151	20.6256	20.5412	19.937	20.4108	+	Responders_Nonresponder	0.000936924	0.425903	3.59162
TFAM	Q00059;Q00059-2	TFAM_HUMAN	Transcription factor A, mitochondrial	21.9561	21.7444	21.1023	21.0533	21.6034	21.7292	21.5235	21.6721	20.6135	20.645	20.8644	21.0291	20.9587	21.0315	20.5134	20.6128	20.5424	20.7336	21.4028	21.3424	20.9086	20.8778	21.3449	21.1296	21.4926	21.625	20.4822	20.5659	21.4311	21.381	20.9343	21.0691	21.255	20.9357	20.9534	21.0385	20.6315	20.589	20.1135	20.8369	+	Responders_Nonresponder	0.00107915	0.425146	3.56945
MRPS2	Q9Y399	RT02_HUMAN	28S ribosomal protein S2, mitochondrial	20.7092	20.8091	20.7242	20.5768	21.3828	21.2726	20.9642	21.0301	22.1559	22.0889	20.6467	20.8278	20.0753	20.0352	20.0793	20.0223	20.6367	20.515	21.1794	20.9963	21.1233	20.93	21.2059	21.3326	21.1334	20.9725	19.9473	19.9229	21.3575	21.4329	21.5825	21.513	20.8141	20.67	20.8588	20.8536	21.6799	21.6113	20.9572	21.0802	+	Responders_Nonresponder	0.0105623	0.424052	2.6898
SAP18	O00422;O00422-2	SAP18_HUMAN	Isoform 2 of Histone deacetylase complex subunit SAP18	21.346	21.3929	21.855	21.5483	22.2107	21.8766	21.6681	21.5501	22.1136	22.0402	21.1604	21.0829	20.7732	20.7266	20.3377	20.3543	21.1542	21.1058	21.6946	21.7205	21.0894	21.0449	21.768	21.7877	21.9023	21.7761	21.6885	21.6138	21.8173	21.6715	22.27	22.458	22.8667	22.7273	22.114	22.2195	22.2674	22.044	21.4832	21.7159	+	Responders_Nonresponder	0.0127123	0.422265	2.64434
NHP2	Q9NX24	NHP2_HUMAN	H/ACA ribonucleoprotein complex subunit 2	19.1797	19.2263	18.8122	18.8646	18.8683	18.7832	19.1544	18.3305	18.2844	18.4669	18.8883	18.6259	18.2579	17.7647	17.5507	17.7691	18.8046	18.7544	17.9761	18.4384	18.3804	18.1988	18.6835	19.0029	19.8203	19.6701	18.2625	18.0259	18.5473	18.8315	18.2812	19.9529	19.2608	19.1473	18.8574	18.7783	18.9644	19.712	18.8159	18.6357	+	Responders_Nonresponder	0.0141496	0.417562	2.57405
ADO	Q96SZ5	AEDO_HUMAN	2-aminoethanethiol dioxygenase	19.0258	19.419	19.2145	18.9564	19.1562	18.5591	19.4132	19.3143	18.1953	17.8116	17.9133	18.4076	19.1476	18.9619	18.0375	18.5161	18.0133	17.4306	18.5893	18.0848	18.1008	17.8658	18.5309	18.991	18.4481	18.4527	18.9963	18.9345	17.9259	18.4332	19.0478	18.8934	18.5683	18.2214	17.8596	18.0805	18.4957	18.3494	17.5493	18.6675	+	Responders_Nonresponder	0.0121918	0.415006	2.64578
SNRPB2	P08579;P09012;P08579	RU2B_HUMAN;RU2B_HUMAN;SNRPA_HUMAN	U2 small nuclear ribonucleoprotein B'';U2 small nuclear ribonucleoprotein B''	19.5238	19.252	19.7489	19.6749	19.8186	20.0788	20.347	20.3229	20.1177	19.7916	19.1551	19.1378	18.8067	18.8306	18.6319	18.6103	18.57	18.919	19.3558	19.6364	19.0801	19.0427	19.6619	19.9936	20.1678	20.1543	19.5431	19.4618	20.0735	19.9522	19.8061	20.133	20.6381	20.3884	20.0203	20.211	20.5473	20.8079	19.9619	20.311	+	Responders_Nonresponder	0.0191652	0.41369	2.48013
BUB3	O43684;O43684-2	BUB3_HUMAN	Mitotic checkpoint protein BUB3	21.9132	21.9559	22.1408	22.1498	22.0418	22.0084	22.3656	22.3446	22.3533	22.2483	21.6007	21.7727	21.5576	21.6656	21.5144	21.4606	21.608	21.6171	21.8612	21.8329	21.6079	21.4448	21.7448	21.8244	22.0486	22.1374	21.3728	21.6479	22.0768	22.0877	21.6767	21.8949	21.7018	21.5845	22.1492	22.2185	21.9682	22.0665	20.5331	21.8133	+	Responders_Nonresponder	2.06128e-05	0.413212	4.89816
TIA1	P31483;P31483-3;Q01085;Q01085-2;P31483;P31483-2;P31483-3	TIA1_HUMAN;TIA1_HUMAN;TIAR_HUMAN	Isoform 3 of Nucleolysin TIA-1 isoform p40;Isoform 3 of Nucleolysin TIA-1 isoform p40	19.8382	20.4572	20.8071	20.4501	20.6605	20.7372	19.4438	19.7507	20.3251	20.3667	20.472	20.5324	20.5573	20.3665	19.8183	19.7258	19.0287	18.8255	19.6843	20.0345	19.1462	18.8325	19.5963	19.6691	19.8239	20.0596	19.6999	20.1709	20.0489	20.3345	19.6318	19.6836	19.9617	19.7955	20.4338	20.5195	19.5692	18.1177	19.4515	19.5625	+	Responders_Nonresponder	0.0212311	0.40994	2.40515
RCC1	P18754;P18754-2	RCC1_HUMAN	Regulator of chromosome condensation	21.3156	21.4735	22.3418	22.407	22.2484	22.3626	22.8588	22.8726	21.7905	21.8634	21.948	21.9128	21.2519	21.2032	21.1112	21.1387	21.3903	21.35	21.6238	21.6523	21.3281	21.2903	22.3687	22.3688	21.7821	21.7414	22.0812	21.9841	22.6592	22.6356	22.2348	22.2393	21.8011	21.8598	21.5506	21.6445	21.6287	21.6498	21.7082	21.58	+	Responders_Nonresponder	0.00607403	0.40916	2.91836
COPB1	P53618	COPB_HUMAN	Coatomer subunit beta	22.4804	22.339	22.1631	21.8538	22.3734	21.8438	22.5725	22.1704	22.5324	21.5029	21.8434	21.4552	21.7497	21.6893	21.7612	21.8702	22.2786	21.9989	21.8556	22.4509	21.5429	21.4481	22.1988	21.9805	22.2951	22.4763	21.7461	21.3107	21.4896	22.1145	23.203	22.6756	21.816	21.9571	22.4303	22.0189	21.7694	21.0758	23.0978	23.0344	+	Responders_Nonresponder	0.00565205	0.404098	2.93418
RUVBL1	Q9Y265	RUVB1_HUMAN	RuvB-like 1	21.1278	21.1158	21.4028	21.4614	21.3797	21.294	21.1684	21.2518	21.2579	21.3633	21.0583	21.0564	20.7328	20.8214	20.4985	20.5485	20.0883	20.1744	20.8713	20.8223	20.8861	20.825	20.1339	20.4828	21.1263	20.5957	20.6503	20.4762	20.9162	21.1252	21.1198	21.0087	20.104	20.2314	20.7939	20.974	20.9332	20.9571	20.1917	20.4994	+	Responders_Nonresponder	0.000785741	0.401146	3.67244
SARNP	P82979	SARNP_HUMAN	SAP domain-containing ribonucleoprotein	21.7872	21.5779	21.7669	21.892	21.868	21.8264	21.6899	21.7364	21.6129	21.5921	21.3782	21.4102	21.4556	21.4118	21.2213	21.1976	20.9824	20.9921	21.2089	21.1856	20.5477	20.5866	21.5566	21.6114	21.5816	21.7198	21.312	21.325	21.5797	21.598	21.9462	22.0249	21.4892	21.5134	21.5826	21.5388	21.5671	21.6108	21.8215	21.6393	+	Responders_Nonresponder	1.30489e-05	0.397581	5.18066
RPL23	P62829	RL23_HUMAN	60S ribosomal protein L23	24.1163	24.1509	24.0766	23.997	24.611	24.711	24.6847	24.7427	25.1004	25.0848	23.7181	23.6228	23.6205	23.5746	23.5505	23.3166	23.9914	24.1512	24.3353	24.4205	23.5604	23.606	24.8274	24.824	24.8776	24.8297	24.4168	24.483	24.6626	24.6082	25.4134	25.2591	25.0273	25.0163	24.6351	24.5692	25.3219	25.3216	25.2168	25.0289	+	Responders_Nonresponder	0.02594	0.396348	2.32494
ARL6IP5	O75915	PRAF3_HUMAN	PRA1 family protein 3	21.1237	21.1811	20.8517	20.789	20.7297	20.7062	20.5186	20.4602	20.4967	20.5525	20.6176	20.6438	20.3069	20.3853	19.8487	20.0644	20.4862	20.3993	20.1827	20.3136	19.7761	19.6274	20.522	20.5303	21.2203	21.1156	20.2142	20.2704	20.55	20.3594	21.0232	21.1211	20.8771	20.8095	20.2053	20.2342	20.3785	20.3537	20.6064	20.7438	+	Responders_Nonresponder	0.000585937	0.388182	3.76803
SNRPA	P09012;P08579;P09012	RU2B_HUMAN;SNRPA_HUMAN;SNRPA_HUMAN	U2 small nuclear ribonucleoprotein B'';U1 small nuclear ribonucleoprotein A	21.4462	21.3553	22.1321	22.0781	21.8294	22.0064	22.2389	22.1322	21.8711	21.931	21.4662	21.4842	21.3122	21.3601	20.9463	21.2812	21.4994	21.2975	21.5303	21.5412	20.7618	20.6741	22.439	22.3812	22.2354	22.1237	21.6213	21.8069	21.9233	22.1264	22.4817	22.5812	22.669	22.6386	22.0702	22.0173	22.2622	22.3847	22.3147	22.2548	+	Responders_Nonresponder	0.0108538	0.386102	2.69479
NPM1	P06748;P06748-2;P06748-3	NPM_HUMAN	Nucleophosmin	21.7558	21.7572	21.2532	21.4237	21.4304	21.4422	21.3695	21.0933	21.3928	21.2565	21.4242	21.3403	20.6733	21.1875	19.9368	20.1091	20.6322	20.3844	20.9941	21.2832	21.0441	20.8002	21.4399	21.6868	21.6105	21.3925	20.9085	21.1307	21.9956	22.2108	22.3508	22.2715	21.5157	21.3039	21.6351	21.6641	21.8768	21.6844	21.6966	21.8948	+	Responders_Nonresponder	0.0147067	0.385045	2.57293
PFDN6	O15212	PFD6_HUMAN	Prefoldin subunit 6	19.1846	19.1588	19.4265	19.4082	19.3461	19.449	19.7415	19.6372	19.6878	19.865	18.9429	19.0142	18.8856	18.9394	18.4423	18.5724	17.9963	18.2433	18.9571	19.1887	18.5293	18.5248	19.8534	19.4566	19.1804	19.1823	19.3559	19.308	19.8664	19.8866	19.5783	19.6406	19.255	18.7978	19.1818	19.4819	19.6239	19.5816	19.9565	20.0316	+	Responders_Nonresponder	0.00809589	0.383664	2.84378
HNRNPF	P52597;P31943;P55795;P52597;P31943;P52597	HNRH1_HUMAN;HNRPF_HUMAN;HNRH1_HUMAN;HNRH2_HUMAN;HNRPF_HUMAN;HNRPF_HUMAN	Heterogeneous nuclear ribonucleoprotein H;Heterogeneous nuclear ribonucleoprotein H;Heterogeneous nuclear ribonucleoprotein F	22.0363	21.8784	22.3719	22.4591	22.6248	22.5921	22.897	22.8703	22.8093	22.7338	22.2552	22.2376	22.2036	22.2264	21.9291	21.8974	22.1319	21.8344	22.0275	21.9695	21.767	21.7542	22.4391	22.3363	22.1338	22.164	21.8908	21.7703	22.2985	22.1539	22.1058	22.156	21.4636	21.4347	22.0947	22.2289	22.2346	22.3451	22.1373	22.1219	+	Responders_Nonresponder	0.000206573	0.38126	4.17141
SORD	Q00796	DHSO_HUMAN	Sorbitol dehydrogenase	21.6516	21.6474	20.5314	20.6301	21.7516	21.787	20.4688	20.459	20.6309	20.6149	20.7582	20.671	20.7134	20.7677	20.2907	20.2208	19.5362	19.6497	20.4214	20.5175	20.7427	20.7569	20.1394	20.0073	20.72	20.5305	19.7646	19.8354	21.2143	21.1242	20.1527	20.2408	19.977	19.8029	21.025	20.9722	21.2038	21.2933	19.4254	20.0026	+	Responders_Nonresponder	0.0453738	0.380597	2.07213
BRK1	Q8WUW1;Q8WUW1-2	BRK1_HUMAN	Protein BRICK1	19.5984	19.2607	20.2296	19.766	19.6776	19.7069	19.9916	19.0174	19.9277	19.6174	19.8277	19.4192	19.0067	19.3363	19.2125	18.7981	19.5472	19.0685	19.7249	19.6695	19.2972	19.2825	20.3696	20.2331	20.098	19.8613	19.6297	19.9438	18.9835	19.3904	20.7827	20.5684	20.154	20.7668	20.2271	20.4988	19.6483	19.9545	20.54	19.7372	+	Responders_Nonresponder	0.0156193	0.380351	2.53367
RPL12	P30050	RL12_HUMAN	60S ribosomal protein L12	25.0665	25.1668	24.9285	24.9303	25.2823	25.372	25.2382	25.1869	25.4264	25.5533	24.4469	24.5832	24.5669	24.6128	24.4416	24.6244	24.9729	25.103	25.1408	25.1729	24.2978	24.5297	25.873	25.8298	25.4002	25.5073	25.2561	25.0976	24.7696	24.9508	25.9482	25.8996	25.4858	25.548	25.332	25.3291	25.8051	25.681	25.7277	25.7186	+	Responders_Nonresponder	0.00490247	0.379661	2.9955
SNRPD3	P62318;P62318-2	SMD3_HUMAN	Small nuclear ribonucleoprotein Sm D3	23.6419	23.4812	23.9378	24.0774	24.2518	24.088	24.4661	24.4666	24.1611	24.2751	23.4954	23.6084	23.0043	23.1971	22.8536	22.9051	23.6384	23.5243	23.9652	23.8982	23.0799	23.0873	24.6804	24.3618	23.9575	23.9619	24.0047	24.1623	23.9401	24.038	24.4503	24.4546	24.974	24.9947	24.3898	24.2332	24.5122	24.3191	24.2985	24.226	+	Responders_Nonresponder	0.0179083	0.379607	2.49683
KHSRP	Q92945;Q92945;Q96AE4;Q96AE4-2;Q92945;Q96AE4;Q96AE4-2;Q96I24;Q96I24-2	FUBP2_HUMAN;FUBP1_HUMAN;FUBP2_HUMAN;FUBP1_HUMAN;FUBP2_HUMAN;FUBP3_HUMAN	Far upstream element-binding protein 2;Far upstream element-binding protein 2;Far upstream element-binding protein 2	20.956	21.1572	21.9165	22.0484	21.5312	21.6498	21.4993	21.5402	21.9148	21.8723	21.6119	21.6747	21.6034	21.6009	21.3586	21.3707	21.2873	21.3024	21.4872	21.4366	21.0612	21.0526	21.3634	21.4383	21.5354	21.549	21.4817	21.3159	21.6182	21.5757	20.6968	20.7877	19.3465	19.0108	21.8948	21.8761	20.3948	20.2006	21.4787	21.66	+	Responders_Nonresponder	0.0462292	0.379414	2.07033
MRPS23	Q9Y3D9	RT23_HUMAN	28S ribosomal protein S23, mitochondrial	20.5875	20.3302	20.3679	20.3487	21.0382	20.9554	20.6039	20.7125	21.9036	21.9838	20.3632	20.3757	19.7238	19.971	19.6982	19.966	19.8629	20.4339	20.8791	21.0816	20.6713	20.7212	21.2952	21.1746	21.1977	21.0185	20.3512	20.5767	21.244	21.3587	21.7923	21.7456	21.0988	21.1671	20.8234	21.0867	21.7579	21.7812	20.7174	21.1219	+	Responders_Nonresponder	0.0449898	0.375334	2.07342
CHMP3	Q9Y3E7;Q9Y3E7-2;Q9Y3E7-3	CHMP3_HUMAN	Charged multivesicular body protein 3	18.6201	18.5316	18.6715	18.9081	19.3399	19.3083	18.7475	18.8469	18.1001	17.6163	18.1162	18.3177	17.8894	18.1509	18.3435	18.264	18.8092	17.9219	17.9537	18.8179	18.6134	18.658	18.4243	18.4529	18.5929	18.9777	18.555	18.2482	17.7799	18.504	18.9177	18.8714	17.0562	17.959	18.9635	18.3629	18.9229	18.9431	18.3117	18.6048	+	Responders_Nonresponder	0.00909765	0.374365	2.7514
MRPL41	Q8IXM3	RM41_HUMAN	39S ribosomal protein L41, mitochondrial	20.3176	20.3702	20.1296	20.0778	19.7399	20.2648	20.3648	20.3961	21.2189	21.2625	19.6225	19.5733	19.3634	19.2174	19.5139	19.1889	20.1097	19.9719	20.7993	21.0506	20.8649	20.6639	21.1121	21.0022	20.6457	20.7329	19.9333	19.8806	21.0187	21.0656	21.2302	21.3425	21.2225	21.1756	20.6459	20.4713	20.5855	20.711	20.1354	19.9829	+	Responders_Nonresponder	0.0485229	0.372322	2.03986
ATRN	O75882;O75882-2;O75882-3	ATRN_HUMAN	Attractin	22.6365	22.5437	22.5288	22.3409	24.006	23.77	23.4568	23.0894	23.696	23.4869	22.0746	21.9502	21.9289	21.8054	22.0635	21.9429	22.5695	22.342	22.8678	22.634	23.166	22.9047	23.08	22.6706	23.191	23.0334	23.6082	23.3652	23.1903	22.7237	22.6932	22.4993	23.1232	22.9317	23.0259	22.6491	22.5939	22.4575	23.2162	22.8505	+	Responders_Nonresponder	0.0272545	0.37163	2.29837
PFDN1	O60925	PFD1_HUMAN	Prefoldin subunit 1	20.8373	20.7067	20.6626	20.676	20.6791	20.8431	21.2752	21.2533	20.6714	20.7206	20.4911	20.473	19.9195	19.9685	19.846	19.441	20.4293	19.8202	20.1644	20.3695	20.2361	19.8527	20.7849	21.0246	20.4946	20.7501	20.8899	20.4011	20.8162	20.6011	20.9083	20.8022	21.1049	21.047	20.9603	20.9785	21.4191	21.5736	20.4979	20.8674	+	Responders_Nonresponder	0.00671546	0.36995	2.92958
SSR3	Q9UNL2;Q9UNL2-2	SSRG_HUMAN	Translocon-associated protein subunit gamma	19.9869	20.2427	18.6952	18.5901	18.8887	18.6589	19.6192	19.4683	19.3067	19.5635	18.8263	18.9737	18.9122	18.9501	18.5302	18.8852	18.9067	18.8621	18.6624	18.8019	18.7242	18.6923	18.7452	18.8391	19.5764	19.5921	18.9487	18.8344	19.3051	19.3358	19.917	19.5448	18.8734	18.944	18.9321	18.7541	19.2851	19.1873	18.2154	19.2293	+	Responders_Nonresponder	0.0111076	0.369487	2.75041
HSPA9	P38646;P11142;P11142-2;P54652;P38646	GRP75_HUMAN;HSP72_HUMAN;HSP7C_HUMAN;GRP75_HUMAN	Heat shock cognate 71 kDa protein;Stress-70 protein, mitochondrial	23.8877	23.9191	23.0478	23.0534	23.2688	23.2354	22.3527	22.4085	23.0606	23.215	23.1586	23.2576	22.2525	22.2129	22.2495	22.3031	22.478	22.4137	23.0223	22.9699	23.1528	23.2049	23.187	23.1759	22.422	22.5655	22.1441	22.0995	23.4585	23.477	22.4528	22.7062	21.1391	21.0129	22.7456	22.6609	22.7539	22.7631	22.7706	22.8261	+	Responders_Nonresponder	0.0453719	0.368319	2.07041
AHSA1	O95433	AHSA1_HUMAN	Activator of 90 kDa heat shock protein ATPase homolog 1	20.9046	21.0147	21.1705	21.0552	20.8651	21.1548	21.069	21.101	21.1741	21.1812	20.8893	20.9205	20.697	20.7895	20.327	20.3848	20.5597	20.2755	20.6414	20.5237	20.5629	20.5677	20.6331	20.244	20.9503	20.9905	20.2648	19.8548	21.3246	21.2284	21.1165	21.2223	20.524	20.6369	20.7723	20.7031	20.7321	20.8678	20.3025	20.2213	+	Responders_Nonresponder	0.000320043	0.367077	3.96147
TRA2B	P62995;P62995-3	TRA2B_HUMAN	Transformer-2 protein homolog beta	19.4033	19.3054	19.6244	19.6279	19.2891	19.1606	18.6682	18.9357	19.8027	19.8314	19.2519	19.2416	19.1659	18.7039	18.6567	18.856	18.7423	18.5725	19.3035	19.0482	18.7285	18.6503	18.984	18.9748	19.5991	19.7798	19.5083	19.3389	19.6642	19.7498	20.0834	20.0502	19.6465	19.6668	19.083	18.8799	19.1485	18.8561	17.8435	18.2687	+	Responders_Nonresponder	0.0159399	0.365646	2.5235
CANX	P27824;P27824-2	CALX_HUMAN	Calnexin	22.3882	22.3881	21.8517	21.8497	21.5376	21.5099	21.6976	21.7027	21.9254	21.8818	21.7073	21.7791	21.3922	21.3518	21.2343	21.2381	21.3823	21.4404	21.6633	21.6519	21.6985	21.7464	21.8127	21.7881	21.6809	21.602	21.688	21.6421	21.5346	21.5652	21.2523	21.1958	20.096	20.158	21.3738	21.4425	20.8428	20.7627	21.605	21.5295	+	Responders_Nonresponder	0.00681142	0.365171	2.86692
WDR77	Q9BQA1	MEP50_HUMAN	Methylosome protein 50	18.6682	19.4062	20.3475	20.2824	20.3398	20.3065	20.6451	20.7615	20.677	20.8431	20.5813	20.4606	20.1964	20.3585	19.556	19.6522	20.1247	19.5493	19.6133	19.3638	20.0899	20.3199	20.6081	20.5725	20.0131	20.0841	20.033	20.0732	20.229	20.0032	19.8831	20.2387	19.684	19.2232	20.0381	19.9359	19.2928	19.3145	19.438	19.3013	+	Responders_Nonresponder	0.0247884	0.363831	2.35319
MRPL18	Q9H0U6	RM18_HUMAN	39S ribosomal protein L18, mitochondrial	19.7633	20.0636	20.1876	19.9816	19.9101	20.1246	20.2677	20.3296	20.5799	20.9617	19.3934	19.55	18.8338	19.1093	19.174	19.382	19.9208	20.2958	20.411	20.3649	20.5617	20.222	21.2192	20.7089	20.1748	20.2664	19.5697	18.9574	21.0625	21.1578	21.0983	20.9988	20.5022	20.573	19.9401	20.0133	20.2013	20.2409	20.0494	20.5549	+	Responders_Nonresponder	0.0480415	0.362084	2.04505
RPS4X	Q8TD47;P22090;P62701;Q8TD47;P22090;P62701;P62701;Q8TD47;P62701	RS4X_HUMAN;RS4Y1_HUMAN;RS4X_HUMAN;RS4Y1_HUMAN;RS4Y2_HUMAN;RS4X_HUMAN;RS4X_HUMAN;RS4Y2_HUMAN	40S ribosomal protein S4, Y isoform 1;40S ribosomal protein S4, Y isoform 1;40S ribosomal protein S4, X isoform;40S ribosomal protein S4, X isoform	26.1385	26.148	26.2675	26.1666	26.5951	26.5267	26.3705	26.29	26.5886	26.6402	25.6799	25.771	25.7435	25.6417	25.436	25.1807	26.0644	26.0924	26.0832	26.1862	25.7591	25.6196	26.6658	26.8067	26.4508	26.4642	26.1545	26.1845	26.287	26.3147	26.8509	26.6245	26.4433	26.3055	26.0745	26.3627	26.7985	26.8063	26.6852	26.6132	+	Responders_Nonresponder	0.0022218	0.362077	3.3167
MRPL17	Q9NRX2	RM17_HUMAN	39S ribosomal protein L17, mitochondrial	21.0687	21.0506	20.9064	20.9818	20.9155	21.2285	21.2099	21.154	21.9095	21.9872	20.6191	20.7993	20.2532	20.2958	20.1269	20.0583	21.1175	20.5678	21.6173	21.3976	21.233	21.132	21.7576	21.6552	21.1667	21.0355	20.53	20.3776	21.7318	21.6053	21.7631	21.544	21.5532	21.4785	21.2647	21.1581	21.1189	21.3702	21.1479	21.088	+	Responders_Nonresponder	0.0156823	0.355334	2.53422
CCDC124	Q96CT7	CC124_HUMAN	Coiled-coil domain-containing protein 124	19.8261	19.9004	20.4811	20.6503	20.4813	20.7503	20.6283	20.5686	21.1428	21.1872	19.9184	19.9007	19.7233	20.089	19.2164	19.625	19.3921	19.4101	20.0344	19.9545	19.4594	19.5402	20.4616	20.1297	20.5539	20.4031	20.6299	20.5597	20.9162	20.961	20.6345	20.9802	20.1956	20.2022	20.3401	20.4393	21.1459	21.1968	20.9252	20.8833	+	Responders_Nonresponder	0.0323023	0.354701	2.231
ATP6V1E1	Q96A05;P36543;P36543-2;P36543-3	VATE1_HUMAN	V-type proton ATPase subunit E 1	20.0071	20.7998	21.1841	21.1601	20.387	20.0598	20.0535	20.9143	21.0616	21.0487	20.3903	20.5359	20.1807	19.6917	20.3903	20.4374	21.07	21.1479	20.0933	19.5452	18.7199	20.672	20.5345	20.9374	20.8208	20.7056	20.4089	20.6002	20.2304	19.8694	20.7263	20.6812	20.7598	20.7609	20.7165	20.7141	19.8145	19.8452	21.1469	21.2101	+	Responders_Nonresponder	0.0289079	0.353277	2.27799
MCTS1	Q9ULC4;Q9ULC4-2;Q9ULC4-3	MCTS1_HUMAN	Malignant T-cell-amplified sequence 1	20.9038	20.7319	21.1799	21.266	21.4568	20.9677	21.0946	21.2782	21.2514	21.4282	21.2648	20.7508	21.0311	20.7856	20.5124	20.454	20.4264	20.2507	20.3076	20.8546	20.6526	20.0504	20.7235	20.8414	21.1743	21.0015	20.5926	20.7021	22.043	22.1315	21.6072	21.4346	21.0923	20.8597	20.8809	21.137	21.0929	20.7968	21.0087	19.4823	+	Responders_Nonresponder	0.0159971	0.351841	2.5519
BSG	P35613;P35613-2;P35613-3;P35613-4	BASI_HUMAN	Basigin	22.5831	22.4643	22.427	22.4341	22.0739	22.3946	21.6817	21.8501	22.3941	22.2564	22.4012	22.4924	21.472	21.4805	20.9191	20.7416	21.6842	21.7171	21.579	21.7509	21.5077	21.5432	22.6172	22.6294	21.4554	21.4625	21.7886	21.7247	22.6613	22.6083	22.0853	22.1575	21.6662	21.5313	21.4379	21.4858	22.013	22.0711	21.697	21.5794	+	Responders_Nonresponder	0.0206331	0.349109	2.41673
SF3B2	Q13435	SF3B2_HUMAN	Splicing factor 3B subunit 2	20.2825	20.5163	20.6789	20.8082	20.8688	20.5542	20.9661	20.806	21.036	21.1241	20.3509	20.4148	20.3118	20.1877	20.0779	20.123	20.4618	20.2821	20.4362	20.5689	20.1744	20.1664	20.5971	20.672	20.892	20.6961	20.5234	20.3198	20.6532	20.4857	20.0575	20.2139	19.9212	19.8015	20.8079	20.6102	20.516	20.3254	20.4728	20.6979	+	Responders_Nonresponder	0.000185824	0.346532	4.21803
PA2G4	Q9UQ80;Q9UQ80-2	PA2G4_HUMAN	Proliferation-associated protein 2G4	23.5129	23.5519	23.8219	23.7908	24.4899	24.4331	24.1238	24.1	23.9533	23.9896	23.7225	23.7179	23.2845	23.3459	22.9486	23.0013	23.0589	23.1133	23.4367	23.5491	23.1953	23.1786	24.2123	24.1078	23.5062	23.5198	23.4982	23.435	23.9392	24.0053	23.7119	23.6224	23.4771	23.4691	23.3273	23.3033	24.075	23.9906	23.7843	23.6899	+	Responders_Nonresponder	0.00407905	0.341474	3.07067
PSMB6	P28072	PSB6_HUMAN	Proteasome subunit beta type-6	22.6958	22.6056	22.7671	22.7089	23.3704	23.2721	22.8898	22.9052	23.1013	23.2988	22.486	22.5581	22.3934	22.324	22.1574	22.1007	22.5561	22.5829	22.7357	22.752	22.7936	22.664	23.2552	23.3411	22.4512	22.543	22.6986	22.81	21.4433	21.5961	23.2246	23.1028	23.4126	23.3827	22.5393	22.5067	22.8751	22.9134	22.8148	22.8913	+	Responders_Nonresponder	0.0122531	0.332795	2.63332
RPS23	P62266	RS23_HUMAN	40S ribosomal protein S23	24.3136	24.1119	24.445	24.3049	24.6737	24.8768	24.8703	24.7656	25.1421	25.324	23.9195	24.0009	23.9077	23.8266	23.7883	23.8024	24.0881	24.3599	24.4571	24.524	23.8563	24.0088	24.9889	25.213	24.8337	25.1728	24.8606	24.9419	24.2689	24.4037	25.2896	25.4	25.3697	25.2824	24.6603	24.6766	25.4227	25.5279	25.2804	25.2158	+	Responders_Nonresponder	0.0446244	0.331664	2.08182
SNRPA1	P09661	RU2A_HUMAN	U2 small nuclear ribonucleoprotein A'	21.7732	21.7647	22.1763	22.2729	22.1852	22.1404	22.2381	22.2582	22.3729	22.3913	21.4941	21.5223	21.2553	21.3681	21.0876	21.1007	21.2858	21.4647	21.7597	21.7974	21.3893	21.4556	21.7941	21.9499	22.1673	22.1371	21.7596	21.8058	22.1231	22.2131	22.2434	22.4231	22.6744	22.7203	22.1064	22.2448	22.6175	22.6355	22.1727	22.2421	+	Responders_Nonresponder	0.0116708	0.33095	2.69814
ALYREF	Q86V81	THOC4_HUMAN	THO complex subunit 4	21.9464	21.8805	22.4435	22.5197	21.8146	21.8781	22.5207	22.5821	22.3506	22.5109	21.7713	21.7589	21.6098	21.6765	21.5678	21.6726	21.383	21.5154	22.0848	22.0801	21.4997	21.3835	22.5107	22.746	22.5851	22.6703	22.2426	22.3478	22.1189	22.1148	23.1815	23.0252	23.1613	23.1578	22.5968	22.4312	23.0748	23.0759	22.7029	22.7735	+	Responders_Nonresponder	0.0441153	0.329145	2.08723
MRPL2	Q5T653	RM02_HUMAN	39S ribosomal protein L2, mitochondrial	19.8361	19.8688	19.3669	19.449	19.4424	19.5237	19.9518	19.9728	20.072	20.5812	19.3643	19.2217	18.8159	19.2243	19.2278	19.1321	19.6262	19.5908	20.2183	20.1029	19.8936	19.9852	20.0936	20.1102	19.5999	19.8869	18.8375	18.742	20.4084	20.6287	19.9559	20.4691	19.3394	19.3189	19.7762	19.7102	19.7576	19.7488	19.4702	19.2535	+	Responders_Nonresponder	0.0190132	0.329112	2.45472
PCBP2	Q15366;Q15366-2;Q15366-3;Q15366-4;Q15366-5;Q15366-6;Q15366-7;Q15366-8;P57721;P57721-2;P57721-3;P57721-4;P57721-5;Q15365;Q15366;Q15366-2;Q15366-3;Q15366-4;Q15366-5;Q15366-6;Q15366-7;Q15366-8;P57721;P57721-2;P57721-3;P57721-4;P57721-5;Q15366-3;Q15366-4;Q15366-6;Q15366-7;P57721;P57721-4;P57721-5	PCBP1_HUMAN;PCBP2_HUMAN;PCBP2_HUMAN;PCBP2_HUMAN	Poly(rC)-binding protein 1;Isoform 3 of Poly(rC)-binding protein 2;Isoform 3 of Poly(rC)-binding protein 2	23.2946	23.172	23.0786	23.1864	23.1594	23.2741	23.4214	23.35	23.4461	23.4236	22.7593	23.1042	22.8715	22.9338	22.7512	22.7669	22.7154	23.1398	22.9249	23.2702	22.3274	22.2583	22.9799	22.6928	23.2962	23.3709	22.7285	22.8831	23.02	23.2034	22.9575	22.8726	22.8098	22.8038	23.3828	23.5924	22.9116	22.9309	23.124	23.4255	+	Responders_Nonresponder	0.000211081	0.325731	4.09846
PSPC1	Q8WXF1;Q8WXF1-2;Q15233;Q15233-2;Q8WXF1;Q8WXF1-2	NONO_HUMAN;PSPC1_HUMAN;PSPC1_HUMAN	Non-POU domain-containing octamer-binding protein;Paraspeckle component 1	20.3216	20.2363	21.264	21.216	21.2829	21.2512	21.7043	21.6726	20.8465	21.1126	21.0574	20.9697	21.1345	21.0813	20.9682	20.8862	20.4909	20.5887	20.9316	20.9212	20.6285	20.6638	20.5242	20.7086	20.9947	20.9637	20.4864	20.5411	20.1805	20.2076	20.3454	20.3467	20.1094	19.6433	21.1412	21.1208	20.3359	20.4166	20.6487	20.793	+	Responders_Nonresponder	0.0196727	0.325379	2.45138
RPS12	P25398	RS12_HUMAN	40S ribosomal protein S12	22.5748	22.5695	22.7169	22.6708	23.0305	22.914	23.1103	23.0095	22.9513	23.2262	22.4273	22.4808	22.3518	22.4161	22.2603	22.1515	22.414	22.6989	22.6507	22.7425	22.1814	22.17	23.1741	23.3387	23.1517	23.1876	22.8356	22.9264	22.3458	22.3749	23.2431	23.2586	23.0891	23.0506	23.0176	23.0576	23.5072	23.6042	23.1624	23.2557	+	Responders_Nonresponder	0.00521994	0.32503	2.98838
MRPL50	Q8N5N7	RM50_HUMAN	39S ribosomal protein L50, mitochondrial	19.7628	19.2724	19.649	20.0392	19.6122	19.8681	19.9161	20.0161	20.6839	20.7762	19.3807	19.5813	19.5814	19.5391	19.5657	19.7389	19.6244	19.5629	20.1387	20.2803	19.7167	19.8758	20.4887	20.1458	20.295	19.8051	19.1992	19.6292	20.7351	20.4339	20.8559	20.9441	19.891	19.9225	20.1731	20.0143	20.1922	20.2733	19.7107	19.13	+	Responders_Nonresponder	0.025996	0.324096	2.3288
RBM39	Q14498;Q14498-2;Q14498-3	RBM39_HUMAN	RNA-binding protein 39	20.2703	20.4054	20.7089	20.2806	20.2745	20.5802	20.8301	20.7005	20.5173	20.4999	20.2883	20.2659	20.2394	20.2764	19.8097	19.9615	20.0003	19.4968	20.4448	20.6224	19.5992	19.6983	20.3641	20.1402	20.7301	20.6531	20.1769	19.88	20.8363	20.7345	20.6565	20.634	20.1946	20.0602	20.5968	20.7191	20.4005	20.3098	20.728	20.5879	+	Responders_Nonresponder	0.00137227	0.321582	3.494
PUF60	Q9UHX1;Q9UHX1-2;Q9UHX1-3;Q9UHX1-4;Q9UHX1-5;Q9UHX1-6	PUF60_HUMAN	Isoform 2 of Poly(U)-binding-splicing factor PUF60	20.0297	20.0799	20.4239	20.4188	20.2757	20.1706	20.5829	20.6723	20.2152	20.4138	20.0345	20.0689	20.1454	20.0807	19.6461	19.627	19.509	19.4619	20.0724	19.9618	20.0473	19.9239	19.8862	19.8034	20.4179	20.433	19.6434	19.6849	20.3915	20.4272	20.0706	20.1066	19.2965	19.3624	20.0745	20.0637	20.6957	20.5391	19.4331	19.9678	+	Responders_Nonresponder	0.00308073	0.3199	3.17751
LSM2	Q9Y333	LSM2_HUMAN	U6 snRNA-associated Sm-like protein LSm2	20.2121	20.5361	19.9157	20.1906	19.9812	19.9066	20.2285	20.3759	19.987	19.8717	19.8442	19.4103	19.9273	19.9192	19.3406	19.1979	20.0321	19.7733	20.0397	20.1646	19.7525	19.7299	20.6489	20.6582	20.7541	20.5051	20.2452	19.6816	20.2114	20.1301	20.7016	20.271	21.1026	20.8287	20.5316	20.5451	20.5694	20.3417	19.6676	20.1879	+	Responders_Nonresponder	0.0119228	0.318943	2.64682
PRPF19	Q9UMS4	PRP19_HUMAN	Pre-mRNA-processing factor 19	20.5282	20.5347	21.0139	21.0631	20.9521	20.7034	20.2903	20.5274	20.6365	20.3994	20.6487	20.4784	20.7352	20.7985	20.4623	20.3752	20.2406	20.0031	20.6063	20.1666	20.4429	20.4869	20.0508	20.293	20.7626	20.8459	20.2033	19.93	20.1813	20.1413	19.8289	20.3044	19.6167	19.7234	21.1309	21.2872	20.4095	20.4013	20.3272	20.2435	+	Responders_Nonresponder	0.00775112	0.318573	2.84449
SERBP1	Q8NC51;Q8NC51-2;Q8NC51-3;Q8NC51-4	PAIRB_HUMAN	Plasminogen activator inhibitor 1 RNA-binding protein	21.7693	21.7635	21.8175	21.7374	22.1889	22.2289	22.4582	22.498	22.4104	22.5604	21.6331	21.6333	21.5065	21.6598	21.373	21.3798	21.2475	21.3661	21.6693	21.8095	21.3386	21.4096	21.8734	21.9748	21.5724	21.7787	21.8734	21.9548	22.2138	22.3233	21.4136	21.4543	20.5711	20.4105	21.8677	21.9457	22.1508	22.1708	22.2886	22.1741	+	Responders_Nonresponder	0.0253206	0.318315	2.33043
GPX4	P36969;P36969-2	GPX4_HUMAN	Phospholipid hydroperoxide glutathione peroxidase	20.9734	21.0159	21.2503	21.4211	20.5787	20.7092	20.4295	20.5202	19.6717	19.4317	20.3793	20.3972	20.1994	20.1419	20.061	19.9468	20.057	19.8788	19.3996	19.5124	20.2336	20.2974	20.0817	19.7999	20.7632	20.7111	20.8204	20.6461	20.363	20.3554	20.0795	20.1602	20.6479	20.5762	20.3618	20.2948	20.0836	20.0687	19.3392	19.72	+	Responders_Nonresponder	0.0458837	0.316496	2.0809
ATP1B1	P05026;P05026-2	AT1B1_HUMAN	Sodium/potassium-transporting ATPase subunit beta-1	22.2685	22.2745	21.4476	21.6671	22.8585	23.0279	21.7834	21.8065	22.0552	22.3312	21.9176	21.8369	21.8045	21.7314	21.9163	21.9925	22.3711	22.2869	22.3741	22.2773	21.9851	22.0888	22.1031	22.0192	21.8908	21.7691	21.1543	21.183	21.6577	21.8859	22.0065	21.9347	20.8578	20.7626	22.3731	22.3481	22.2255	22.262	21.1161	21.87	+	Responders_Nonresponder	0.0319177	0.3111	2.22743
VMA21	Q3ZAQ7	VMA21_HUMAN	Vacuolar ATPase assembly integral membrane protein VMA21	20.0786	20.2321	20.7597	20.963	21.3074	21.4003	20.5751	20.3126	21.3592	21.5942	20.4165	20.8316	21.0763	21.1914	19.7599	19.9636	19.7045	20.2077	20.0593	20.447	19.931	20.0706	21.3373	20.7935	21.0543	21.028	20.7333	20.4617	20.8752	21.0181	20.8852	21.2032	21.2563	21.3132	20.7173	20.5252	20.7947	20.6061	21.3446	20.881	+	Responders_Nonresponder	0.0485429	0.307557	2.03817
S100A11	P31949	S10AB_HUMAN	Protein S100-A11	24.6173	24.5775	23.9818	23.951	24.0504	23.9645	23.9467	23.8767	24.5197	24.5277	24.0986	23.9297	23.7359	23.8753	22.8121	22.9403	23.3931	23.5634	23.8656	23.8444	23.6273	23.4569	24.4783	24.6368	23.7752	23.7982	23.8794	23.8548	24.082	24.256	24.0457	23.9045	24.2003	24.1635	22.999	23.5518	23.726	23.6563	23.9341	23.8164	+	Responders_Nonresponder	0.0219768	0.307219	2.40241
ANP32A	P39687;O43423;P39687;Q92688;Q92688-2	AN32A_HUMAN;AN32A_HUMAN;AN32B_HUMAN	Acidic leucine-rich nuclear phosphoprotein 32 family member A;Acidic leucine-rich nuclear phosphoprotein 32 family member A	22.6519	22.7093	22.5929	22.8518	22.7941	22.9316	22.4869	22.564	22.2321	22.1114	22.3899	22.2322	22.3361	22.1625	22.1932	22.1681	21.9294	21.8383	22.6161	22.6171	22.2506	22.2643	22.5912	22.8355	22.3047	22.4938	22.0395	22.001	22.1326	21.8147	22.97	22.8153	23.1262	23.1274	22.4353	22.4147	22.4229	22.2736	22.4372	22.123	+	Responders_Nonresponder	0.00233182	0.303978	3.26738
ILF3	Q12906;Q12906-2;Q12906-3;Q12906-4;Q12906-5;Q12906-6;Q12906-7;Q12906;Q12906-2;Q12906-3;Q12906-4;Q12906-5;Q12906-6;Q12906-7;Q96SI9;Q96SI9-2	ILF3_HUMAN;ILF3_HUMAN;STRBP_HUMAN	Isoform 7 of Interleukin enhancer-binding factor 3;Isoform 7 of Interleukin enhancer-binding factor 3	21.4888	21.5049	22.0518	22.1044	21.8878	21.7202	21.8025	21.8727	21.3784	21.4623	21.5776	21.58	21.509	21.5199	21.2348	21.1764	21.3772	21.2726	21.6801	21.6901	21.2914	21.2827	21.6277	21.5235	21.5501	21.6028	21.3698	21.2714	21.462	21.6297	20.5055	20.7125	20.0825	19.8307	21.3884	21.4085	20.725	20.6461	21.2697	21.656	+	Responders_Nonresponder	0.0414089	0.299537	2.11099
FBL	P22087	FBRL_HUMAN	rRNA 2'-O-methyltransferase fibrillarin	23.5674	23.3181	23.0022	22.7963	22.9707	23.0469	23.0505	23.0539	22.5979	22.63	22.919	22.9884	22.5052	22.5424	21.922	21.8229	21.936	21.9887	22.7605	22.7371	22.1393	22.1828	22.5792	22.6898	23.3493	23.5356	22.6834	22.6217	22.8228	22.9217	22.8846	22.8183	23.0785	23.2321	22.8	22.8525	23.6558	23.6865	22.8226	22.9142	+	Responders_Nonresponder	0.0300317	0.2981	2.26278
TPRKB	Q9Y3C4;Q9Y3C4-3	TPRKB_HUMAN	EKC/KEOPS complex subunit TPRKB	18.2503	18.3015	18.1656	17.7964	18.8255	18.6934	19.0494	19.121	18.1347	17.6888	18.2264	18.0902	18.4443	18.212	17.9856	17.8358	18.1968	18.348	18.3426	17.8605	17.9719	17.8517	18.6388	18.274	18.2995	18.352	18.2389	18.1088	18.285	18.1206	19.0437	18.3938	19.058	18.9716	18.5461	18.6722	18.2074	17.6668	17.8136	17.7059	+	Responders_Nonresponder	0.0193304	0.297144	2.45572
MRPL19	P49406	RM19_HUMAN	39S ribosomal protein L19, mitochondrial	21.3879	21.3711	21.1669	21.0765	21.4331	21.2422	21.4535	21.5008	22.109	22.1393	20.9259	21.0848	20.834	20.9747	20.9503	20.8123	21.2982	21.2322	21.721	21.6214	21.4991	21.4077	21.9072	21.9087	21.3722	21.4289	20.5917	20.4315	22.163	22.2014	21.8641	21.7992	21.4634	21.326	21.3376	21.315	21.2767	21.3895	21.1115	21.1652	+	Responders_Nonresponder	0.0189132	0.296027	2.45309
PRPF8	Q6P2Q9	PRP8_HUMAN	Pre-mRNA-processing-splicing factor 8	19.5177	19.3601	20.3487	20.2192	19.7894	19.7278	20.1844	19.9675	19.35	19.3159	19.8354	19.7505	19.5759	19.5573	19.1667	19.1924	19.1243	19.0234	19.2179	19.0579	18.7723	19	18.9153	18.8348	19.6639	19.951	19.3062	18.7856	19.1778	19.526	19.1016	19.5142	19.5609	19.4461	19.2334	19.2323	18.9481	19.0419	19.5857	19.3774	+	Responders_Nonresponder	0.023416	0.294105	2.39402
RUVBL2	Q9Y230;Q9Y230-2	RUVB2_HUMAN	RuvB-like 2	21.4232	21.4397	22.0359	22.09	21.502	21.8191	21.8062	21.7771	21.6058	21.8657	21.5317	21.5422	21.2083	21.4308	21.1888	21.253	20.6396	20.8141	21.2722	21.2052	21.4536	21.3226	21.0236	21.0076	21.6331	21.2944	21.2441	21.2837	21.5417	21.4988	21.9478	21.6262	21.3037	21.0197	21.3382	21.4113	21.8894	21.7181	21.0295	21.2111	+	Responders_Nonresponder	0.00429569	0.291397	3.05797
SRSF3	P84103;P84103-2;P84103;P84103-2;Q16629;Q16629-2;Q16629-3;Q16629-4	SRSF3_HUMAN;SRSF3_HUMAN;SRSF7_HUMAN	Serine/arginine-rich splicing factor 3;Serine/arginine-rich splicing factor 3	22.8914	23.0329	23.5285	23.5206	23.2238	23.3934	23.215	23.0498	23.7124	23.6461	22.5679	22.713	22.8144	22.6038	22.2387	22.3761	22.0414	22.1498	23.1272	23.3542	22.6428	22.7461	23.1582	23.0533	23.4704	23.4919	23.3604	23.3287	23.6783	23.6697	23.6635	23.6352	23.6062	23.715	22.6633	22.8486	23.6777	23.5421	23.0337	23.0125	+	Responders_Nonresponder	0.043399	0.288817	2.09643
CDV3	Q9UKY7;Q9UKY7-2	CDV3_HUMAN	Protein CDV3 homolog	20.382	20.5671	19.9251	19.9769	20.3719	20.3418	20.0837	20.1663	20.84	20.6955	20.1084	20.0536	20.1417	20.2592	19.9514	20.0983	20.1152	19.8446	20.2835	20.0656	19.7608	19.5958	20.9541	20.4477	20.6112	20.7754	20.496	20.4379	20.5005	20.472	21.0743	21.4443	20.2713	19.7302	20.419	20.6549	20.826	20.9202	20.5802	21.0479	+	Responders_Nonresponder	0.0253182	0.287864	2.33345
HDGF	Q7Z4V5;Q7Z4V5-2;Q7Z4V5-3;Q7Z4V5-4;O75475;O75475-2;O75475-3;P51858;Q9Y3E1;P51858;P51858-2;P51858-3	HDGF_HUMAN;HDGR2_HUMAN;HDGR3_HUMAN;PSIP1_HUMAN;HDGF_HUMAN	PC4 and SFRS1-interacting protein;Hepatoma-derived growth factor	22.0577	22.0348	21.5305	21.5644	20.6917	20.8056	21.3228	21.4002	21.4517	21.2044	21.0601	21.0603	20.8797	21.0457	20.4127	20.3001	20.3277	20.3801	21.3271	21.6046	20.5398	20.4832	21.4942	21.4121	21.415	21.2383	21.7647	21.713	21.6689	21.7971	21.4928	21.605	21.3716	21.3571	20.7946	20.8925	21.2069	21.0424	21.031	21.1541	+	Responders_Nonresponder	0.0442187	0.286581	2.08123
DTYMK	P23919;P23919-2	KTHY_HUMAN	Thymidylate kinase	21.0614	21.0509	21.4854	21.5149	21.3561	21.284	21.84	21.878	21.3349	21.407	21.0049	21.0103	20.7679	20.6882	20.4315	20.6113	20.6084	20.5537	21.5581	21.6441	20.8821	20.7899	21.222	20.9925	20.9136	20.6906	21.2854	21.1097	21.4143	21.4563	21.3273	21.3552	20.3028	20.8127	21.3009	21.2936	21.8253	21.9372	20.5833	20.9158	+	Responders_Nonresponder	0.0230332	0.286119	2.37436
ETF1	P62495;P62495-2	ERF1_HUMAN	Eukaryotic peptide chain release factor subunit 1	21.6364	21.676	21.2697	21.1831	21.7898	21.902	21.786	21.7938	21.716	21.8161	21.3437	21.1625	20.8107	20.8122	20.8047	20.6833	21.1353	21.0418	21.4803	21.4607	21.4013	21.4	21.5503	21.5591	21.1061	21.0349	21.3658	21.3126	21.662	21.5726	21.1798	21.4619	20.8401	20.7326	21.3128	21.2866	21.7435	21.6314	21.1338	21.4051	+	Responders_Nonresponder	0.00608942	0.278989	2.90546
MRPL46	Q9H2W6	RM46_HUMAN	39S ribosomal protein L46, mitochondrial	20.8566	20.732	20.6525	20.5902	20.312	20.364	20.7053	20.7386	20.969	21.1675	20.3645	20.4848	20.2196	20.0863	20.1269	20.0946	20.7073	20.5963	20.6944	20.7001	20.8275	20.7298	21.1135	21.1447	20.6334	20.7042	20.1977	20.0856	20.9953	21.0638	21.1989	21.0294	20.5356	20.734	20.5468	20.5809	20.7072	20.6202	20.2075	20.2946	+	Responders_Nonresponder	0.00423846	0.276642	3.04435
PRDX1	Q06830;P32119;Q06830;Q13162;Q06830	PRDX1_HUMAN;PRDX2_HUMAN;PRDX1_HUMAN;PRDX1_HUMAN;PRDX4_HUMAN	Peroxiredoxin-2;Peroxiredoxin-1;Peroxiredoxin-1	25.1262	25.0233	24.1277	24.1854	23.6986	23.9505	24.0658	24.1365	23.76	23.8034	24.2226	24.2118	23.8885	23.6507	23.2199	23.2093	23.5783	23.4877	23.5944	23.7492	24.0301	24.0328	23.9885	24.1962	24.0434	23.9661	23.3696	23.4481	24.127	24.1237	24.0274	23.7787	23.83	23.8643	24.1653	24.171	24.3876	24.406	24.3057	23.9878	+	Responders_Nonresponder	0.0283201	0.271858	2.285
RTRAF	Q9Y224	RTRAF_HUMAN	RNA transcription, translation and transport factor protein	19.9026	20.2123	19.5115	19.6409	19.0156	19.4963	19.8298	20.0527	19.5039	19.5064	19.5886	19.5219	19.0541	19.234	19.0968	19.1868	19.9286	19.7807	19.9249	19.8182	19.747	19.7947	19.6029	19.53	20.4132	20.3147	18.9457	18.8933	19.493	19.4255	19.8755	19.9629	19.6042	19.955	20.2674	20.2295	19.7955	19.9574	19.4958	20.0322	+	Responders_Nonresponder	0.027416	0.26811	2.30044
DNAJC8	O75937	DNJC8_HUMAN	DnaJ homolog subfamily C member 8	19.403	19.4127	19.1769	19.6879	19.4605	19.6133	20.1027	20.2906	19.9477	19.8947	19.69	19.4529	19.0031	18.9503	18.7105	18.8157	19.0882	19.3154	19.3659	19.4312	19.11	19.0515	19.4331	19.3569	19.7665	19.6898	19.6506	19.4861	19.8665	19.6735	19.9466	20.0275	19.9984	19.8967	19.5271	19.5441	19.6176	19.6569	19.5888	19.7669	+	Responders_Nonresponder	0.0163462	0.264746	2.51264
FKBP3	Q00688	FKBP3_HUMAN	Peptidyl-prolyl cis-trans isomerase FKBP3	21.9847	22.0072	22.7091	22.5261	22.4178	22.3644	22.4369	22.3184	22.0358	22.1056	22.151	22.1831	21.7022	21.5571	21.6104	21.4704	21.775	21.6142	22.14	22.0108	21.8209	21.7488	22.3307	22.1487	22.5637	22.4231	22.4421	22.3354	22.6038	22.519	22.2118	22.3666	22.5962	22.6536	21.8758	21.7886	21.9074	21.6218	21.9237	21.4775	+	Responders_Nonresponder	0.0148699	0.262539	2.55791
API5	Q9BZZ5;Q9BZZ5-2;Q9BZZ5-3;Q9BZZ5-2;Q9BZZ5-5;Q9BZZ5;Q9BZZ5-1;Q9BZZ5-2;Q9BZZ5-3;Q9BZZ5-5;Q9BZZ5-6;Q9BZZ5;Q9BZZ5-2;Q9BZZ5-3;Q9BZZ5-6	API5_HUMAN;API5_HUMAN;API5_HUMAN;API5_HUMAN	Isoform 2 of Apoptosis inhibitor 5;Isoform 2 of Apoptosis inhibitor 5;Isoform 2 of Apoptosis inhibitor 5;Isoform 2 of Apoptosis inhibitor 5	21.0705	21.0287	21.3995	21.2785	21.4983	21.4224	20.9213	20.9936	21.4308	21.2797	21.1778	21.1936	20.9992	21.059	20.837	20.7918	20.7517	20.3053	20.9304	20.9271	20.812	20.7335	20.4481	20.7531	21.017	20.9838	20.7012	20.5763	21.2601	21.2554	20.2436	20.5655	19.6473	19.6749	20.7773	20.9714	20.681	20.6493	20.58	20.8021	+	Responders_Nonresponder	0.0397641	0.261614	2.12938
HNRNPA0	Q13151	ROA0_HUMAN	Heterogeneous nuclear ribonucleoprotein A0	21.9267	21.8825	21.991	22.0268	21.6298	21.5521	22.1701	22.299	21.4447	22.0927	21.7475	21.7923	21.3934	21.4806	21.3573	21.4954	21.3723	21.097	21.8146	21.5531	21.4275	21.4903	21.8671	21.782	21.608	21.6915	21.7912	21.6855	21.5241	21.5143	22.0805	22.0936	21.916	22.1728	21.7329	21.6893	21.7813	22.0275	21.8814	20.9526	+	Responders_Nonresponder	0.00338084	0.261359	3.12697
EIF4A3	P38919;P60842;P60842-2;Q14240;Q14240-2;P38919	IF4A3_HUMAN;IF4A1_HUMAN;IF4A2_HUMAN;IF4A3_HUMAN	Eukaryotic initiation factor 4A-III;Eukaryotic initiation factor 4A-III	22.6398	22.6388	23.1138	23.1253	22.8721	22.8801	23.0098	23.0355	22.9605	23.0136	22.4614	22.4594	22.3963	22.47	22.306	22.3231	22.1165	22.2712	22.5548	22.497	22.521	22.4443	22.3513	22.4336	22.8255	22.856	22.5005	22.3223	23.0085	23.0346	22.7419	22.8087	22.5413	22.5983	22.5148	22.5297	22.937	23.0017	22.4898	22.659	+	Responders_Nonresponder	0.00195095	0.255724	3.33315
RPL3	P39023	RL3_HUMAN	60S ribosomal protein L3	23.7437	23.6506	23.6613	23.6371	23.7404	23.9812	23.7393	23.745	24.2136	24.1496	23.4019	23.409	23.2209	23.2657	23.2168	23.2509	23.2808	23.4236	23.4762	23.5236	23.1596	23.1935	23.9465	24.0225	23.6853	23.812	23.758	23.76	23.6674	23.6768	23.6334	23.7078	23.3818	23.4858	23.4407	23.5292	24.0421	24.0879	23.936	23.9594	+	Responders_Nonresponder	0.00271855	0.253707	3.21158
G3BP1	Q13283;Q9UN86;Q9UN86-2;Q13283;Q13283-2	G3BP1_HUMAN;G3BP1_HUMAN;G3BP2_HUMAN	Ras GTPase-activating protein-binding protein 1;Ras GTPase-activating protein-binding protein 1	21.7138	21.5974	21.687	21.8041	21.7666	21.7067	21.9235	21.9829	22.288	22.2339	21.7362	21.7077	21.449	21.5912	21.015	21.1589	20.9136	20.8494	21.5611	21.4996	21.3887	21.3822	21.6346	21.7443	21.4593	21.6465	22.0435	21.7072	21.9245	21.7814	21.8069	21.5934	20.8337	21.0431	21.6493	21.4279	22.0662	21.9684	21.4394	22.1405	+	Responders_Nonresponder	0.0194619	0.250103	2.45233
RPL11	P62913;P62913;P62913-2	RL11_HUMAN;RL11_HUMAN	60S ribosomal protein L11;60S ribosomal protein L11	24.0836	24.0299	23.9846	24.0201	24.4091	24.1768	24.064	24.3159	24.6499	24.6681	23.7507	23.608	23.5118	23.4866	23.5314	23.3714	23.6513	23.9793	23.7719	23.9315	23.655	23.6567	24.1708	24.3216	24.2523	24.31	24.3548	24.5078	23.9193	24.0532	24.4134	24.2091	24.6898	24.5483	23.8908	24.1524	24.7726	24.7453	23.9857	24.0794	+	Responders_Nonresponder	0.0259415	0.248939	2.33697
SF3B4	Q15427	SF3B4_HUMAN	Splicing factor 3B subunit 4	20.2328	20.1159	20.5279	20.5033	19.932	19.8839	20.1419	20.1331	20.98	20.9202	20.1557	20.007	19.964	19.9276	19.7538	19.575	19.6292	19.6219	20.1684	20.1867	19.5015	19.7879	20.4867	20.3837	20.822	20.4616	20.3497	20.3016	20.0797	20.2285	19.9276	20.1276	20.654	20.6781	20.3051	20.2398	20.5306	20.4886	20.157	20.3656	+	Responders_Nonresponder	0.0283493	0.24428	2.28126
ILF2	Q12905	ILF2_HUMAN	Interleukin enhancer-binding factor 2	23.3448	23.1519	23.7175	23.585	23.7577	23.6664	23.4627	23.5599	23.1481	23.0859	23.2038	23.1909	23.2623	23.1312	22.9767	22.9029	22.9399	23.0004	23.3431	23.4011	22.8832	22.8964	23.0338	23.2553	23.3755	23.4231	23.0426	23.1416	23.066	23.0859	23.2841	23.2335	23.2324	23.2453	23.2235	23.2752	23.3266	23.3722	23.0234	23.1395	+	Responders_Nonresponder	0.00055818	0.238175	3.85567
RAB1A	P20336;Q92930;Q96DA2;Q96E17;Q92928;Q15286;Q15286-2;P20338;Q6IQ22;Q96AX2;Q96AX2-2;Q96AX2-3;Q96AX2-4;P61018;P61018-2;P20337;P61106;P62820;O95716;Q9H0U4;P61026;Q86YS6;Q86YS6-2;P61006;P61006-2;Q15771;Q15771-2;P59190;P59190-2;Q92930;Q92928;P51153;P62820;P62820-2;P62820-3;Q9H0U4;P61026;P61006;P61006-2;Q92930;P62820;P62820-3;Q9H0U4;P61006;P61006-2;P62820;P62820-2;P62820;P62820-2;Q9H0U4	RAB10_HUMAN;RAB12_HUMAN;RAB14_HUMAN;RAB1A_HUMAN;RAB1B_HUMAN;RAB30_HUMAN;RAB35_HUMAN;RAB37_HUMAN;RAB3A_HUMAN;RAB3C_HUMAN;RAB3D_HUMAN;RAB43_HUMAN;RAB4A_HUMAN;RAB4B_HUMAN;RAB8A_HUMAN;RAB8B_HUMAN;RAB10_HUMAN;RAB13_HUMAN;RAB15_HUMAN;RAB1A_HUMAN;RAB1B_HUMAN;RAB8A_HUMAN;RAB8B_HUMAN;RAB1A_HUMAN;RAB1B_HUMAN;RAB8A_HUMAN;RAB8B_HUMAN;RAB1A_HUMAN;RAB1A_HUMAN;RAB1B_HUMAN	Ras-related protein Rab-3D;Ras-related protein Rab-13;Ras-related protein Rab-8A;Ras-related protein Rab-1A;Ras-related protein Rab-1A	22.9998	22.8927	21.6901	21.6211	21.9836	21.9337	22.5197	22.548	22.1933	22.2262	22.1247	21.9771	21.607	21.5616	21.5978	21.6364	22.6093	22.5343	22.4168	22.4059	22.3204	22.2101	22.2754	22.4525	21.9964	22.1547	21.6453	21.7548	21.4899	21.7012	22.0512	22.046	21.9943	21.9424	22.5906	22.4914	22.1494	22.2326	22.2662	22.3223	+	Responders_Nonresponder	0.0484357	0.236523	2.04421
PCBP1	Q15365;Q15366;Q15366-2;Q15366-3;Q15366-4;Q15366-5;Q15366-6;Q15366-7;Q15366-8;P57721;P57721-2;P57721-3;P57721-4;P57721-5;Q15365	PCBP1_HUMAN;PCBP1_HUMAN;PCBP2_HUMAN	Poly(rC)-binding protein 1;Poly(rC)-binding protein 1	23.8818	23.881	23.8986	23.8906	23.8082	23.8073	23.8087	23.718	23.7446	23.7771	23.675	23.7228	23.7582	23.8119	23.7575	23.6508	23.5771	23.6646	23.6486	23.6655	23.0761	23.1687	23.7727	23.8185	24.0814	24.0173	23.5144	23.5714	23.8353	23.8578	23.5495	23.6079	23.1801	23.2504	24.2447	24.1577	23.6891	23.7262	23.9389	23.9717	+	Responders_Nonresponder	0.00118231	0.235919	3.51122
MRPL10	Q7Z7H8;Q7Z7H8-2	RM10_HUMAN	39S ribosomal protein L10, mitochondrial	19.959	20.06	19.7871	19.797	19.8125	19.9555	20.2226	20.0669	20.7526	20.4736	19.4927	19.6187	19.3639	19.5264	19.5793	19.8014	19.477	19.4938	20.3989	20.347	20.1817	20.3189	20.2639	20.1004	19.9815	19.9685	19.7331	19.6116	20.5487	20.4547	19.9097	20.055	19.2984	19.1986	20.0423	20.2861	20.1135	19.9704	20.1397	19.9716	+	Responders_Nonresponder	0.0316678	0.235751	2.2382
HNRNPM	P52272;P52272-2	HNRPM_HUMAN	Heterogeneous nuclear ribonucleoprotein M	23.2319	23.1234	23.7688	23.8445	23.4254	23.486	23.4147	23.4362	23.3868	23.4041	23.4295	23.4797	23.6967	23.676	23.3548	23.3565	22.8864	22.9281	23.1723	23.1469	22.9216	22.9763	23.0122	23.1217	23.527	23.5108	23.2657	23.3197	23.0766	23.1292	23.046	23.0131	22.2701	22.0236	23.4696	23.4953	23.0759	23.0395	23.4213	23.5214	+	Responders_Nonresponder	0.0316936	0.229207	2.23751
ELAVL1	Q12926;Q12926-2;P26378;P26378-1;P26378-2;P26378-3;P26378-4;P26378-5;Q15717;Q15717-2;Q15717;Q15717-2	ELAV1_HUMAN;ELAV2_HUMAN;ELAV1_HUMAN	ELAV-like protein 2;ELAV-like protein 1	22.9589	23.0111	23.3066	23.2566	23.4386	23.4934	23.4278	23.4915	23.1692	23.1309	23.0637	23.0492	23.0145	22.8905	22.701	22.736	22.2284	22.5509	22.5401	22.8356	22.7016	22.6552	22.6575	22.7327	23.1369	23.2075	22.9658	22.8252	23.1237	23.2023	22.7787	22.9336	22.9392	23.0234	22.9902	23.1765	23.359	23.5466	22.6403	23.2035	+	Responders_Nonresponder	0.0134231	0.22787	2.59359
RPS3A	P61247	RS3A_HUMAN	40S ribosomal protein S3a	23.8263	23.826	23.9138	23.8047	24.2243	24.3047	24.1786	24.1329	24.2439	24.4379	23.5628	23.6214	23.7617	23.6782	23.513	23.4315	23.6288	23.5864	23.8968	23.9207	23.5206	23.5057	24.2848	24.2856	24.035	24.0924	24.2478	24.1938	23.9717	23.9786	24.2275	24.1769	23.8058	23.8448	24.0197	24.0128	24.7068	24.6227	24.4598	24.4228	+	Responders_Nonresponder	0.031186	0.208918	2.25574
PSMA4	P25789;P25789-2	PSA4_HUMAN	Proteasome subunit alpha type-4	22.7351	22.7273	22.3678	22.2835	22.9212	22.86	22.3965	22.2473	22.3339	22.3706	22.2806	22.3261	22.2198	22.1316	22.3353	22.3788	22.4626	22.3335	22.46	22.4844	22.6526	22.6286	22.3424	22.4026	22.4315	22.4465	21.8923	21.7307	22.3343	22.3467	22.1855	22.2249	21.8916	21.8368	22.3969	22.2658	22.2405	22.2285	22.1121	22.1905	+	Responders_Nonresponder	0.0128125	0.191156	2.6136
PSMD13	Q9UNM6;Q9UNM6-2	PSD13_HUMAN	26S proteasome non-ATPase regulatory subunit 13	20.3426	20.4654	20.3182	20.2664	20.8024	20.5894	20.2778	20.1844	20.2001	20.5484	20.254	20.1519	20.133	20.0629	20.072	19.9426	20.1564	20.0994	20.355	20.3352	20.4701	20.4235	20.4322	20.285	20.2297	20.2696	20.1412	20.167	20.0929	20.1654	20.4407	20.2929	20.2264	20.2498	20.5752	20.478	20.5229	20.445	19.8658	20.1922	+	Responders_Nonresponder	0.00131842	0.18313	3.47852
PSMA3	P25788;P25788-2	PSA3_HUMAN	Proteasome subunit alpha type-3	22.3265	22.4083	22.2834	22.1849	22.4736	22.6529	22.1095	22.038	22.3689	22.3699	22.4206	22.3317	22.1032	22.1019	22.0667	22.0105	22.0858	22.1318	22.0812	22.2126	22.6435	22.642	22.261	22.465	22.3586	22.3828	22.017	22.1336	21.968	22.0003	22.1788	22.222	21.7719	21.8075	22.0155	21.9526	22.0881	22.0045	21.9629	22.0381	+	Responders_Nonresponder	0.0149276	0.161432	2.54999
PSMA2	P25787	PSA2_HUMAN	Proteasome subunit alpha type-2	21.6348	21.5617	21.3211	21.424	21.7052	21.7624	21.1976	20.9792	21.4637	21.4241	21.4172	21.3986	21.2196	21.2368	21.3399	21.1731	21.3663	21.4747	21.3562	21.4796	21.5467	21.5067	21.7906	21.6665	21.7421	21.5785	21.0581	21.0343	21.1325	21.1436	21.5554	21.6473	21.4073	21.4977	21.224	21.4632	21.527	21.3611	21.3748	21.6197	+	Responders_Nonresponder	0.0160818	0.159148	2.54638
PSMD8	P48556	PSMD8_HUMAN	26S proteasome non-ATPase regulatory subunit 8	21.1733	21.1035	21.1841	21.2119	21.4268	21.3823	21.1262	20.977	21.5333	21.4291	20.9654	20.9418	20.9443	20.8178	20.747	20.7248	21.1812	21.0937	21.1633	21.1428	21.1202	21.0693	21.1366	21.169	21.0261	21.0271	21.1758	21.2057	20.9933	21.2653	21.4641	21.3561	21.0747	20.9994	21.2397	21.3159	21.5867	21.5494	21.0043	21.1886	+	Responders_Nonresponder	0.0169145	0.149043	2.49874
TRAPPC5	Q8IUR0	TPPC5_HUMAN	Trafficking protein particle complex subunit 5	20.4618	20.459	20.1105	19.9088	20.1539	19.9009	20.0187	19.9126	20.4391	20.0231	19.9247	19.8534	19.6941	19.6163	19.9252	20.0432	20.4029	20.4344	19.9655	19.9393	20.1233	20.1306	20.1501	19.989	19.9282	20.0283	19.6419	19.7068	19.7606	19.7237	19.6428	20.1134	19.8194	20.0925	20.1647	20.029	20.1136	20.053	19.5773	19.9465	+	Responders_Nonresponder	0.0420683	0.148389	2.10466
HNRNPK	P61978;P61978-3;P61978;P61978-2;P61978-3	HNRPK_HUMAN;HNRPK_HUMAN;HNRPK_HUMAN	Heterogeneous nuclear ribonucleoprotein K;Isoform 3 of Heterogeneous nuclear ribonucleoprotein K;Heterogeneous nuclear ribonucleoprotein K	24.2021	24.1277	24.4255	24.4795	24.0339	24.191	24.4017	24.3792	24.2639	24.3308	24.3375	24.4298	24.3799	24.3424	24.0687	24.1441	23.9221	24.0549	24.0152	24.2217	24.0308	24.1852	24.1272	24.0911	24.4354	24.4163	24.1171	24.263	23.9499	24.0074	24.1863	24.2056	23.4764	23.5522	24.1991	24.2455	24.4567	24.3574	24.2957	24.2579	+	Responders_Nonresponder	0.0413351	0.133155	2.12311
PRDX2	P32119;Q06830;P32119	PRDX2_HUMAN;PRDX1_HUMAN;PRDX2_HUMAN	Peroxiredoxin-2;Peroxiredoxin-2	24.951	24.9318	24.943	24.7539	25.1182	25.1124	24.4826	24.5071	25.0428	24.9813	24.9153	25.0629	24.8618	25.0142	25.1561	25.1359	24.7634	24.8036	25.1076	25.0209	24.5191	24.4769	24.8679	24.8915	24.6714	24.5566	25.1194	25.1229	24.7748	24.8991	24.9094	24.8167	25.5253	25.6057	24.9573	24.9536	24.9712	25.1378	25.2222	25.0771	+	Responders_Nonresponder	0.0393577	-0.155078	-2.13503
CAPZA1	P52907;P47755;P52907	CAZA1_HUMAN;CAZA2_HUMAN;CAZA1_HUMAN	F-actin-capping protein subunit alpha-2;F-actin-capping protein subunit alpha-1	21.974	21.9408	22.5367	22.4865	21.9104	21.9915	22.1737	22.367	21.8473	21.8876	22.4739	22.5631	22.4517	22.3829	22.5365	22.4487	22.6354	22.4456	22.2701	22.3287	22.0129	22.1587	22.2522	22.2369	22.2257	22.0135	22.542	22.5914	21.7359	21.6092	21.7811	22.2209	22.23	22.0701	22.5449	22.5146	22.741	22.6571	22.4609	22.3274	+	Responders_Nonresponder	0.035131	-0.187383	-2.18547
MLEC	Q14165	MLEC_HUMAN	Malectin	21.2371	21.322	20.8881	20.8794	21.4688	21.4459	21.0082	21.1768	20.7845	20.7551	21.2173	21.3761	21.3401	21.3092	21.038	21.1411	21.2297	21.2714	21.4327	21.2875	21.4465	21.4477	20.7186	20.8244	21.5222	21.5601	21.1358	21.1987	20.8456	20.9699	21.025	20.9061	21.6188	21.5134	20.865	20.7938	21.6461	21.6171	20.8918	20.7973	+	Responders_Nonresponder	0.0292183	-0.196732	-2.27792
SEPTIN2	Q15019;Q15019-2;Q15019-3	SEPT2_HUMAN	Septin-2	22.3729	22.417	22.4298	22.468	22.095	22.0247	22.2279	22.1434	21.4708	21.4445	22.5471	22.625	22.6571	22.6687	22.6541	22.6139	22.5071	22.5447	22.5556	22.5671	22.4617	22.4662	22.2872	22.2101	22.3916	22.4208	22.6036	22.5478	21.4308	21.5384	22.381	22.4806	22.7064	22.6962	22.265	22.1432	22.3624	22.3744	22.0675	22.0624	+	Responders_Nonresponder	0.0423257	-0.216743	-2.10134
VPS29	Q9UBQ0;Q9UBQ0-2	VPS29_HUMAN	Vacuolar protein sorting-associated protein 29	20.1359	20.0519	20.0565	20.0194	19.4674	19.6421	19.6637	19.676	19.5399	20.3123	20.1464	20.0402	19.9852	20.2776	20.0206	20.0386	20.2011	20.4057	20.2417	20.4681	20.2664	20.271	19.4082	19.6017	20.1523	20.189	20.132	20.0981	19.7847	19.9306	20.0921	20.1443	20.289	20.4997	20.4076	20.4711	20.7036	20.8048	19.7653	19.5771	+	Responders_Nonresponder	0.0264863	-0.233248	-2.31921
MOGS	Q13724;Q13724-2	MOGS_HUMAN	Mannosyl-oligosaccharide glucosidase	20.5311	20.5005	20.5076	20.5116	20.8364	20.6172	19.9925	20.035	19.9169	19.9474	20.8002	20.8238	21.0342	20.9686	21.2342	21.2538	21.0334	21.0072	20.9126	20.9599	20.9196	20.9173	20.6533	20.7776	21.3061	21.1541	20.9513	20.9799	20.3375	20.4683	20.2638	20.4198	20.2603	20.1106	20.7943	20.9327	20.4023	20.4158	20.6338	20.7201	+	Responders_Nonresponder	0.0467316	-0.240526	-2.0685
TALDO1	P37837	TALDO_HUMAN	Transaldolase	23.5896	23.5464	23.2485	23.2171	23.4971	23.4914	22.8804	22.8631	22.9412	22.9596	23.6045	23.6538	23.9156	23.9548	23.3859	23.4482	23.1886	23.0462	23.3713	23.3218	23.3445	23.3691	22.7518	22.768	23.0905	23.0483	23.4209	23.3517	23.287	23.3749	22.8609	22.9471	22.5872	22.7335	23.2264	23.2315	23.5038	23.4777	23.3875	23.3373	+	Responders_Nonresponder	0.0107831	-0.246696	-2.6827
CFL1	P23528;P23528;P60981;P60981-2;Q9Y281;Q9Y281-3;P23528;Q9Y281;Q9Y281-3	COF1_HUMAN;COF1_HUMAN;COF2_HUMAN;DEST_HUMAN;COF1_HUMAN;COF2_HUMAN	Cofilin-1;Cofilin-1;Cofilin-1	23.4758	23.7345	24.3603	24.4284	24.0714	23.9678	24.0075	24.2106	24.0757	24.3525	24.2073	24.2482	24.4996	24.5265	24.5833	24.6826	24.7397	24.8239	24.5229	24.6025	24.5329	24.5115	24.0077	24.004	24.2666	24.5129	24.252	24.2744	24.3872	24.5169	24.5937	24.4849	24.0086	23.8892	24.8232	24.877	24.8186	24.8982	24.4267	24.6978	+	Responders_Nonresponder	0.020377	-0.247747	-2.44894
PFN1	P07737	PROF1_HUMAN	Profilin-1	25.5373	25.4865	25.707	25.7451	25.4659	25.1221	25.8642	25.9024	25.1793	25.186	25.8001	25.9241	25.8975	25.8998	25.8881	25.8618	25.7269	25.7967	25.5612	25.6854	25.7809	25.9089	25.59	25.4628	25.4278	25.5809	26.7738	26.8237	24.8267	25.0004	25.371	25.411	25.759	25.674	25.8525	25.8388	25.6579	25.7144	25.6562	25.7453	+	Responders_Nonresponder	0.0262264	-0.248649	-2.3231
PGLS	O95336	6PGL_HUMAN	6-phosphogluconolactonase	21.5806	21.6408	21.8326	21.9583	22.0732	22.2181	22.333	22.3505	21.1626	21.1615	22.0237	21.9381	22.4694	22.475	22.5861	22.5796	22.0166	22.0628	22.0447	22.0587	22.2407	22.135	21.3431	21.2613	21.8861	21.9002	21.8243	21.8361	21.6272	21.5597	21.6982	21.7566	21.904	22.1118	22.2419	21.9713	21.9883	22.0037	21.7701	21.995	+	Responders_Nonresponder	0.023118	-0.258518	-2.39345
ENO1	P06733;P06733-2;P09104;P06733;P06733-2;P13929;P13929-2	ENOA_HUMAN;ENOA_HUMAN;ENOG_HUMAN	Alpha-enolase;Alpha-enolase	24.7553	24.6493	25.7771	25.7627	25.8684	25.8488	25.0362	25.0299	25.4443	25.4948	25.9555	26.0009	25.6678	25.6496	25.2813	25.2701	24.9192	24.9715	25.337	25.3868	25.3962	25.3851	25.2573	25.2803	24.7688	24.7853	25.6101	25.6473	25.7461	25.8103	25.0512	24.8562	24.9559	24.8934	24.9802	24.9357	25.8584	25.9207	25.3332	25.2699	+	Responders_Nonresponder	0.0344114	-0.267644	-2.20542
RAB2A	P61019;P61019-2;Q8WUD1;P61019	RAB2A_HUMAN;RAB2A_HUMAN;RAB2B_HUMAN	Ras-related protein Rab-2A;Ras-related protein Rab-2A	22.03	21.9738	21.7934	21.7329	21.8294	21.8279	22.1956	22.0669	21.6964	21.8002	22.1185	22.0594	22.398	22.3768	22.2022	22.1809	22.4142	22.3131	22.0937	21.9639	22.3749	22.3565	22.0391	22.3321	22.1379	22.1957	22.5464	22.4146	22.2829	22.2847	22.9508	22.8256	22.2115	22.2894	21.7832	21.9977	23.2237	23.1387	21.9758	22.2588	+	Responders_Nonresponder	0.0141223	-0.272801	-2.58559
EIF3M	Q7L2H7	EIF3M_HUMAN	Eukaryotic translation initiation factor 3 subunit M	19.7173	19.3886	19.9687	19.8711	19.8771	20.1641	20.0005	19.8438	19.7241	19.8089	19.8993	20.26	20.1344	20.1579	19.9249	19.9932	19.6297	19.541	19.9318	19.8749	19.8631	19.9488	18.4918	18.9732	19.7371	19.5766	20.1293	20.0276	19.6701	19.4754	18.498	19.2591	19.264	19.4259	19.8554	19.8377	20.0322	20.1983	19.7435	19.9349	+	Responders_Nonresponder	0.0398502	-0.277875	-2.1674
GANAB	Q14697;Q14697-2;Q14697;Q14697-2	GANAB_HUMAN;GANAB_HUMAN;GANAB_HUMAN	Neutral alpha-glucosidase AB;Isoform 2 of Neutral alpha-glucosidase AB;Neutral alpha-glucosidase AB	23.2467	23.195	24.1983	24.1966	23.6374	23.6688	23.097	23.1025	23.6253	23.5499	23.6323	23.6848	24.0025	24.0044	24.2724	24.2972	24.2841	24.3917	24.2301	24.314	24.1594	24.1139	24.0037	24.0596	24.0235	23.9938	24.5178	24.4926	23.6939	23.6827	23.3258	23.3147	23.0368	22.9688	23.9717	24.0664	23.7477	23.6745	23.9799	24.04	+	Responders_Nonresponder	0.033906	-0.282579	-2.20239
GUK1	Q16774-2;Q16774-3;Q16774;Q16774-2;Q16774-3	KGUA_HUMAN;KGUA_HUMAN	Isoform 2 of Guanylate kinase;Guanylate kinase	19.2178	19.21	19.173	19.1333	18.9443	19.0499	18.586	18.9779	19.6083	19.6842	19.8103	19.7687	20.138	20.0655	19.4627	19.0845	19.0146	18.5813	19.2999	18.8004	19.4915	19.4821	19.2451	18.8169	19.0487	19.1311	19.8939	19.8107	18.6501	18.1984	18.4545	19.1558	19.4345	19.8148	19.1959	19.1266	19.9093	19.6748	18.8224	19.1713	+	Responders_Nonresponder	0.0400833	-0.283158	-2.13498
ARHGDIA	P52565;P52565-2	GDIR1_HUMAN	Rho GDP-dissociation inhibitor 1	22.3483	22.3586	22.6346	22.6369	21.8621	21.7892	22.4709	22.4589	22.2823	22.665	22.4917	22.3351	22.6995	22.6126	22.7206	22.7057	22.7599	22.8848	22.8285	22.9325	22.7044	22.8634	22.0457	22.746	22.4398	22.5952	23.0418	23.0011	22.4494	22.5703	22.5533	22.5979	22.8712	22.9272	22.7729	22.6698	23.139	23.0442	22.0598	22.2787	+	Responders_Nonresponder	0.00311978	-0.283284	-3.17043
USO1	O60763;O60763-2	USO1_HUMAN	General vesicular transport factor p115	20.395	20.232	20.2335	20.1043	19.556	19.5972	20.1931	20.1113	18.625	19.1507	19.8978	19.7835	20.4053	20.2864	20.5566	20.636	20.5364	20.623	20.3006	20.3636	20.4665	20.4456	19.3366	19.9204	20.569	20.3151	20.3236	20.0728	19.8996	20.0294	19.8792	19.8205	19.7694	19.9663	20.3579	20.3558	19.8763	19.9846	19.9612	20.5303	+	Responders_Nonresponder	0.04541	-0.2836	-2.10206
MAPK1	P35916;P35916-1;P35968;P09619;P28482;P28482-2;P27361;P27361-2;P27361-3;P17948;P17948-5;P17948-6;P17948-7;P17948-8;P36888;Q9UBE8;P10721;P10721-2;P10721-4;P16234;P28482;P28482-2;P27361;P27361-2;P27361-3;Q16659;P31152;P28482;P28482-2	KIT_HUMAN;MK01_HUMAN;MK03_HUMAN;PGFRB_HUMAN;VGFR1_HUMAN;MK01_HUMAN;MK03_HUMAN;MK01_HUMAN	Platelet-derived growth factor receptor beta;Mitogen-activated protein kinase 3;Mitogen-activated protein kinase 1	20.2295	20.4615	21.6271	21.6655	20.7874	20.9701	21.0199	21.1885	20.9398	20.3642	21.3823	21.3666	21.4016	21.3654	21.4398	21.3929	21.1422	21.0919	21.0904	21.0835	21.4224	21.4591	20.9259	20.9002	20.6067	21.0009	21.393	21.3892	20.9116	20.7672	20.6495	20.6173	20.4676	20.8268	20.9859	20.921	21.5178	21.365	21.2906	20.2148	+	Responders_Nonresponder	0.0161672	-0.290758	-2.52723
COQ7	Q99807;Q99807-2	COQ7_HUMAN	5-demethoxyubiquinone hydroxylase, mitochondrial	19.1795	19.2502	18.3698	18.395	19.203	18.9466	19.7969	19.4549	18.2907	18.354	19.7912	19.6461	19.7379	19.6895	19.4585	19.3976	19.523	19.2022	19.8257	19.6962	19.6076	19.7222	19.5863	20.1018	19.5986	19.4722	18.799	18.9974	19.4938	19.5698	19.7556	19.5397	19.4892	19.1557	19.4029	19.2494	19.7118	19.7014	19.6333	19.5157	+	Responders_Nonresponder	0.0444482	-0.297307	-2.12341
YWHAG	P63104;P61981;P27348;P31946;P31946-2;P63102;P62258;P62258-2;Q5R651;P31947;P31947-2;P63101;P29361;Q04917;P63103;P61981;P27348;P31946;P31946-2;Q04917;P61981;P31946;P31946-2;P63104;P61981;P31946;P31946-2;P63102;Q5R651;P63101;P29361;Q04917;P63103;P63104;P63104-2;P61981;P63102;Q5R651;P31947;P31947-2;P63101;P29361;Q04917;P63103;P61981	1433B_HUMAN;1433E_HUMAN;1433F_HUMAN;1433G_HUMAN;1433S_HUMAN;1433T_HUMAN;1433Z_BOVIN;1433Z_HUMAN;1433Z_PONAB;1433B_HUMAN;1433F_HUMAN;1433G_HUMAN;1433T_HUMAN;1433B_HUMAN;1433G_HUMAN;1433B_HUMAN;1433F_HUMAN;1433G_HUMAN;1433Z_BOVIN;1433Z_HUMAN;1433Z_PONAB;1433F_HUMAN;1433G_HUMAN;1433S_HUMAN;1433Z_BOVIN;1433Z_HUMAN;1433Z_PONAB;1433G_HUMAN	14-3-3 protein theta;14-3-3 protein theta;14-3-3 protein beta/alpha;14-3-3 protein beta/alpha;14-3-3 protein sigma;14-3-3 protein gamma	22.7786	22.4568	22.5289	22.303	22.3126	22.4732	22.1852	22.1951	22.1354	21.9327	22.7714	22.7301	22.8426	22.7578	22.611	22.8429	22.3605	22.2731	22.5402	22.5246	22.7745	22.7992	23.1075	23.1595	22.2275	21.9959	23.1126	23.2397	21.9513	21.8099	21.1877	21.7449	22.7284	22.6432	22.2939	22.1826	22.7302	22.9219	21.6516	22.2852	+	Responders_Nonresponder	0.0369709	-0.297508	-2.17179
PARK7	Q99497	PARK7_HUMAN	Parkinson disease protein 7	23.2994	23.3042	23.4113	23.4182	23.118	23.1305	23.5888	23.5426	22.0758	22.5831	23.6459	23.6633	23.9554	23.9026	23.8566	23.743	23.1807	23.3762	23.8263	23.7846	23.3073	23.2823	23.6567	23.5623	23.5698	23.5022	23.6609	23.4763	23.2753	23.45	23.8436	23.7825	23.8784	23.8502	23.6259	23.7135	24.1853	24.2438	23.6569	23.6765	+	Responders_Nonresponder	0.0176584	-0.302476	-2.52008
ANXA5	P08758	ANXA5_HUMAN	Annexin A5	24.6619	24.6714	24.8951	24.9425	23.5231	23.481	24.1409	24.194	24.1832	24.1773	24.6745	24.6733	24.9661	24.9532	24.8015	24.8088	25.0061	24.996	24.6381	24.7098	24.9804	24.9667	24.7053	24.6996	25.039	25.0284	25.2907	25.2712	24.6201	24.7103	25.0035	24.99	25.4919	25.4149	24.4703	24.521	24.1543	24.3125	24.3372	24.363	+	Responders_Nonresponder	0.032613	-0.306394	-2.23846
ARPIN	Q7Z6K5;Q7Z6K5-2	ARPIN_HUMAN	Arpin	20.5155	20.3486	20.7117	21.2405	21.897	21.7788	21.394	21.4965	21.3733	21.3283	21.5933	21.6642	21.5276	21.538	21.8655	21.8417	21.6913	21.8558	21.6047	21.6901	21.7327	21.9127	20.861	20.9669	21.4929	21.6278	22.0511	21.5173	20.6225	20.9313	21.1038	21.8264	22.0941	21.7472	21.6501	21.8863	22.0357	21.7473	20.6688	21.5822	+	Responders_Nonresponder	0.0333052	-0.308795	-2.2201
ATL3	Q6DD88	ATLA3_HUMAN	Atlastin-3	18.7827	18.7859	19.8577	19.3761	18.2913	18.2009	18.2885	18.1546	19.6165	19.2797	19.4063	19.3548	19.4724	19.3027	19.4198	19.2636	19.7376	19.583	19.2462	19.1077	19.6726	19.5288	18.8122	18.5719	19.7218	19.4505	19.402	19.3588	18.4476	18.6026	18.783	18.7673	19.0805	19.202	18.756	18.8058	19.0241	18.6373	19.2201	18.6488	+	Responders_Nonresponder	0.0431209	-0.308824	-2.11658
MTCH2	Q9Y6C9	MTCH2_HUMAN	Mitochondrial carrier homolog 2	22.0238	22.1124	21.4323	21.5445	21.9459	21.929	21.4203	21.3437	21.5042	21.4568	22.7907	22.7535	22.3668	22.4088	22.3706	22.2819	22.5832	22.5516	22.868	22.8931	22.7955	22.7948	21.6682	21.8068	22.233	22.1638	21.3274	20.9948	21.9146	21.8662	22.2324	22.2745	21.4781	21.2214	22.5329	22.3409	22.3765	22.3936	21.7603	21.5615	+	Responders_Nonresponder	0.0496744	-0.310904	-2.03098
PLIN3	O60664;O60664-3;O60664-4	PLIN3_HUMAN	Perilipin-3	21.451	21.4691	20.989	21.1188	21.4352	21.4646	20.9171	20.9576	20.9525	21.1934	21.4896	21.5189	21.8828	21.9542	21.9391	21.8662	21.8801	21.7921	21.5899	21.5685	21.7501	21.8075	21.2735	21.301	21.4537	21.5715	21.8302	21.7752	20.9193	20.9143	20.5054	20.9409	20.8879	20.6683	21.7985	21.7313	21.4976	21.5213	21.6013	21.745	+	Responders_Nonresponder	0.00838409	-0.312259	-2.782
YWHAQ	P27348;P27348;P31946;P31946-2;P63104;P61981;P27348;P31946;P31946-2;P63102;P62258;P62258-2;Q5R651;P31947;P31947-2;P63101;P29361;Q04917;P63103;P63104;P27348;P31946;P31946-2;P63102;Q5R651;P31947;P31947-2;P63101;P29361;P63103;P61981;P27348;P31946;P31946-2;Q04917;P63104;P63104-2;P27348;P31946;P31946-2;P63102;Q5R651;P63101;P29361;P63103	1433T_HUMAN;1433B_HUMAN;1433T_HUMAN;1433B_HUMAN;1433E_HUMAN;1433F_HUMAN;1433G_HUMAN;1433S_HUMAN;1433T_HUMAN;1433Z_BOVIN;1433Z_HUMAN;1433Z_PONAB;1433B_HUMAN;1433S_HUMAN;1433T_HUMAN;1433Z_BOVIN;1433Z_HUMAN;1433Z_PONAB;1433B_HUMAN;1433F_HUMAN;1433G_HUMAN;1433T_HUMAN;1433B_HUMAN;1433T_HUMAN;1433Z_BOVIN;1433Z_HUMAN;1433Z_PONAB	14-3-3 protein theta;14-3-3 protein theta;14-3-3 protein theta;14-3-3 protein theta;14-3-3 protein theta;14-3-3 protein theta	21.4414	21.4388	20.982	21.1644	21.0694	21.2468	20.8177	20.8637	20.5324	20.6903	21.2096	21.4616	21.7154	21.76	21.4156	21.5602	21.0197	21.0764	21.3794	21.3827	21.3339	21.5533	20.2812	20.6302	20.8508	21.045	21.4381	21.5258	20.7121	20.5879	19.6579	20.6302	20.8266	21.0346	21.5129	21.4253	21.3721	21.4657	20.513	20.4908	+	Responders_Nonresponder	0.0284509	-0.315273	-2.29233
CISD2	Q8N5K1	CISD2_HUMAN	CDGSH iron-sulfur domain-containing protein 2	21.9337	22.0741	22.461	22.5274	21.243	21.7059	21.9188	21.4453	22.1964	21.974	22.3225	21.9268	22.698	22.4344	22.5481	22.5767	22.817	22.7457	22.45	22.3457	22.3838	22.3646	22.469	22.6177	23.0802	22.7021	22.0925	22.2721	22.9386	23.2519	22.4734	22.5623	22.6324	23.0239	22.689	22.8413	22.8929	22.7991	22.6869	22.7513	+	Responders_Nonresponder	0.0261381	-0.315814	-2.35035
QDPR	P09417;P09417-2	DHPR_HUMAN	Dihydropteridine reductase	21.3721	21.2469	21.5015	21.371	20.8028	20.53	20.6864	20.6083	21.0376	20.9723	21.8494	21.8691	21.8806	21.9178	22.0174	21.9097	21.4684	21.5234	21.501	21.2883	21.7847	21.6773	21.6362	21.7117	21.6688	21.6179	21.055	20.7242	21.5772	21.7201	22.0135	21.8512	21.7006	21.872	20.6142	20.7236	21.3442	21.3564	20.9928	20.8437	+	Responders_Nonresponder	0.0278442	-0.319347	-2.30594
RTN4	Q9NQC3;Q9NQC3-2;Q9NQC3-5;Q9NQC3;Q9NQC3-2;Q9NQC3-3;Q9NQC3-4;Q9NQC3-5;Q9NQC3-6	RTN4_HUMAN;RTN4_HUMAN	Reticulon-4;Reticulon-4	21.7041	21.8183	22.3475	22.4783	21.5083	21.8122	21.4154	21.5165	21.6981	22.2859	22.6973	22.6632	22.4103	22.1805	22.3187	22.4147	22.6079	22.6317	22.8402	22.6796	23.1924	23.2818	22.3342	22.3401	22.3651	22.2	22.1811	22.0257	21.5676	21.7808	22.4204	22.3218	21.795	22.057	22.073	21.7784	22.2423	21.877	22.0073	22.0979	+	Responders_Nonresponder	0.0168096	-0.319979	-2.50109
RHOC	P08134;P61586;P08134;P61586;P08134;P62745	RHOC_HUMAN;RHOA_HUMAN;RHOC_HUMAN;RHOA_HUMAN;RHOB_HUMAN;RHOC_HUMAN	Rho-related GTP-binding protein RhoC;Rho-related GTP-binding protein RhoC;Rho-related GTP-binding protein RhoC	21.0066	21.2938	20.7828	20.8469	20.4566	20.4309	20.5365	20.7883	20.4723	20.8542	21.3179	21.4261	21.1856	21.1542	21.5724	21.5235	21.9062	21.7575	21.4083	21.5141	21.0132	21.0478	20.9649	20.824	21.0284	20.9821	20.9005	20.7251	20.6773	20.7893	21.191	20.9995	20.6883	21.1043	21.5226	21.5812	21.3497	21.48	21.4447	21.3079	+	Responders_Nonresponder	0.00512492	-0.320475	-2.97671
BAX	Q07812;Q07812-2;Q07812-4;Q07812-5;Q07812-6;Q07812-7;Q07812-8	BAX_HUMAN	Isoform Beta of Apoptosis regulator BAX	19.5769	19.7247	20.7952	20.8389	20.7211	20.547	20.0233	20.1526	21.0597	21.1759	20.9205	20.9917	21.1129	21.0617	20.7452	21.0502	20.4183	20.7026	20.5366	20.7382	20.6841	20.7333	20.1712	20.3817	20.207	20.4042	20.5751	20.7351	20.7001	20.8952	21.1095	21.2289	21.181	21.396	20.5807	20.6463	20.872	20.8125	20.6443	21.0163	+	Responders_Nonresponder	0.0159243	-0.322804	-2.59878
COMT	P21964;P21964-2	COMT_HUMAN	Catechol O-methyltransferase	19.8731	20.1302	20.3211	20.0934	20.277	20.2314	20.959	21.0626	19.3824	19.186	20.7789	20.7946	20.3007	20.3067	20.6399	20.4417	20.6747	20.4363	20.654	20.5957	21.1035	21.1073	20.4304	20.4321	20.583	20.3683	20.2054	20.3963	19.9242	20.0622	20.0623	20.0915	20.8485	20.3445	20.5903	20.5349	21.4985	21.4807	20.5995	19.6112	+	Responders_Nonresponder	0.0330731	-0.325996	-2.2157
RCN1	Q15293;Q15293-2	RCN1_HUMAN	Reticulocalbin-1	21.9308	21.894	21.4143	20.8303	21.4116	21.4268	21.5188	21.5157	21.0132	20.7034	21.1555	21.1919	21.441	21.4188	21.5358	21.5851	21.6865	21.7167	21.9237	21.7342	21.7837	21.831	20.2415	20.7327	22.0401	21.9993	21.9158	21.852	22.0347	21.8521	21.3376	21.6632	21.7863	21.9437	21.4367	21.1417	22.0429	22.1768	21.0825	21.1251	+	Responders_Nonresponder	0.0224446	-0.326145	-2.41695
COPS8	Q99627;Q99627-2	CSN8_HUMAN	COP9 signalosome complex subunit 8	19.0159	18.6658	19.7195	19.5578	18.8633	18.5777	19.2299	19.3016	18.6812	18.5054	19.7635	19.6517	19.7831	20.0184	19.8467	19.7562	19.3906	19.0432	19.4979	19.2576	19.2019	19.2359	19.6728	19.04	19.437	19.1372	20.0137	19.8771	18.4697	18.5516	19.1068	19.2992	20.153	20.2184	19.5489	19.429	19.8387	19.8018	18.667	18.5671	+	Responders_Nonresponder	0.0309836	-0.327083	-2.24229
DSTN	P23528;P60981;P60981-2;Q9Y281;Q9Y281-3;P60981;P60981-2	COF1_HUMAN;COF2_HUMAN;DEST_HUMAN;DEST_HUMAN	Cofilin-1;Destrin	22.3979	22.5836	22.4758	22.6366	22.5851	22.4111	23.2116	23.2388	22.1971	22.3848	23.1326	23.2767	23.3033	23.3757	23.2219	23.3819	22.7362	22.4525	22.9065	22.8087	23.344	23.2986	22.3752	22.5223	22.8003	22.8677	23.2535	23.1884	21.1477	21.5622	22.0017	22.1933	22.6087	22.4281	22.4783	22.4603	23.196	23.3559	22.6289	22.6811	+	Responders_Nonresponder	0.0306454	-0.331142	-2.25682
CAPZA2	P47755;P47755-2;P52907;P47755	CAZA2_HUMAN;CAZA1_HUMAN;CAZA2_HUMAN	F-actin-capping protein subunit alpha-2;F-actin-capping protein subunit alpha-2	20.9314	21.0304	21.2006	21.3709	21.038	21.0015	21.1137	21.0973	20.7825	20.8154	21.3958	21.5082	21.4969	21.5954	21.817	21.7062	21.7681	21.6586	21.3374	21.3502	21.6599	21.6289	21.3082	21.035	21.0891	21.0861	21.3642	21.4106	20.9415	21.083	20.6013	20.6811	21.0265	21.0406	21.2577	21.1949	21.4414	21.1839	20.7523	20.9129	+	Responders_Nonresponder	0.000221157	-0.331979	-4.09266
PPP1R7	Q15435;Q15435-2	PP1R7_HUMAN	Protein phosphatase 1 regulatory subunit 7	20.7676	20.5817	20.769	20.8169	20.639	20.8446	20.7566	20.7082	20.4888	20.2416	21.3209	21.2135	21.0069	20.9248	21.3207	21.3095	20.9444	20.7302	21.055	20.9965	21.3507	21.3686	20.6207	20.4697	20.5452	20.6997	21.0906	21.1418	20.2255	20.0734	20.562	20.3088	20.8594	20.7182	20.5909	20.653	21.0512	21.0085	20.3659	20.7985	+	Responders_Nonresponder	0.00045929	-0.334189	-3.92105
YWHAB	P27348;P31946;P31946-2;P63104;P61981;P27348;P31946;P31946-2;P63102;P62258;P62258-2;Q5R651;P31947;P31947-2;P63101;P29361;Q04917;P63103;P63104;P27348;P31946;P31946-2;P63102;Q5R651;P31947;P31947-2;P63101;P29361;P63103;P61981;P27348;P31946;P31946-2;Q04917;P63104;P63104-2;P27348;P31946;P31946-2;P63102;Q5R651;P63101;P29361;P63103;P31946-2;P31946;P31946-2;P61981;P31946;P31946-2;P63104;P61981;P31946;P319…	1433B_HUMAN;1433T_HUMAN;1433B_HUMAN;1433E_HUMAN;1433F_HUMAN;1433G_HUMAN;1433S_HUMAN;1433T_HUMAN;1433Z_BOVIN;1433Z_HUMAN;1433Z_PONAB;1433B_HUMAN;1433S_HUMAN;1433T_HUMAN;1433Z_BOVIN;1433Z_HUMAN;1433Z_PONAB;1433B_HUMAN;1433F_HUMAN;1433G_HUMAN;1433T_HUMAN;1433B_HUMAN;1433T_HUMAN;1433Z_BOVIN;1433Z_HUMAN;1433Z_PONAB;1433B_HUMAN;1433B_HUMAN;1433B_HUMAN;1433G_HUMAN;1433B_HUMAN;1433F_HUMAN;1433G_HUMAN;143…	14-3-3 protein theta;14-3-3 protein theta;14-3-3 protein theta;14-3-3 protein theta;14-3-3 protein theta;Isoform Short of 14-3-3 protein beta/alpha;14-3-3 protein beta/alpha;14-3-3 protein beta/alpha;14-3-3 protein beta/alpha	22.8812	23.0168	22.4045	22.3834	22.0208	22.3875	23.1711	23.0254	22.0622	21.9176	22.9284	23.0506	22.8638	22.9598	22.9381	22.8038	22.0467	22.7035	22.567	22.9809	23.2037	23.2654	21.9136	22.0466	22.6607	22.7637	22.9087	22.8324	23.3333	23.3993	22.3347	22.3237	22.0752	21.8482	22.8052	23.1826	22.954	23.1569	22.9655	22.9573	+	Responders_Nonresponder	0.0167036	-0.335211	-2.51271
SDF4	Q9BRK5;Q9BRK5-2;Q9BRK5-5	CAB45_HUMAN	45 kDa calcium-binding protein	18.1062	18.2248	17.8804	18.0086	18.151	17.7902	18.0564	18.0602	17.1681	17.9657	18.8762	18.6061	18.0369	18.1207	18.65	18.3187	19.5134	19.4889	18.8832	19.073	18.9511	18.6017	18.1712	18.4399	18.7508	18.8766	18.4208	18.4581	18.3612	18.7883	18.3003	18.5636	17.5807	17.2537	19.1206	19.0257	19.1447	19.2861	18.0141	18.6771	+	Responders_Nonresponder	0.0498554	-0.336773	-2.0258
PSMD7	P51665	PSMD7_HUMAN	26S proteasome non-ATPase regulatory subunit 7	19.1208	19.2565	19.7082	19.8168	19.8597	19.3807	19.7346	19.2263	19.1564	19.5781	20.0339	19.6835	19.831	19.6655	19.572	19.4995	18.8795	19.1795	19.1698	19.2334	19.7963	19.7552	18.3116	18.0322	19.8928	19.9471	20.1172	19.6782	19.8853	19.9612	19.3248	18.9129	19.6678	19.5425	19.5362	19.8582	19.9658	20.032	20.1768	20.2943	+	Responders_Nonresponder	0.028432	-0.340349	-2.30773
NIT1	Q86X76;Q86X76-2;Q86X76-3;Q86X76-4;Q86X76-5	NIT1_HUMAN	Deaminated glutathione amidase	19.7553	19.9266	20.1191	20.1768	18.8827	19.0177	19.0423	19.2461	19.0715	19.2912	20.1274	19.9375	19.7648	19.6902	20.5342	20.5635	20.4888	20.1617	20.5393	20.4337	20.4276	20.3438	19.8513	18.919	19.6732	19.3493	19.4223	19.5595	19.3141	19.5462	19.4137	19.6034	19.5273	19.2657	20.2764	20.408	19.6366	19.3232	19.5902	19.5978	+	Responders_Nonresponder	0.0303863	-0.342926	-2.25527
DNPH1	O43598	DNPH1_HUMAN	2'-deoxynucleoside 5'-phosphate N-hydrolase 1	22.0025	21.9519	20.5662	20.8612	21.1903	21.272	21.0588	21.0371	19.9112	19.8922	20.9895	21.1117	21.7893	21.7261	21.6066	21.7906	21.2812	21.2313	21.3526	21.2563	21.405	21.2882	20.6801	20.4018	20.9021	20.6123	21.2295	21.1862	20.5434	20.5922	20.875	20.8816	21.4291	21.3088	21.3728	21.2357	21.7859	21.5482	20.6814	20.8665	+	Responders_Nonresponder	0.0337226	-0.344679	-2.232
APRT	P07741;P07741-2	APT_HUMAN	Adenine phosphoribosyltransferase	22.8761	22.885	23.4872	23.3547	22.6303	22.5068	22.9872	22.9844	23.2051	23.1764	23.8188	23.8535	23.7429	23.7359	23.944	23.8609	23.5812	23.6367	23.5499	23.5333	23.7523	23.6552	23.8743	23.7935	23.3743	23.454	23.394	23.2641	22.7905	22.836	23.8525	23.6954	23.7121	23.5803	23.7534	23.8271	24.3796	24.2829	23.8213	23.8567	+	Responders_Nonresponder	0.0118012	-0.345168	-2.66322
PSMD9	O00233;O00233-2	PSMD9_HUMAN	26S proteasome non-ATPase regulatory subunit 9	19.4906	19.4106	19.586	20.0386	19.053	19.3861	19.9366	19.9429	19.561	19.2817	20.1739	20.2605	19.7805	19.9641	20.1878	20.0968	19.4375	19.8408	19.8191	19.994	19.9485	19.6995	17.7052	19.7334	19.6385	19.9138	20.078	20.4711	19.0887	19.555	18.7092	19.623	20.063	19.7144	19.7628	19.9306	19.7936	20.0919	18.6251	19.6582	+	Responders_Nonresponder	0.033886	-0.350199	-2.22228
ACOT9	Q9Y305;Q9Y305-2;Q9Y305-3;Q9Y305-4	ACOT9_HUMAN	Acyl-coenzyme A thioesterase 9, mitochondrial	20.6771	20.5151	20.0491	20.0471	20.1898	20.0383	20.549	20.583	19.956	19.8536	21.1158	21.0598	21.2481	21.099	20.4713	20.3443	20.4567	20.6407	20.5857	20.7102	20.5192	20.5615	20.1079	20.2571	20.3076	20.5274	20.8968	20.71	21.2357	21.3863	19.2613	19.3845	19.4973	19.5723	20.0323	20.2174	19.8237	19.7179	19.6914	19.6325	+	Responders_Nonresponder	0.0287225	-0.357058	-2.27852
DCTN3	O75935;O75935-2;O75935-3	DCTN3_HUMAN	Dynactin subunit 3	19.6382	19.9041	19.9597	19.9546	19.6778	19.4062	19.3954	19.643	18.0637	18.5019	19.9828	20.0444	19.8338	20.0071	19.813	19.7962	20.4301	20.5235	20.2352	19.8995	20.0715	19.9027	19.154	19.627	20.0785	19.8046	19.8467	19.8479	19.1193	18.8376	19.91	19.8084	20.1684	19.9731	20.1169	19.9414	20.2126	20.1626	19.8919	20.2165	+	Responders_Nonresponder	0.0240277	-0.358124	-2.38073
TGFBI	Q15582	BGH3_HUMAN	Transforming growth factor-beta-induced protein ig-h3	22.8249	22.7409	22.8941	22.8317	22.0374	21.801	22.6614	22.5466	22.5082	22.3753	24.1382	24.2644	23.1584	23.1472	22.5673	22.5488	22.9838	23.1247	22.7094	22.7649	23.3261	23.3608	23.4181	23.438	22.8272	22.7434	24.0027	24.0436	22.0402	22.1084	22.736	22.6993	22.8831	22.6979	22.0353	22.2797	22.4663	22.4127	22.5612	22.5361	+	Responders_Nonresponder	0.041267	-0.359765	-2.11535
EHD1	Q9H4M9;Q9H223;Q9NZN3;Q9H4M9;Q9NZN3;Q9H4M9;Q9NZN3;Q9NZN3-2;Q9NZN4;Q9H4M9;Q9NZN3;Q9NZN3-2	EHD1_HUMAN;EHD4_HUMAN;EHD1_HUMAN;EHD1_HUMAN;EHD3_HUMAN;EHD1_HUMAN;EHD2_HUMAN;EHD3_HUMAN	EH domain-containing protein 4;EH domain-containing protein 1;EH domain-containing protein 1;EH domain-containing protein 1	19.7101	19.9543	20.5458	20.2528	18.1758	18.1836	19.1572	19.4557	19.7656	19.9207	20.3029	19.9114	20.3897	20.3531	20.5258	20.6123	20.4668	20.4818	20.4715	20.1704	20.3305	20.3912	19.9711	20.0184	20.4965	20.2878	20.2147	20.1267	19.6309	19.7607	19.9299	19.8893	19.8108	19.3304	19.9808	20.3455	19.535	19.7505	20.2588	20.4317	+	Responders_Nonresponder	0.0479801	-0.368032	-2.0799
PDLIM5	Q96HC4;Q96HC4-2;Q96HC4-3;Q96HC4-4;Q96HC4-6;Q96HC4-7	PDLI5_HUMAN	PDZ and LIM domain protein 5	19.3437	18.955	19.7097	19.6999	17.9854	18.7187	19.6947	19.6139	19.6995	19.488	20.1182	19.8656	19.8261	19.7407	19.7166	19.7701	19.9218	19.8466	19.6337	19.521	19.6711	19.6197	19.1758	18.4522	20.0836	19.296	20.4547	20.3578	19.1276	19.2595	18.4828	18.9535	18.9525	19.3372	19.8295	19.7882	19.4297	19.5144	18.9971	19.7088	+	Responders_Nonresponder	0.0237599	-0.378022	-2.38801
DBI	P07108;P07108-2;P07108-3;P07108-4;P07108-5	ACBP_HUMAN	Acyl-CoA-binding protein	19.2262	19.2236	19.4721	19.3658	19.8074	19.6757	19.4541	19.0641	18.3712	18.2073	19.816	19.8786	19.8033	19.6255	19.7581	19.6716	19.5945	19.1953	20.3799	20.2586	19.8554	19.7582	19.5026	19.1557	19.6932	19.5387	19.7671	19.7715	19.7345	19.7145	19.9983	20.3028	20.2248	20.0901	20.6172	20.728	21.0046	21.117	19.3768	19.4162	+	Responders_Nonresponder	0.0477201	-0.378112	-2.06442
HPRT1	P00492	HPRT_HUMAN	Hypoxanthine-guanine phosphoribosyltransferase	19.1184	19.0574	20.7042	20.7072	20.6955	20.7516	19.7559	19.636	19.8712	19.6278	20.5319	20.5369	20.6037	20.4433	20.0788	20.1048	20.1737	20.1904	19.8048	19.8791	20.2493	20.2114	19.3557	19.1844	20.2389	19.8853	20.3055	20.3037	21.13	21.1204	19.9222	19.8472	19.3695	20.1772	20.0099	19.5773	20.2712	20.3739	19.6819	20.3057	+	Responders_Nonresponder	0.0207584	-0.379878	-2.43987
PITHD1	Q9GZP4;Q9GZP4-2	PITH1_HUMAN	PITH domain-containing protein 1	19.1551	19.5033	19.8297	19.9722	19.184	19.409	19.9095	19.6123	19.3887	19.1069	19.733	19.6737	20.131	20.2164	20.1913	20.0495	19.4071	19.7747	19.992	19.6796	20.034	19.9108	19.3933	19.4395	19.531	19.4696	19.9145	19.8647	19.3982	19.0865	19.8046	19.4496	20.1704	20.2334	19.1902	19.2524	20.2581	20.6159	19.2247	19.315	+	Responders_Nonresponder	0.00074677	-0.380123	-3.67813
PLD3	Q8IV08	PLD3_HUMAN	5'-3' exonuclease PLD3	20.8731	20.9504	21.6803	21.813	20.3329	20.2323	20.6124	20.8705	20.8606	20.9425	21.2681	21.255	21.3045	21.395	21.4211	21.4563	22.0993	21.9471	21.2252	21.1702	21.7631	21.6966	21.9286	21.8482	22.3382	22.2526	21.822	21.9113	21.4993	21.5225	21.1887	21.4303	22.2085	22.2219	21.8062	21.8013	21.2723	21.2872	22.7651	22.9393	+	Responders_Nonresponder	0.0464958	-0.382205	-2.072
SCO2	O43819	SCO2_HUMAN	Protein SCO2 homolog, mitochondrial	18.7165	19.0557	18.4921	17.9276	19.0902	18.7957	19.0814	19.2515	19.2115	19.328	19.4818	19.4827	19.7283	19.6346	19.9179	19.8363	19.6366	19.6576	19.7596	19.7525	20.0283	20.0226	19.7618	19.3088	19.7351	19.6695	19.096	19.0734	19.7321	19.3542	19.8182	19.7714	19.3731	19.4648	20.0074	19.9487	20.3594	19.9516	19.3034	19.8537	+	Responders_Nonresponder	0.0150468	-0.382926	-2.60598
LAMTOR2	Q9Y2Q5;Q9Y2Q5-2;Q9Y2Q5-3	LTOR2_HUMAN	Ragulator complex protein LAMTOR2	18.7492	18.7039	19.1335	19.7191	18.1281	18.1262	18.4712	17.8913	18.9025	18.9207	19.6218	19.8811	19.6424	19.9717	19.0776	19.3277	19.1496	18.9514	18.8886	18.5395	19.5398	19.5218	19.6766	19.0986	19.5596	18.9233	19.4827	19.8538	18.9149	19.1282	19.8196	19.9268	19.9173	20.1848	19.2346	18.973	19.6431	19.7023	18.3268	19.1394	+	Responders_Nonresponder	0.0348046	-0.384447	-2.20341
SNX12	Q9UMY4;Q9UMY4-1;O60493;O60493-3;Q9UMY4;Q9UMY4-1;Q9UMY4-3	SNX12_HUMAN;SNX3_HUMAN;SNX12_HUMAN	Sorting nexin-3;Sorting nexin-12	20.9745	21.0051	20.7839	20.7274	21.0456	20.7772	20.3715	20.2984	20.7183	20.4733	21.0822	20.9435	21.3071	21.2135	21.0747	21.1023	21.0361	21.3015	21.3299	21.3765	21.3116	21.2433	21.1368	21.1297	21.4774	21.3967	21.5042	21.2517	21.8408	21.9607	21.4879	21.5958	21.8075	21.7246	21.159	21.1706	21.5267	21.4771	21.3701	21.3655	+	Responders_Nonresponder	0.00113099	-0.385549	-3.60248
COPE	O14579;O14579-3	COPE_HUMAN	Coatomer subunit epsilon	20.3109	20.3245	19.8674	19.8629	19.9553	19.7074	20.5078	20.4305	19.7909	20.5043	20.3501	20.3589	20.8905	20.8446	21.1316	21.1316	20.7655	20.7247	20.7611	20.6035	20.771	20.9369	19.495	19.4265	20.2013	20.704	20.4772	20.3861	20.1219	19.9059	20.3089	20.4104	20.2092	20.078	20.8721	20.8153	20.8289	20.889	20.9568	19.7698	+	Responders_Nonresponder	0.00530688	-0.391844	-2.97519
NUTF2	P61970	NTF2_HUMAN	Nuclear transport factor 2	20.2843	20.4621	21.3079	21.1441	20.8059	20.7495	20.7836	20.5714	21.1095	21.0406	21.4313	21.5493	21.9235	21.7593	21.8194	21.8249	20.9465	21.0889	21.6298	21.6304	21.5671	21.5417	21.6136	21.5984	21.2836	21.1026	21.7002	21.666	20.6518	20.7752	21.5568	21.4499	21.9956	22.1644	21.8004	21.7189	21.7744	21.7077	21.026	21.4423	+	Responders_Nonresponder	0.00620742	-0.3956	-2.91628
PLS3	P13796;P13797;P13797-2;P13797-3;P13796;P13797;P13797-2;P13797-3;Q14651;P13797-2;P13797;P13797-2;P13797-3;P13797;P13797-2;P13797-3;Q14651;P13797;P13797-3	PLSL_HUMAN;PLST_HUMAN;PLSI_HUMAN;PLSL_HUMAN;PLST_HUMAN;PLST_HUMAN;PLST_HUMAN;PLSI_HUMAN;PLST_HUMAN;PLST_HUMAN	Plastin-2;Plastin-2;Isoform 2 of Plastin-3;Plastin-3;Plastin-3;Plastin-3	19.8014	19.8921	19.4495	19.7528	19.1957	19.45	19.0309	18.9675	19.6593	19.079	19.985	20.0546	20.415	20.4042	19.0434	19.1264	18.7956	18.9626	19.0142	18.8011	19.546	19.5034	19.1634	18.6124	18.5929	18.9642	20.3971	20.4461	19.0038	19.0351	18.3477	18.4776	19.6588	19.3663	18.1382	18.4041	18.7998	19.2707	19.2652	19.1485	+	Responders_Nonresponder	0.0288827	-0.402114	-2.27313
DNAJA2	O60884	DNJA2_HUMAN	DnaJ homolog subfamily A member 2	19.2108	19.2163	20.188	20.21	20.1124	19.8749	19.3755	19.4484	19.5836	19.4529	20.5239	20.4107	19.9613	20.0736	19.7505	19.8933	19.6768	19.518	20.3503	20.2477	20.1581	20.2199	19.6806	19.7472	19.5646	18.7648	20.6276	20.7928	20.3519	20.2805	19.1865	19.1501	18.9708	18.9476	20.7494	20.5678	20.4687	20.0959	20.0672	20.2393	+	Responders_Nonresponder	0.016548	-0.402604	-2.51902
NDUFB5	O43674;O43674-2	NDUB5_HUMAN	NADH dehydrogenase [ubiquinone] 1 beta subcomplex subunit 5, mitochondrial	19.9042	19.6501	18.5515	18.294	19.0592	19.5181	18.8335	18.5165	19.4664	19.5362	19.8543	19.8179	19.9575	20.0509	20.1774	20.1041	19.3593	19.705	19.6276	19.6041	20.4952	20.6842	19.6239	18.8093	20.0518	20.1506	19.7373	19.3328	19.9979	20.2071	20.2835	20.3726	20.1976	20.6167	19.437	19.5898	19.4446	19.6418	19.2495	18.3558	+	Responders_Nonresponder	0.0358272	-0.403204	-2.18832
TPP1	Q5IS74;O14773;O14773-2	TPP1_HUMAN;TPP1_PANTR	Tripeptidyl-peptidase 1	22.2666	22.3307	22.9111	22.7981	21.7153	21.5027	21.6891	21.718	21.6695	21.9378	22.6851	22.8835	23.0037	23.023	23.0246	22.9939	23.0337	23.3044	22.6397	22.7177	22.8347	22.8698	23.375	23.4855	23.628	23.6568	23.655	23.7143	22.5082	22.6024	22.7593	22.8368	23.4629	23.3222	23.1734	23.2658	22.6235	22.48	23.3632	23.2364	+	Responders_Nonresponder	0.0478726	-0.403656	-2.08848
STX12	Q86Y82	STX12_HUMAN	Syntaxin-12	18.4901	18.4838	19.3205	19.5997	19.2165	19.0918	19.2829	19.2133	18.1798	18.338	19.8596	19.9295	19.3062	19.4866	19.7831	19.9795	20.3074	20.0114	19.8606	19.9408	19.8011	19.697	19.7765	19.6582	19.1588	19.1799	19.6745	19.4257	19.2226	19.0391	18.7684	19.4637	19.5791	19.5775	19.6826	19.6044	18.7349	19.3524	17.8947	19.5438	+	Responders_Nonresponder	0.0150528	-0.406386	-2.54996
YWHAZ	P63104;P61981;P27348;P31946;P31946-2;P63102;P62258;P62258-2;Q5R651;P31947;P31947-2;P63101;P29361;Q04917;P63103;P63104;P27348;P31946;P31946-2;P63102;Q5R651;P31947;P31947-2;P63101;P29361;P63103;P63104;P63104-2;P27348;P31946;P31946-2;P63102;Q5R651;P63101;P29361;P63103;P63104;P61981;P31946;P31946-2;P63102;Q5R651;P63101;P29361;Q04917;P63103;P63104;P63104-2;P61981;P63102;Q5R651;P31947;P31947-2;P63101;P…	1433B_HUMAN;1433E_HUMAN;1433F_HUMAN;1433G_HUMAN;1433S_HUMAN;1433T_HUMAN;1433Z_BOVIN;1433Z_HUMAN;1433Z_PONAB;1433B_HUMAN;1433S_HUMAN;1433T_HUMAN;1433Z_BOVIN;1433Z_HUMAN;1433Z_PONAB;1433B_HUMAN;1433T_HUMAN;1433Z_BOVIN;1433Z_HUMAN;1433Z_PONAB;1433B_HUMAN;1433F_HUMAN;1433G_HUMAN;1433Z_BOVIN;1433Z_HUMAN;1433Z_PONAB;1433F_HUMAN;1433G_HUMAN;1433S_HUMAN;1433Z_BOVIN;1433Z_HUMAN;1433Z_PONAB;1433Z_BOVIN;143…	14-3-3 protein theta;14-3-3 protein theta;14-3-3 protein theta;14-3-3 protein beta/alpha;14-3-3 protein sigma;14-3-3 protein zeta/delta	25.0366	25.0109	24.6827	24.674	25.1632	25.3717	25.0076	24.9423	24.0525	24.4218	25.1593	25.321	25.9539	26.0367	25.4973	25.641	25.0308	25.2444	25.1023	25.398	25.4479	25.5176	25.1685	24.9696	25.2073	25.081	25.431	25.7098	25.3659	25.3938	25.3664	25.335	24.5549	24.7104	25.1734	25.0249	25.8603	25.7309	25.3583	25.1987	+	Responders_Nonresponder	0.000702847	-0.41108	-3.69501
FKBP2	P26885	FKBP2_HUMAN	Peptidyl-prolyl cis-trans isomerase FKBP2	21.2961	21.0822	20.8671	21.4049	20.9915	20.6161	21.7509	21.613	21.4744	21.3252	21.3181	21.2626	21.9038	22.0354	22.3723	21.8567	22.1619	22.4082	22.4132	22.3887	22.3797	22.388	21.9434	22.4082	22.8988	23.0052	22.8912	22.7813	21.9489	21.9657	22.35	22.1677	22.6039	21.9417	22.452	22.7617	22.1933	22.2934	22.6714	22.4815	+	Responders_Nonresponder	0.0430678	-0.411399	-2.12853
GLRX	P35754	GLRX1_HUMAN	Glutaredoxin-1	19.4082	19.4056	20.4918	20.5996	19.3692	18.9558	19.6909	19.8666	20.3795	20.6257	20.5543	20.7373	20.4872	20.5716	20.7817	20.425	20.3523	20.1977	20.8896	20.6626	21.065	20.969	20.75	20.6188	20.6646	21.0079	21.8796	21.8736	20.3735	20.631	20.4858	20.9166	20.2759	20.4098	21.0419	20.9977	20.8487	20.8389	19.911	20.7692	+	Responders_Nonresponder	0.0340295	-0.411635	-2.22227
CAPN1	P07384	CAN1_HUMAN	Calpain-1 catalytic subunit	21.4009	21.3732	22.3485	22.3244	22.3734	22.3358	21.986	22.0144	21.7698	21.9559	22.414	22.4545	22.8705	22.953	23.0948	23.0688	23.0908	22.9929	22.7909	22.8131	22.8726	22.8506	22.3362	22.4	22.1638	22.278	22.5184	22.4606	22.5666	22.4513	21.6619	21.7698	20.7448	20.9751	22.5691	22.7219	22.129	22.1125	22.5651	22.525	+	Responders_Nonresponder	0.0125767	-0.415269	-2.62737
ARHGAP1	Q07960	RHG01_HUMAN	Rho GTPase-activating protein 1	21.1404	21.1991	21.3909	21.3973	20.7663	20.6376	20.7318	20.7449	20.1843	20.4069	21.8217	21.8127	21.5912	21.5866	21.654	21.7392	21.696	21.572	21.2066	21.1094	21.3975	21.4673	20.9244	21.0051	21.0115	21.0211	21.9607	21.9694	20.2925	20.3356	20.8854	20.9953	21.301	21.2075	21.1741	21.3378	21.1728	21.245	20.7789	20.9719	+	Responders_Nonresponder	0.00196209	-0.41672	-3.33064
CTNND1	O60716;O60716-2;O60716-3;O60716-4;O60716-5;O60716-6;O60716-7;O60716-8;O60716-9;O60716-10;O60716-11;O60716-12;O60716-13;O60716-14;O60716-15;O60716-16;O60716-17;O60716-18;O60716-19;O60716-20;O60716-21;O60716-22;O60716-23;O60716-24;O60716-25;O60716-26;O60716-27;O60716-28;O60716-29;O60716-30;O60716-31;O60716-32	CTND1_HUMAN	Catenin delta-1	19.4352	19.4281	19.0975	19.2812	20.3014	20.4757	19.6588	19.5824	18.9864	19.1479	19.8358	19.8015	20.4885	20.4712	20.7829	20.6867	20.8642	20.7178	20.6646	20.6625	20.4802	20.5116	19.427	19.4117	20.1574	20.2406	19.4595	19.5278	19.9003	19.899	19.8485	19.8838	19.1728	19.1625	20.3325	20.3768	20.1018	19.9291	20.1443	19.9085	+	Responders_Nonresponder	0.0129587	-0.417956	-2.60995
CSNK2A2	P19784	CSK22_HUMAN	Casein kinase II subunit alpha'	18.8578	18.8966	19.5225	19.8872	18.5721	18.6532	18.7221	17.0048	19.0657	18.6597	19.9611	19.5805	19.3835	19.341	19.2	19.0927	19.245	18.638	19.6193	19.3586	19.5055	19.3605	18.9341	18.449	18.3709	19.1262	18.4525	19.121	19.8157	19.8673	18.8854	19.1445	18.682	19.0141	19.4736	19.8386	19.7072	19.7603	19.4276	18.7948	+	Responders_Nonresponder	0.0230381	-0.422472	-2.40525
TBCA	O75347;O75347-2	TBCA_HUMAN	Tubulin-specific chaperone A	20.1117	19.6467	21.3619	21.5816	21.6564	21.5827	20.6094	20.3759	20.7928	21.2006	21.5965	21.4817	21.4808	21.5495	21.3634	21.3901	20.6524	20.8265	21.6385	21.6408	20.9752	20.9544	21.144	21.0736	20.8924	21.0433	21.6792	21.4669	21.9716	22.0032	21.3905	21.3557	21.0287	21.4191	20.9322	21.361	22.0543	22.0944	21.2673	20.9122	+	Responders_Nonresponder	0.00992721	-0.423155	-2.74591
VAMP8	Q9BV40	VAMP8_HUMAN	Vesicle-associated membrane protein 8	19.615	19.6569	20.1503	20.3841	19.7195	19.6379	20.2584	20.2529	19.7428	19.8706	20.5641	20.5059	20.5917	20.6439	20.3054	20.424	20.2771	20.57	20.775	20.9466	20.7893	20.945	20.1511	20.4215	20.749	20.4587	20.7755	20.6902	20.6218	20.834	20.7629	20.9812	20.4965	20.3714	20.6943	20.8534	21.2423	21.1142	20.3089	20.8504	+	Responders_Nonresponder	0.0017059	-0.423343	-3.50043
IBA57	Q5T440	CAF17_HUMAN	Putative transferase CAF17, mitochondrial	19.8034	19.5321	18.8355	18.1973	17.1987	17.6312	18.2122	18.4743	18.8298	18.6723	19.4951	19.5532	19.3699	19.4564	19.417	19.3377	19.4229	19.4762	19.7165	19.7381	19.6452	19.5718	19.0289	19.4011	19.2495	17.966	17.6054	18.1481	18.6161	18.6392	19.0561	18.6764	19.207	18.8562	19.1918	19.2743	19.1594	19.4627	18.8385	18.973	+	Responders_Nonresponder	0.0361235	-0.433388	-2.18807
NME3	Q13232	NDK3_HUMAN	Nucleoside diphosphate kinase 3	21.0466	21.0823	20.2295	19.9928	20.051	20.2668	18.8198	18.9487	20.0088	20.0715	20.9758	20.9672	20.9185	20.578	21.1129	21.2497	21.0846	21.1856	21.0545	21.1014	21.431	21.3888	21.2447	21.3448	21.191	21.1674	20.7611	20.7476	20.6367	20.5542	20.847	20.9181	21.0973	21.1682	20.7652	20.6462	20.6328	20.5584	20.4396	20.4925	+	Responders_Nonresponder	0.0297875	-0.435183	-2.32734
ARFIP1	P53367;P53367-2;P53367;P53367-2;P53367-3	ARFP1_HUMAN;ARFP1_HUMAN;ARFP1_HUMAN	Arfaptin-1;Isoform A of Arfaptin-1;Arfaptin-1	19.6175	19.9184	19.7183	19.4852	19.7334	19.8003	20.4985	20.2852	19.1992	18.8631	20.0611	20.086	20.4468	20.2162	20.8584	20.9192	20.8144	20.8028	20.7341	20.9131	21.0946	21.0256	19.659	19.0128	20.4152	20.4307	19.6478	19.668	19.8769	19.9354	20.1767	19.9017	18.9212	18.9625	20.6271	20.9711	20.9489	20.8342	20.3562	20.4918	+	Responders_Nonresponder	0.0273424	-0.43984	-2.29585
WDFY1	Q8IWB7	WDFY1_HUMAN	WD repeat and FYVE domain-containing protein 1	17.1547	18.2263	18.1955	18.1362	18.6798	19.1015	18.1339	18.4312	17.6219	18.5687	19.0291	18.7708	18.9154	19.2491	18.9951	18.6549	18.9885	18.5757	18.9349	19.079	19.3621	19.3636	17.9016	17.7201	19.1142	19.1837	18.6712	18.6147	19.5607	19.3532	17.5388	18.8059	18.4954	17.6018	19.0907	19.5554	19.1229	18.9456	17.7004	18.4589	+	Responders_Nonresponder	0.0260351	-0.440532	-2.33946
RALB	P11233;P11234;P11234-2;P11234-3;P11234;P11234-2;P11234-3	RALA_HUMAN;RALB_HUMAN;RALB_HUMAN	Ras-related protein Ral-A;Ras-related protein Ral-B	21.4498	21.6399	21.2355	21.1916	19.9096	19.9523	18.88	19.7166	19.5487	19.86	21.4427	21.1908	20.552	20.952	21.1213	21.203	21.25	21.2342	21.6013	21.4034	21.311	21.4458	21.1211	20.7371	21.2738	20.6469	20.9709	20.6834	20.9598	20.7331	21.3038	21.2335	20.4725	20.9966	20.8752	20.1931	20.8075	20.8498	20.959	20.8919	+	Responders_Nonresponder	0.034107	-0.448673	-2.26651
PMVK	Q15126	PMVK_HUMAN	Phosphomevalonate kinase	20.7058	20.7999	20.094	20.0322	19.993	20.0376	20.7762	20.7838	20.5389	19.9323	20.5579	20.5707	21.1036	21.2164	20.8685	20.721	20.5211	20.5544	20.5512	20.4548	20.5836	20.3872	19.7958	19.9202	20.1371	19.5636	20.9157	20.7479	20.682	20.5722	19.7373	20.1558	20.5957	20.5417	20.0152	20.2919	20.7391	20.7357	20.0287	20.2787	+	Responders_Nonresponder	0.000200248	-0.449157	-4.26131
CST3	P01034	CYTC_HUMAN	Cystatin-C	19.892	19.679	19.8651	19.9868	20.9017	20.6797	20.6301	20.7621	19.4082	19.3635	20.2289	20.3497	20.7014	20.4217	21.129	21.1874	21.0409	21.12	21.7229	21.8223	20.8588	21.034	21.4726	21.3275	21.1764	20.9824	19.9758	20.3198	21.0802	21.151	20.8986	21.1556	21.7368	21.4594	21.882	21.5834	21.8983	22.0565	21.5448	21.2786	+	Responders_Nonresponder	0.0495671	-0.449239	-2.04333
NDUFB3	O43676	NDUB3_HUMAN	NADH dehydrogenase [ubiquinone] 1 beta subcomplex subunit 3	18.5756	19.1754	18.5713	18.5586	18.8316	18.6369	19.0644	18.2065	19.2695	19.5889	19.5748	19.6297	19.5754	19.7852	19.4019	19.1259	19.6772	20.204	19.7383	19.1966	19.8302	20.3128	17.6267	18.6609	20.5858	20.2683	19.5374	18.9227	19.7982	19.7818	19.142	19.4361	20.2099	19.9024	19.9743	20.4363	19.3239	19.239	18.9509	19.3976	+	Responders_Nonresponder	0.0375364	-0.451233	-2.20523
CCS	O14618	CCS_HUMAN	Copper chaperone for superoxide dismutase	18.1303	18.4537	18.8042	18.7334	17.6677	18.1098	19.1289	18.99	19.3462	17.6414	19.345	19.2299	19.2756	19.3302	19.5654	19.4568	19.8043	19.3096	19.4857	19.0583	19.4128	19.3572	18.5136	19.2024	19.3446	19.4709	19.5787	18.9873	19.512	19.4656	18.4573	18.6791	19.4906	18.5775	19.8933	19.6851	18.8238	18.8427	18.1835	19.2763	+	Responders_Nonresponder	0.0146009	-0.452261	-2.61846
CD9	P21926	CD9_HUMAN	CD9 antigen	18.1734	18.2703	19.1532	18.9127	20.087	20.1772	19.5224	19.2786	17.7673	17.8405	19.6017	19.4026	18.9693	18.8846	19.2828	19.4073	19.3362	19.3077	19.7556	19.9123	20.4103	20.3651	19.2777	19.8738	19.2758	19.9056	19.9186	20.0378	19.8913	19.8437	18.4716	18.8355	19.3236	18.9907	18.4389	18.8091	18.9287	18.637	19.3183	18.522	+	Responders_Nonresponder	0.0371898	-0.45278	-2.18251
CSTB	P04080	CYTB_HUMAN	Cystatin-B	22.2309	22.1937	22.2095	22.0323	23.0337	23.0199	22.0289	21.9281	21.1867	21.1925	22.5701	22.8746	23.0602	23.1687	22.2948	22.2757	22.0487	22.3801	21.8907	22.0305	23.1941	23.07	21.695	22.3942	21.9355	21.6064	22.6745	22.8776	21.961	21.7931	22.5101	22.4398	23.0293	22.8099	22.132	22.539	22.9471	23.0714	22.4607	22.314	+	Responders_Nonresponder	0.00598222	-0.453432	-2.92934
LYPLA2	O95372	LYPA2_HUMAN	Acyl-protein thioesterase 2	19.363	18.8802	19.129	18.8327	19.2279	19.6395	20.1513	20.3063	19.2567	19.262	20.2073	20.0831	20.7393	20.6874	20.6755	20.4293	19.6405	20.6415	20.3636	20.1325	20.6749	20.4983	20.4422	20.7637	19.5249	19.8412	20.155	20.3368	19.6658	19.6445	20.3094	20.4078	19.5254	19.7003	20.7863	20.3989	21.0955	21.1631	19.4055	20.2817	+	Responders_Nonresponder	0.0204961	-0.454384	-2.43964
CTSZ	Q9UBR2	CATZ_HUMAN	Cathepsin Z	21.7227	21.7768	23.0957	22.9214	20.8977	21.1715	21.6867	21.7458	22.0138	22.0538	21.9367	22.0121	22.1623	22.084	22.4076	22.4166	23.006	22.9305	22.6846	22.7876	22.5093	22.4702	22.9823	23.0807	22.6379	22.614	23.3218	23.3177	23.2644	23.2716	22.9336	22.9606	23.6901	23.6374	22.7716	23.015	22.2721	22.1946	23.7181	23.4413	+	Responders_Nonresponder	0.0347567	-0.459253	-2.20203
TYMP	P19971;P19971-2	TYPH_HUMAN	Thymidine phosphorylase	21.425	21.4306	22.9058	22.8474	20.6635	20.6399	20.4251	20.337	21.3913	21.2627	21.6648	21.7054	22.6132	22.6533	22.0606	22.0809	21.5866	21.5301	21.2576	21.1616	21.1686	21.2123	21.0464	21.0667	22.1812	22.1728	22.4732	22.458	21.7027	21.7627	20.7871	21.1594	22.1835	22.2514	21.1856	21.1802	21.0889	21.102	21.9722	21.9206	+	Responders_Nonresponder	0.0335959	-0.461147	-2.23102
PROCR	Q9UNN8	EPCR_HUMAN	Endothelial protein C receptor	19.1884	19.1259	18.8218	18.7897	19.6289	19.5507	19.6001	19.9143	18.9925	18.2742	20.3319	20.1969	20.3519	20.0367	19.8892	19.5211	19.1928	19.5086	19.6598	19.7881	20.2286	19.8519	20.5548	20.2483	19.9553	20.2489	19.8307	19.5519	21.1451	21.0703	20.8212	20.4466	21.0522	20.9426	19.6735	19.722	19.7906	19.8434	20.4639	20.0664	+	Responders_Nonresponder	0.0266984	-0.46315	-2.32147
HEXB	P07686	HEXB_HUMAN	Beta-hexosaminidase subunit beta	19.8771	20.2852	21.5542	21.5129	21.4983	21.6206	20.226	20.1325	21.2433	21.2839	21.2386	21.2649	20.8691	20.9836	21.2902	21.3621	21.8383	21.8091	21.8854	21.8902	22.1322	22.1438	22.1866	22.107	21.7434	21.8639	22.4301	22.3776	22.0817	21.9743	21.3517	21.4481	22.0658	22.1245	21.7517	21.7809	21.6359	21.5795	22.0038	21.9411	+	Responders_Nonresponder	0.0200297	-0.46544	-2.47021
GNB2	P62873;P62873-2;P62879;P16520;P16520-2;Q9HAV0;P62873;P62873-2;P62879;P16520;P16520-2;P62879;P62879-2;Q9HAV0;P62879	GBB1_HUMAN;GBB2_HUMAN;GBB1_HUMAN;GBB2_HUMAN;GBB4_HUMAN;GBB2_HUMAN;GBB2_HUMAN;GBB4_HUMAN	Guanine nucleotide-binding protein G(I)/G(S)/G(T) subunit beta-1;Guanine nucleotide-binding protein G(I)/G(S)/G(T) subunit beta-1;Guanine nucleotide-binding protein G(I)/G(S)/G(T) subunit beta-2;Guanine nucleotide-binding protein G(I)/G(S)/G(T) subunit beta-2	21.3496	21.2051	20.8282	20.9016	19.3611	20.8003	20.5915	20.2754	20.1233	19.4362	21.2931	21.3282	21.2749	21.4207	21.1567	21.4049	20.4556	20.9223	20.614	21.1854	20.9051	21.0413	19.27	19.6894	20.657	19.7255	20.8582	20.6023	20.236	20.6861	19.623	19.1487	19.4821	19.7856	20.737	21.1355	20.1943	20.2135	20.5865	20.5415	+	Responders_Nonresponder	0.0311658	-0.465926	-2.26038
CTSA	P10619;P10619-2	PPGB_HUMAN	Lysosomal protective protein	18.6955	18.5159	19.2905	19.1117	18.4377	18.136	19.6577	19.6799	18.9748	19.1904	18.7472	18.6494	19.5647	19.3025	19.3389	19.3459	19.8785	20.0322	19.5882	19.5892	20.001	19.9104	19.6917	19.786	19.6722	19.6031	19.7672	19.8083	21.0816	20.9993	19.5918	19.8668	19.6336	18.993	19.5897	19.6991	19.6028	19.8635	20.5877	20.3508	+	Responders_Nonresponder	0.0140405	-0.467824	-2.57535
COPZ1	P61923;P61923-4;P61923-5	COPZ1_HUMAN	Coatomer subunit zeta-1	19.7299	19.1517	20.2989	19.9733	18.711	18.0825	19.7188	19.6233	19.9204	19.826	20.0762	19.9928	20.3456	19.9088	20.5282	20.3745	20.2858	20.1811	20.024	20.1767	20.303	20.3521	19.0433	19.2696	20.4842	20.4037	20.1551	20.241	19.3437	19.5321	20.0758	19.8978	20.2278	20.2831	20.1996	20.3402	20.6078	20.4047	20.0831	20.4689	+	Responders_Nonresponder	0.00876364	-0.468761	-2.86536
LAP3	P28838;P28838-2	AMPL_HUMAN	Cytosol aminopeptidase	21.3162	21.4325	22.3056	22.3705	20.6005	20.5145	20.733	20.7342	20.7347	20.8932	22.2719	22.269	22.446	22.461	22.2783	22.3754	21.7879	21.777	21.5443	21.4713	22.3964	22.3049	21.9961	21.9687	21.709	21.8082	21.8865	21.8894	22.0148	22.0568	20.6588	20.8311	20.6282	20.4316	21.734	21.856	21.2953	21.2834	21.446	21.5868	+	Responders_Nonresponder	0.0198287	-0.46947	-2.44325
ALDH1B1	P30837;P05091;P05091-2;P47895;O94788;O94788-2;O94788-3;O94788-4;P00352;P30837;P30837;P47895	AL1A1_HUMAN;AL1A2_HUMAN;AL1A3_HUMAN;AL1B1_HUMAN;ALDH2_HUMAN;AL1B1_HUMAN;AL1A3_HUMAN;AL1B1_HUMAN	Retinal dehydrogenase 2;Aldehyde dehydrogenase X, mitochondrial;Aldehyde dehydrogenase X, mitochondrial	22.6399	22.7319	20.9833	21.0325	20.7916	21.0511	20.8811	20.986	21.884	21.9672	22.4258	22.3746	23.2943	23.2936	21.9614	22.0558	21.0606	20.9549	21.899	21.88	22.4638	22.4807	21.4787	21.4586	21.727	21.7352	22.2535	22.2017	21.8757	22.022	21.0699	20.8123	20.5051	20.4849	20.4788	20.7125	21.5482	21.6332	21.1848	20.3989	+	Responders_Nonresponder	0.0464773	-0.472895	-2.05822
DIABLO	Q9NR28;Q9NR28-2;Q9NR28-3	DBLOH_HUMAN	Diablo homolog, mitochondrial	20.4148	20.5451	20.4223	20.4413	19.8005	19.8633	20.8045	20.9167	20.8135	20.7758	21.1547	21.1463	21.1103	21.1146	21.2047	21.1869	21.1006	21.3012	21.105	21.44	21.4089	21.4069	21.2239	21.0674	20.9987	21.1266	21.2194	21.0366	20.8029	20.8816	20.2138	20.9049	21.7183	21.5134	20.9865	20.8592	21.4114	21.354	20.0746	20.6041	+	Responders_Nonresponder	0.000460432	-0.473233	-3.88721
RAB5B	P20339;P20339-2;P61020;P61020-2;P51148;P51148-2;P20339;P20339-2;P61020;P61020;P61020-2	RAB5A_HUMAN;RAB5B_HUMAN;RAB5C_HUMAN;RAB5A_HUMAN;RAB5B_HUMAN;RAB5B_HUMAN	Ras-related protein Rab-5A;Ras-related protein Rab-5A;Ras-related protein Rab-5B	20.0731	20.0419	19.8457	20.171	19.1236	20.1802	20.2485	19.8521	18.9916	19.1415	20.5603	20.4859	20.6102	20.7254	20.633	20.6913	20.5591	20.7187	20.1749	20.5361	20.5326	20.6538	18.9571	19.2866	19.8193	20.1864	20.2282	19.8473	19.8683	19.0645	19.5146	20.032	20.0133	19.8907	20.1282	20.0136	20.4265	20.4816	19.0855	19.2567	+	Responders_Nonresponder	0.00421768	-0.47333	-3.04527
BPNT1	O95861;O95861-2;O95861-3;O95861-4	BPNT1_HUMAN	3'(2'),5'-bisphosphate nucleotidase 1	21.161	21.2019	19.5778	19.8496	20.0577	20.2102	20.5812	20.283	19.6677	19.9378	21.111	21.1652	20.9632	20.8591	20.9583	21.0718	21.0523	21.1074	20.8478	20.9563	20.9675	20.9633	19.8496	19.467	20.0813	19.9282	19.9633	19.785	19.8418	19.6007	18.9785	19.5607	19.2343	18.8137	20.8001	20.9855	21.5269	21.6653	20.1598	20.5886	+	Responders_Nonresponder	0.0332041	-0.479085	-2.20998
RAC1	P17081;P63000;P63000-2;P15153;P60763;Q9H4E5;Q9H4E5-2;P84095;P60953;P60953-1;P63000;P63000-2;P15153;P60763;P63000;P63000-2	CDC42_HUMAN;RAC1_HUMAN;RAC2_HUMAN;RHOG_HUMAN;RAC1_HUMAN;RAC2_HUMAN;RAC1_HUMAN	Ras-related C3 botulinum toxin substrate 2;Ras-related C3 botulinum toxin substrate 2;Isoform B of Ras-related C3 botulinum toxin substrate 1	19.9162	19.7877	19.0349	19.6288	19.386	19.1898	19.4265	19.4163	19.9056	18.3205	20.4075	20.3682	19.9659	20.2193	19.997	19.9385	20.433	20.3719	20.2542	20.2065	20.5754	20.7149	18.5458	18.7268	20.0862	19.3954	20.306	19.9827	19.1767	19.2897	19.9947	19.1366	19.2307	18.6428	20.0993	19.8211	20.0724	19.767	18.5505	19.6683	+	Responders_Nonresponder	0.0103724	-0.481068	-2.69818
MRPS36	P82909	RT36_HUMAN	28S ribosomal protein S36, mitochondrial	17.7541	18.2656	17.5211	16.7858	17.6233	18.4634	17.835	17.4951	17.6512	15.0308	18.3295	18.2533	18.0702	18.3711	18.1992	18.3512	18.6933	18.5798	19.038	19.2299	18.7223	18.792	18.2661	18.3542	18.3729	18.4958	18.39	18.2962	18.1811	18.3399	18.3436	18.9602	17.7509	18.8539	19.0118	18.7097	18.1889	18.5376	17.7226	18.4612	+	Responders_Nonresponder	0.0485654	-0.484005	-2.09152
NT5C	Q8TCD5	NT5C_HUMAN	5'(3')-deoxyribonucleotidase, cytosolic type	19.3077	19.2879	18.7712	19.4001	17.2731	18.7225	19.4173	19.5614	18.611	18.7683	19.4529	19.5414	19.7439	19.798	20.1943	20.3795	19.7783	19.4051	19.9191	20.0621	20.244	20.0762	19.1116	19.3565	19.3777	18.9898	19.7632	19.7323	18.0476	17.6566	18.7495	18.9384	19.5393	19.5873	19.5988	19.7811	19.9431	19.7639	18.7205	18.6096	+	Responders_Nonresponder	0.019198	-0.486671	-2.44575
TF	P02787	TRFE_HUMAN	Serotransferrin	21.4101	21.3114	22.6901	22.7516	21.9365	21.8852	21.3789	21.432	21.089	20.8503	22.0253	22.022	22.4636	22.4981	23.1873	23.2249	23.0412	23.0665	22.4783	22.5814	22.4163	22.4452	22.158	22.2042	21.7435	21.684	23.1191	23.159	21.2412	21.2814	20.8362	21.0262	21.0223	20.9313	22.8872	22.9722	21.8563	21.854	22.1179	22.1974	+	Responders_Nonresponder	0.0341366	-0.491705	-2.20045
ACAA2	P42765	THIM_HUMAN	3-ketoacyl-CoA thiolase, mitochondrial	21.7791	21.8878	22.4427	22.4103	21.409	21.3016	20.2464	20.2188	21.6323	21.4406	22.3149	22.3924	22.4142	22.366	22.9412	22.9357	22.6527	22.7105	22.6449	22.6984	22.7183	22.762	22.8292	22.83	22.5923	22.4783	22.5882	22.5906	21.1133	21.166	21.594	21.4524	22.434	22.4083	22.6651	22.7457	21.8171	21.9209	22.4882	22.2468	+	Responders_Nonresponder	0.0318697	-0.491982	-2.26488
CRKL	P46109	CRKL_HUMAN	Crk-like protein	18.3389	18.5243	18.3559	19.1583	17.8389	18.8582	19.8741	20.1684	18.95	18.37	19.0302	18.7511	19.4025	19.3866	19.4467	19.356	19.2499	19.799	19.5158	19.7932	19.6205	19.6938	19.6391	18.287	19.0389	19.05	19.0508	19.24	18.8827	18.895	18.8395	19.3429	19.6275	19.8493	19.5519	18.9787	20.2314	20.0304	19.8828	19.0839	+	Responders_Nonresponder	0.00635704	-0.492707	-2.94827
PEA15	Q15121;Q15121-2	PEA15_HUMAN	Astrocytic phosphoprotein PEA-15	18.8682	18.6255	18.9212	19.058	17.9502	18.0288	18.6547	18.5712	17.9763	18.9392	19.6764	19.4983	19.8067	20.0039	18.7251	19.1028	18.5859	18.7748	18.8163	18.9129	19.711	19.6304	18.4649	18.2401	19.2663	19.4129	19.8861	19.7365	19.0808	18.3277	19.4474	20.2737	20.4453	20.1473	18.9389	19.3986	19.9642	19.2391	18.4358	18.7139	+	Responders_Nonresponder	0.0147671	-0.492882	-2.55897
VAMP3	P63027;P23763;P23763-3;P23763-2;Q15836;Q15836	VAMP2_HUMAN;VAMP3_HUMAN;VAMP3_HUMAN	Vesicle-associated membrane protein 2;Vesicle-associated membrane protein 3	19.433	19.4772	19.4995	18.8249	19.3624	18.6373	19.3181	19.22	18.8131	17.1551	20.3792	20.3476	19.7095	19.9657	19.5739	19.6785	18.6893	19.6207	19.1732	19.8279	19.4956	19.3467	19.1051	20.1158	19.9949	20.0349	19.4482	19.5289	20.5843	20.5213	19.5595	19.1987	18.8384	19.6409	19.0633	19.4833	20.3544	20.4226	19.8956	19.1105	+	Responders_Nonresponder	0.0151969	-0.495543	-2.56257
IAH1	Q2TAA2;Q2TAA2-2	IAH1_HUMAN	Isoamyl acetate-hydrolyzing esterase 1 homolog	20.6758	20.8271	19.4966	19.0889	18.847	18.9579	19.1665	19.1346	18.0815	18.373	20.1608	20.1129	20.2328	20.1376	20.2931	20.3344	20.0044	19.622	20.0137	20.1127	19.7909	19.7211	19.3372	19.3039	19.6318	19.4271	19.7211	19.8183	19.6933	19.627	19.0365	18.0801	19.514	19.8015	20.1037	20.1956	19.4561	19.3864	18.9349	19.4682	+	Responders_Nonresponder	0.0191873	-0.495968	-2.52175
CASP6	P55212;P55212-2	CASP6_HUMAN	Caspase-6	17.7526	18.1726	18.8102	18.8771	19.3383	19.2018	19.5226	19.6037	18.2675	18.6701	19.0354	19.1084	19.3162	19.4565	19.7648	19.6487	19.8136	19.6692	20.0858	20.0513	20.1591	20.0767	18.9443	17.886	19.0727	19.0033	18.4235	18.5846	19.4819	19.3425	18.6686	18.5784	18.4016	18.2438	20.2048	19.7691	20.5153	20.3297	18.6458	18.8985	+	Responders_Nonresponder	0.0214241	-0.50349	-2.40258
PRDX5	P30044;P30044-2;P30044-3	PRDX5_HUMAN	Isoform Cytoplasmic+peroxisomal of Peroxiredoxin-5, mitochondrial	24.9479	24.8286	23.1836	23.5798	23.9148	23.859	22.8668	22.8601	24.0405	24.1187	24.4786	24.2511	24.3543	24.2894	24.4623	24.6501	24.4301	24.6758	24.9149	25.1075	24.625	24.5841	24.1592	24.2562	24.9355	25.0379	24.9476	24.7793	25.9367	25.8545	25.4212	25.3379	24.5824	24.6111	25.0863	25.1548	24.9235	25.0509	25.2338	25.1729	+	Responders_Nonresponder	0.029132	-0.503861	-2.31467
BLOC1S1	P78537;P78537-2	BL1S1_HUMAN	Biogenesis of lysosome-related organelles complex 1 subunit 1	16.9591	18.1536	17.9475	17.983	17.0261	17.2499	18.3112	17.1458	17.379	17.667	18.9726	18.6665	18.6439	18.5439	18.6791	18.8046	18.695	18.2763	18.8534	18.4729	18.7499	18.602	18.4107	17.632	18.728	18.44	18.7544	18.7829	17.8656	17.9918	18.2118	18.8213	18.9001	18.6313	18.7117	18.9256	18.534	19.0958	15.918	18.3277	+	Responders_Nonresponder	0.0183186	-0.505654	-2.47005
SH3BGRL3	Q9H299	SH3L3_HUMAN	SH3 domain-binding glutamic acid-rich-like protein 3	21.4278	21.5564	22.9139	22.9415	22.4626	22.621	23.4518	23.4748	22.6245	22.3843	23.5136	23.5659	23.8379	23.9398	23.9719	23.8976	23.5656	23.7521	23.653	23.8595	23.5752	23.38	23.0968	22.9736	23.6748	23.7721	23.1376	23.0954	22.9453	22.8595	23.4215	23.4609	23.5333	23.6088	24.0731	24.103	23.5737	23.5287	23.5948	23.3596	+	Responders_Nonresponder	0.0137741	-0.50991	-2.68186
TMSB4X	P62328;P62328;P63313	TYB4_HUMAN;TYB10_HUMAN;TYB4_HUMAN	Thymosin beta-4;Thymosin beta-4	19.6079	19.6227	19.8985	20.0917	19.6024	19.8035	20.0429	20.1236	19.8993	19.8947	20.4721	20.463	20.7304	20.7822	20.2654	20.2616	20.1823	20.1814	20.2846	20.1601	20.4977	20.5873	19.3772	19.6575	19.2965	19.6557	20.8224	20.7489	20.6254	20.5959	19.8906	19.3873	19.8227	19.5614	20.3139	20.1611	20.3685	20.4472	18.8549	20.0165	+	Responders_Nonresponder	0.000116668	-0.510048	-4.31946
SPRYD4	Q8WW59	SPRY4_HUMAN	SPRY domain-containing protein 4	20.4724	20.6351	19.6534	18.8286	19.6626	19.8335	19.9029	20.047	19.7099	19.9824	20.346	20.3657	20.3076	20.3354	20.6568	20.6433	21.1724	21.1358	21.0537	20.9605	20.6883	20.7256	20.6454	19.9608	21.1038	20.8386	20.611	20.4209	20.8178	20.8496	21.4356	21.4111	21.4717	21.4755	20.9024	20.8193	21.3299	21.4303	20.6503	20.9281	+	Responders_Nonresponder	0.0102558	-0.510571	-2.77652
NDUFB11	Q9NX14;Q9NX14-2	NDUBB_HUMAN	NADH dehydrogenase [ubiquinone] 1 beta subcomplex subunit 11, mitochondrial	19.4521	19.8774	19.47	19.3279	19.9127	19.7477	18.6129	18.235	19.2208	18.9881	20.0689	19.8699	19.0603	20.2804	20.1058	20.5252	20.1652	19.8998	20.185	19.5295	20.5539	20.4562	19.6061	19.3203	20.4423	19.1789	20.1038	20.1381	20.95	20.9823	20.1409	20.6782	19.4825	20.0987	19.4959	19.6153	20.5053	20.2118	18.534	18.9929	+	Responders_Nonresponder	0.0103782	-0.513878	-2.70164
SFN	P63104;P61981;P27348;P31946;P31946-2;P63102;P62258;P62258-2;Q5R651;P31947;P31947-2;P63101;P29361;Q04917;P63103;P63104;P27348;P31946;P31946-2;P63102;Q5R651;P31947;P31947-2;P63101;P29361;P63103;P31947;P31947-2;P63104;P63104-2;P61981;P63102;Q5R651;P31947;P31947-2;P63101;P29361;Q04917;P63103	1433B_HUMAN;1433E_HUMAN;1433F_HUMAN;1433G_HUMAN;1433S_HUMAN;1433T_HUMAN;1433Z_BOVIN;1433Z_HUMAN;1433Z_PONAB;1433B_HUMAN;1433S_HUMAN;1433T_HUMAN;1433Z_BOVIN;1433Z_HUMAN;1433Z_PONAB;1433S_HUMAN;1433F_HUMAN;1433G_HUMAN;1433S_HUMAN;1433Z_BOVIN;1433Z_HUMAN;1433Z_PONAB	14-3-3 protein theta;14-3-3 protein theta;14-3-3 protein sigma;14-3-3 protein sigma	19.8344	19.5888	20.0777	20.2514	20.26	20.5397	19.5822	19.8063	20.9359	20.9943	20.8936	21.0323	22.1833	21.9744	20.9384	21.0219	21.0504	20.9227	20.8073	20.9186	21.3446	21.5099	20.7134	20.5972	20.1505	19.8718	19.7762	19.8978	20.3031	20.3835	20.3918	21.302	20.5557	20.7442	20.8266	20.6418	20.442	20.4167	20.863	21.1441	+	Responders_Nonresponder	0.00448171	-0.515604	-3.02261
SERPIND1	P05546	HEP2_HUMAN	Heparin cofactor 2	18.1899	18.2239	20.4573	20.348	18.0692	17.5831	18.0596	17.9571	18.161	18.1654	18.512	18.4943	19.3456	19.3189	19.7282	19.6526	19.9728	19.9454	19.4841	19.3775	18.7193	18.546	18.6738	18.5392	17.8575	17.8722	19.78	19.7065	18.2087	17.9467	18.5193	18.2285	18.8643	18.3703	19.326	19.1187	18.6082	18.3818	18.8966	18.9158	+	Responders_Nonresponder	0.0332105	-0.515827	-2.22805
FAM162A	Q96A26	F162A_HUMAN	Protein FAM162A	20.3733	20.225	20.1022	19.0682	21.8027	21.7876	20.8674	20.7526	20.079	20.4296	21.6451	21.4882	21.4391	21.2201	21.8473	21.8039	22.2141	22.1487	22.2835	22.3397	22.5209	22.5029	21.2424	21.0312	21.5544	21.0801	20.2327	20.3715	21.2377	21.145	21.8454	21.9627	20.9371	20.8727	21.5735	21.5622	21.4396	21.4134	20.4526	21.006	+	Responders_Nonresponder	0.0360265	-0.516781	-2.18375
DDRGK1	Q96HY6;Q96HY6-2	DDRGK_HUMAN	DDRGK domain-containing protein 1	21.1955	21.1836	21.7225	21.5091	20.5048	20.9632	21.4002	21.1455	21.1212	21.1818	21.7578	21.9054	21.785	21.7367	21.9205	22.0854	21.7704	22.1374	21.84	22.0337	21.7247	21.7582	20.2825	20.9644	22.241	22.0979	21.628	21.8059	21.3517	21.3613	21.0684	21.0174	21.6071	21.7754	21.948	22.1182	22.1787	22.1512	22.2306	21.8126	+	Responders_Nonresponder	0.000975827	-0.519709	-3.79398
COQ9	O75208;O75208-2	COQ9_HUMAN	Ubiquinone biosynthesis protein COQ9, mitochondrial	20.0585	20.0198	18.5982	18.9086	19.3504	18.4944	18.5836	19.5972	19.1055	19.1269	20.5801	20.6763	20.3086	20.4411	20.833	20.7961	20.5341	20.4999	20.733	20.7012	20.7762	20.8163	21.3468	21.2068	20.2918	19.8229	19.2025	19.2072	19.8919	19.9152	20.8277	20.7392	20.2104	20.2351	20.2873	20.0021	20.2217	20.4287	19.7123	20.4156	+	Responders_Nonresponder	0.0335316	-0.526173	-2.25051
C3	P01024	CO3_HUMAN	Complement C3	20.3145	20.4167	22.86	22.874	20.9539	20.9377	20.5412	20.5147	20.6707	20.5186	21.4703	21.3629	22.1109	22.0644	22.4064	22.3706	22.2533	22.3273	21.9889	22.0626	21.6538	21.5937	21.836	21.8453	20.7052	20.6841	22.6975	22.6079	20.5759	20.5417	20.6425	20.9314	21.1233	21.1088	21.8923	21.9014	21.1047	21.05	21.3341	21.499	+	Responders_Nonresponder	0.0324319	-0.52692	-2.2377
NUDT4	Q9NZJ9;Q9NZJ9-2;Q8NFP7;Q96G61;O95989;A0A024RBG1;Q9NZJ9;Q9NZJ9-2;A0A024RBG1;Q9NZJ9-2;Q9NZJ9-3;A0A024RBG1;Q9NZJ9;Q9NZJ9-2;Q9NZJ9-3;Q8NFP7;Q96G61;A0A024RBG1	NUDT3_HUMAN;NUDT4_HUMAN;NUDT4_HUMAN;NUDT4_HUMAN;NUDT4_HUMAN	Diphosphoinositol polyphosphate phosphohydrolase 1;Diphosphoinositol polyphosphate phosphohydrolase 2;Isoform 3 of Diphosphoinositol polyphosphate phosphohydrolase 2;Diphosphoinositol polyphosphate phosphohydrolase 2	19.2684	18.2637	18.2552	18.0777	19.6314	18.9414	19.384	19.5152	20.1059	20.7895	19.7597	19.6149	19.6377	19.7212	19.5452	19.1358	19.8572	19.4345	20.3638	20.694	19.8678	19.9064	19.4559	18.9986	19.8484	19.65	19.8603	19.7388	20.8783	21.1442	20.605	20.627	20.5549	20.4548	19.751	19.9013	20.693	20.9464	18.841	20.1166	+	Responders_Nonresponder	0.0258459	-0.530981	-2.33932
SNX9	Q9Y5X1	SNX9_HUMAN	Sorting nexin-9	18.7101	19.2946	19.2847	19.1741	18.515	17.8656	18.6949	18.419	17.9631	18.9831	18.9428	19.7841	20.2071	19.898	19.6053	20.187	19.6568	19.6006	19.5877	19.1913	20.0014	19.9095	18.5139	18.95	19.0241	18.239	20.2694	18.8983	19.5726	18.7127	19.1252	17.7962	18.7339	17.9488	19.6267	19.9019	18.6637	19.1605	18.8768	17.5009	+	Responders_Nonresponder	0.0149007	-0.531757	-2.55073
COPS4	Q9BT78;Q9BT78-2	CSN4_HUMAN	COP9 signalosome complex subunit 4	19.4791	19.7097	19.7545	19.8396	19.4334	19.1119	19.562	19.6478	17.363	19.164	20.1207	20.0903	20.1832	20.3422	20.276	20.1847	19.5265	19.1351	19.5916	19.7268	20.0523	20.1268	19.5216	19.4371	19.6433	19.4537	20.11	20.1363	18.8715	18.9945	18.0507	18.395	19.5169	19.2961	19.1815	19.6948	19.641	19.6528	20.01	19.5443	+	Responders_Nonresponder	0.00651768	-0.53181	-2.93775
S100A4	P26447	S10A4_HUMAN	Protein S100-A4	21.6673	21.7659	23.0967	23.3017	21.1961	20.3647	21.0249	21.3256	22.433	22.0556	22.6496	22.5043	22.824	22.8335	22.586	22.6186	22.4071	22.5522	21.9173	21.6421	22.6801	22.6809	22.585	22.5755	22.9117	22.8229	23.587	23.6593	21.9857	22.2227	22.1652	22.6573	23.4241	23.4397	22.0906	21.6021	22.1559	21.993	22.6147	23.0104	+	Responders_Nonresponder	0.0192351	-0.544615	-2.47781
SNX5	Q9Y5X3	SNX5_HUMAN	Sorting nexin-5	18.0403	18.4909	18.9205	18.7766	17.6661	17.5616	18.4033	18.6041	17.704	18.2925	19.0346	18.7072	19.1552	19.3234	19.0072	18.9881	19.1445	18.609	19.0161	19.0377	18.8177	18.8701	17.9531	16.2314	18.4314	18.1618	18.6387	18.3545	18.2611	18.1467	18.0812	17.757	17.9777	18.4287	18.1532	18.6779	18.6595	19.1091	18.1795	16.8604	+	Responders_Nonresponder	0.0059371	-0.54527	-2.93191
COQ5	Q5HYK3	COQ5_HUMAN	2-methoxy-6-polyprenyl-1,4-benzoquinol methylase, mitochondrial	19.3355	19.5552	18.9537	19.2164	18.2084	18.4049	19.3678	19.3985	18.0102	18.0925	19.8072	19.9755	20.051	19.7643	20.0174	19.976	19.5702	19.5983	19.7042	19.9978	20.1223	19.8181	18.6545	18.7273	19.3264	19.2597	18.8632	18.7282	19.8907	19.8249	17.6949	19.0871	18.4729	18.5048	19.2839	19.6829	19.9266	19.7805	17.0176	18.5826	+	Responders_Nonresponder	0.0149466	-0.550965	-2.54983
C11orf68	Q9H3H3;Q9H3H3-1;Q9H3H3-3	CK068_HUMAN	UPF0696 protein C11orf68	18.8817	19.2866	19.4979	19.33	18.8598	17.8844	18.2559	18.534	19.2964	18.7026	19.5973	19.7009	20.1946	19.8911	19.9279	20.0358	19.4297	19.9038	19.2585	19.7044	20.0165	19.8154	20.0121	19.5514	20.3556	20.0968	20.215	20.1281	19.5489	19.2509	19.7398	20.5665	20.6361	20.7123	19.7867	19.686	20.0475	20.1044	20.1545	19.5997	+	Responders_Nonresponder	0.00735396	-0.551997	-2.92222
VIM	P08670;Q9NSB2;O43790;P48668;P05787;P05787-2;Q5XKE5;P08729;P78385;P78386;P12035;P14136;P14136-2;P14136-3;Q01546;P04259;O95678;Q14533;P02538;Q8N1N4;Q8N1N4-2;P13647;P08670;P41219;P41219-2;Q9NSB2;P05787;P05787-2;P08729;P17661;P08670;P08670;P14136;P14136-2;P14136-3;P08670;P17661;P08670;Q16352;P07197;P07197-2;P17661;P08670;P41219;P41219-2	GFAP_HUMAN;K22O_HUMAN;K2C3_HUMAN;K2C5_HUMAN;K2C6A_HUMAN;K2C6B_HUMAN;K2C75_HUMAN;K2C78_HUMAN;K2C7_HUMAN;K2C8_HUMAN;KRT85_HUMAN;VIME_HUMAN;DESM_HUMAN;K2C7_HUMAN;K2C8_HUMAN;PERI_HUMAN;VIME_HUMAN;VIME_HUMAN;GFAP_HUMAN;VIME_HUMAN;DESM_HUMAN;VIME_HUMAN;AINX_HUMAN;DESM_HUMAN;VIME_HUMAN;PERI_HUMAN;VIME_HUMAN	Keratin, type II cytoskeletal 75;Keratin, type II cytoskeletal 8;Vimentin;Vimentin;Vimentin;Vimentin;Vimentin	25.9988	25.9595	27.4246	27.4817	24.7118	24.7377	25.0078	25.0439	26.0324	26.2005	26.8068	26.8445	26.7949	26.7519	27.0596	27.12	26.6332	26.8328	26.1338	26.2693	26.677	26.6969	26.0692	26.2362	27.0068	27.1236	28.1236	28.1894	25.3264	25.3257	26.3655	26.4251	26.8277	26.9259	25.9689	26.1055	26.1559	26.1688	26.4148	26.3992	+	Responders_Nonresponder	0.0306214	-0.552574	-2.2601
IST1	P53990;P53990-2;P53990-5;P53990-4;P53990-3;P53990-6	IST1_HUMAN	IST1 homolog	18.9885	18.854	20.1833	20.4052	18.9357	19.16	18.8834	18.4678	18.0931	19.2167	20.1641	20.2728	20.0791	20.2715	20.1438	20.3739	19.6336	19.8115	20.228	20.3221	20.0063	20.1466	19.5912	19.1244	19.5897	19.3119	19.883	19.7103	19.3502	18.9517	18.5782	18.8819	19.2525	18.8017	19.6974	19.3767	19.9749	19.7492	17.6464	19.506	+	Responders_Nonresponder	0.00652303	-0.554443	-2.88013
TWF2	Q12792;Q12792-3;Q12792-4;Q6IBS0;Q6IBS0	TWF1_HUMAN;TWF2_HUMAN;TWF2_HUMAN	Twinfilin-1;Twinfilin-2	19.7057	19.7902	19.7992	19.6361	19.301	18.8358	17.344	18.3442	18.1834	17.5031	20.2966	20.2596	19.9246	20.0471	19.668	19.5459	19.6807	19.7278	19.3594	19.4049	19.7467	19.7762	18.243	18.5823	19.0501	19.1378	20.4213	20.3626	18.6499	18.4784	18.5815	18.7109	18.685	18.4005	19.0809	19.4415	18.9717	19.1538	17.678	18.714	+	Responders_Nonresponder	0.0220743	-0.558559	-2.39119
HEXA	P06865	HEXA_HUMAN	Beta-hexosaminidase subunit alpha	19.453	20.0112	21.1871	21.3186	20.5103	20.4839	20.9943	21.0411	20.4456	20.5406	21.0241	20.9282	20.8721	20.8933	21.4449	21.4348	21.8622	21.6911	21.452	21.5905	21.7168	21.5072	20.8991	21.0181	21.6147	21.5398	22.088	22.0247	21.7434	21.5703	20.985	20.9346	21.7068	21.7839	21.4108	21.5488	20.5931	20.7756	21.6153	21.5316	+	Responders_Nonresponder	0.00142954	-0.562346	-3.50557
H6PD	O95479;O95479-2	G6PE_HUMAN	GDH/6PGL endoplasmic bifunctional protein	18.3128	18.4646	19.2019	19.1198	19.2621	19.1209	18.91	19.0001	16.5511	16.1138	19.2538	19.0836	19.8497	19.7976	19.7906	19.8356	19.6898	19.4369	18.6797	18.7734	19.7156	19.6586	19.6901	19.3227	19.088	19.1127	19.9177	19.7733	18.0957	18.3532	17.9075	18.5427	18.9138	18.5132	18.4526	18.308	19.3607	19.6368	16.9157	18.2836	+	Responders_Nonresponder	0.0460473	-0.569002	-2.07361
HIGD1A	Q9Y241	HIG1A_HUMAN	HIG1 domain family member 1A, mitochondrial	19.7952	19.3572	18.649	19.2837	20.4805	21.4924	19.4655	19.8256	20.8203	21.1686	20.8557	20.8978	20.2714	20.7739	20.928	21.1405	21.6417	21.7625	21.7537	21.5167	21.2133	21.4632	21.8598	21.698	20.1913	21.3446	20.9801	21.4056	21.2258	20.9345	22.1144	21.874	20.8309	21.3617	21.5883	21.5133	21.747	22.5474	21.4049	21.2932	+	Responders_Nonresponder	0.0475546	-0.57477	-2.09693
LHPP	Q9H008;Q9H008-2	LHPP_HUMAN	Phospholysine phosphohistidine inorganic pyrophosphate phosphatase	20.6185	20.8365	20.0994	19.6012	20.5614	20.4628	20.5219	20.4363	19.6208	17.8459	20.7492	20.5895	21.2925	21.2715	21.3351	21.3205	20.994	21.2648	20.5691	20.6707	20.5236	20.5552	19.7447	18.56	19.7494	20.5515	20.9432	20.9597	18.6817	19.335	20.1367	19.4638	20.8471	20.784	20.7505	20.6012	20.1338	20.3413	19.5251	20.2828	+	Responders_Nonresponder	0.0198443	-0.580487	-2.44543
EMD	P50402	EMD_HUMAN	Emerin	20.6005	20.5746	20.4838	20.4972	19.9266	20.3382	20.1313	20.0402	20.3575	20.0834	21.3355	21.5604	21.8026	21.7028	21.1478	21.1731	20.4835	20.5103	20.8978	21.1381	21.1615	21.034	20.2731	20.5486	21.0797	21.1768	21.5359	21.4547	21.1117	21.0351	19.9698	20.1697	20.6916	20.8694	20.3087	20.456	20.3854	20.488	19.6122	20.2311	+	Responders_Nonresponder	0.000174337	-0.581259	-4.18496
VPS4B	O75351;Q9UN37;O75351	VPS4B_HUMAN;VPS4A_HUMAN;VPS4B_HUMAN	Vacuolar protein sorting-associated protein 4B;Vacuolar protein sorting-associated protein 4B	18.6547	18.6255	19.624	19.9291	18.4421	18.1977	18.2383	17.9628	17.8988	19.4657	19.6665	19.9385	19.8003	19.4912	20.2874	20.1181	20.2202	20.0788	19.7612	19.4615	19.9008	20.1505	19.4396	19.8904	19.5998	19.6142	20.0697	20.0982	18.3274	18.3387	19.0018	18.6483	18.2623	18.5792	20.0607	19.4438	19.6892	19.5182	20.0223	19.912	+	Responders_Nonresponder	0.0114048	-0.581417	-2.67186
SEC23A	Q15436;Q15436-2;Q15437;Q15436	SC23A_HUMAN;SC23A_HUMAN;SC23B_HUMAN	Protein transport protein Sec23A;Protein transport protein Sec23A	19.7074	19.7129	19.9867	19.8272	18.3738	19.4069	19.249	19.7366	19.5347	18.7223	20.4018	20.4215	20.4274	20.4413	20.477	20.5336	20.2521	20.273	19.8712	19.5566	20.5003	20.5593	18.4982	18.3671	19.6053	19.4169	20.5569	20.6764	19.3976	19.503	17.5451	18.6687	18.5773	18.4895	19.9958	19.9787	19.3365	19.1043	17.4903	19.2726	+	Responders_Nonresponder	0.0232612	-0.582868	-2.36463
RRAS	P10301;P10301;P62070;P62070-4	RRAS_HUMAN;RRAS2_HUMAN;RRAS_HUMAN	Ras-related protein R-Ras;Ras-related protein R-Ras	20.9565	21.224	20.8946	20.9698	20.7668	20.571	20.5425	20.0893	19.8094	20.2842	21.5426	21.7002	21.7882	21.7	21.7732	21.8937	21.6876	21.3655	21.5065	21.2546	21.7028	21.7295	21.2272	21.0892	20.7039	21.4229	21.9935	21.9293	20.916	20.95	21.1485	21.4378	21.4487	21.5432	20.7206	20.7437	20.5153	20.7308	20.2495	20.8205	+	Responders_Nonresponder	0.00030615	-0.586109	-3.97691
OTUB1	Q96FW1;Q96FW1-2	OTUB1_HUMAN	Ubiquitin thioesterase OTUB1	20.8221	21.128	21.242	21.1891	20.8386	20.6466	20.7271	20.9313	20.9742	21.0758	21.5401	21.7078	21.7513	21.7683	21.9982	21.9914	21.9987	21.8123	22.0268	21.9903	22.0282	22.0134	20.8837	20.2196	21.6582	21.736	21.5891	21.5616	21.4535	21.4146	20.9735	21.413	21.4683	20.9667	22.1943	21.8754	22.1129	22.1611	21.313	21.4539	+	Responders_Nonresponder	0.000114003	-0.592323	-4.48517
PARVA	Q9NVD7;Q9HBI1;Q9HBI1-2;Q9HBI1-3;Q9NVD7;Q9NVD7-2	PARVA_HUMAN;PARVB_HUMAN;PARVA_HUMAN	Beta-parvin;Alpha-parvin	20.1159	20.3101	19.6016	19.6316	18.7822	18.5664	19.6511	19.5445	18.7961	19.2287	20.7557	20.7986	20.802	20.7152	20.8947	20.4915	20.6722	20.5642	20.1549	20.3184	21.0395	20.9121	19.6177	19.8321	20.4015	20.6179	21.0933	20.8916	19.4017	19.0886	20.3098	20.408	20.7076	20.8458	19.9317	19.4016	20.1715	19.7114	17.6076	19.0077	+	Responders_Nonresponder	0.0143146	-0.593834	-2.56976
CALD1	Q05682;Q05682-2;Q05682-3;Q05682-6;Q05682-4;Q05682-5;Q05682;Q05682-2;Q05682-3;Q05682-4;Q05682-5;Q05682-6	CALD1_HUMAN;CALD1_HUMAN;CALD1_HUMAN	Caldesmon;Isoform 4 of Caldesmon;Caldesmon	20.2372	20.1161	20.8744	20.9176	19.0025	18.6721	20.0011	19.7917	19.0433	19.1306	21.4564	21.4738	20.88	20.8538	20.3836	20.4202	20.3084	20.2734	20.5214	20.6621	20.4562	20.5093	19.3867	19.718	20.804	20.7796	21.6994	21.65	19.0169	19.054	20.116	20.6516	20.437	20.3825	18.8885	18.7656	20.082	20.204	19.0563	19.5319	+	Responders_Nonresponder	0.0214847	-0.595705	-2.40362
HPX	P02790	HEMO_HUMAN	Hemopexin	20.7994	20.848	22.8951	22.6763	21.1093	21.0968	21.2042	21.0715	20.7421	20.73	21.5939	21.6433	22.1372	22.1853	23.212	23.1633	22.7035	22.8639	22.5445	22.7164	22.1936	22.1965	21.9988	22.068	21.4986	21.3057	22.4567	22.3932	21.099	21.1162	21.3458	21.4431	21.6531	21.6925	22.8932	22.8543	21.8848	21.7834	22.368	22.4526	+	Responders_Nonresponder	0.0112785	-0.596437	-2.695
ITIH2	P19823	ITIH2_HUMAN	Inter-alpha-trypsin inhibitor heavy chain H2	19.5694	19.4567	22.8085	22.7772	19.609	19.5844	19.4844	19.5073	19.2753	19.4795	20.2137	20.1654	20.926	20.9603	21.7944	21.8519	21.4358	21.3626	20.8948	20.7827	20.5525	20.6379	20.0221	19.9701	20.1222	20.1865	22.1098	22.0431	19.6879	19.7079	19.6025	19.9766	20.3489	20.2907	20.8349	20.6643	19.9529	20.1624	20.537	20.3173	+	Responders_Nonresponder	0.0493481	-0.597882	-2.04991
LEMD2	Q8NC56	LEMD2_HUMAN	LEM domain-containing protein 2	20.1651	20.228	18.0337	18.8852	19.1802	19.0384	19.5458	19.4648	18.2008	17.8311	19.8247	19.6566	20.4816	20.5813	20.1116	20.0805	19.2736	19.3427	19.3786	19.3714	19.4803	19.4109	17.4278	17.8258	19.7341	19.8778	20.118	19.7069	19.4884	19.6107	18.8157	18.911	19.2637	19.4137	18.3251	18.8471	19.2453	19.1418	18.8742	17.3846	+	Responders_Nonresponder	0.0172559	-0.603319	-2.51425
AHNAK	Q09666	AHNK_HUMAN	Neuroblast differentiation-associated protein AHNAK	17.9672	18.4312	18.5311	18.9119	17.5581	18.2241	18.0207	18.2666	18.7625	17.9844	19.3776	19.2408	19.4864	19.4513	19.5611	19.7152	19.8626	20.0493	19.2931	19.0673	19.5059	19.6822	18.9163	18.1393	19.5455	19.3884	19.2754	19.5306	17.7882	17.9832	18.7757	19.051	19.0821	19.2492	19.2891	19.2363	18.7527	18.9173	18.8358	19.1771	+	Responders_Nonresponder	0.00145603	-0.610928	-3.45164
LGALS9	O00182;O00182-2;O00182-3;O00182-6	LEG9_HUMAN	Galectin-9	18.9659	18.8922	20.3211	20.0062	19.843	19.7611	21.6162	21.4199	20.1985	20.7136	20.9666	20.8228	21.0234	21.0387	21.134	21.254	21.5357	21.3308	21.2817	21.0177	21.681	21.5186	19.5887	20.245	21.009	20.6629	20.7531	20.168	21.1278	20.8362	21.35	20.698	20.2811	20.4933	21.1205	20.9143	21.5299	21.2708	20.8685	20.4749	+	Responders_Nonresponder	0.00685378	-0.611556	-2.95504
CAPNS1	P04632;Q96L46;P04632	CPNS1_HUMAN;CPNS1_HUMAN;CPNS2_HUMAN	Calpain small subunit 1;Calpain small subunit 1	22.4539	22.2203	22.077	21.6189	21.3455	21.8371	21.7762	21.6948	21.4316	21.2279	22.6081	22.8271	22.6109	22.7711	22.8881	23.1552	22.6301	23.3941	22.5198	22.8985	22.8287	23.074	21.9312	22.3594	22.1789	22.4561	23.0194	22.8045	21.4646	21.4229	21.763	22.2797	21.9389	21.9337	22.5151	22.7707	22.8615	22.8661	22.3507	22.5134	+	Responders_Nonresponder	0.000228756	-0.611733	-4.07225
POFUT1	Q9H488;Q9H488-2	OFUT1_HUMAN	GDP-fucose protein O-fucosyltransferase 1	18.49	18.4959	19.2358	19.2568	19.9384	18.8682	19.8671	20.3159	17.0299	17.9045	19.5006	19.584	20.0191	20.0769	19.9025	19.7228	19.5497	19.7332	20.5652	20.5145	20.5744	20.6314	19.8407	19.882	19.9875	20.2596	20.4526	20.2523	21.2633	21.3375	20.9672	20.9966	19.9485	18.9423	20.4645	20.4993	20.6333	20.59	20.0909	20.1794	+	Responders_Nonresponder	0.0386712	-0.612526	-2.18348
GLB1	P16278;P16278-2;P16278-3	BGAL_HUMAN	Beta-galactosidase	20.0817	19.9299	19.7747	19.9727	19.8416	19.8596	20.3148	20.4536	19.4573	19.1359	20.1986	20.3124	20.2762	20.4976	20.5614	20.5489	20.9386	20.9817	20.7422	20.7142	20.8647	20.9533	20.2472	20.282	20.3187	20.1692	20.5486	20.3583	20.8441	20.8803	19.5426	19.9623	19.4798	19.7004	20.2717	20.1021	20.7147	20.7782	21.1338	21.1357	+	Responders_Nonresponder	1.0639e-05	-0.614041	-5.07084
PPA2	Q9H2U2;Q9H2U2-2;Q9H2U2-3	IPYR2_HUMAN	Inorganic pyrophosphatase 2, mitochondrial	19.9564	20.1907	19.6291	19.8608	20.1202	20.0891	19.4575	20.0625	17.5713	19.6747	20.7112	20.6281	20.5296	20.4028	20.5518	20.4446	20.8993	20.5789	21.2175	21.0737	21.567	21.5881	20.387	20.8736	20.6389	20.4858	20.4952	20.1216	20.7999	20.6356	19.1659	19.2879	20.2053	20.0319	20.6724	20.6953	20.3097	19.9462	20.0442	19.3814	+	Responders_Nonresponder	0.00707285	-0.618487	-2.90001
LXN	Q9BS40	LXN_HUMAN	Latexin	19.8972	19.915	19.239	19.075	18.1774	18.855	18.5389	18.4235	19.046	19.6144	19.6161	19.643	20.8135	20.7877	20.8188	20.8188	20.8751	20.8423	19.7539	20.0866	20.4619	20.4176	20.0285	19.8505	20.52	20.5379	20.3705	20.3154	18.3963	18.157	20.2262	20.2044	21.3977	21.52	20.649	20.6325	19.9248	19.9481	20.3602	20.2564	+	Responders_Nonresponder	0.0211534	-0.618685	-2.40838
DPP3	Q9NY33;Q9NY33-4	DPP3_HUMAN	Dipeptidyl peptidase 3	20.1273	20.4124	19.8854	20.0761	20.9208	20.5937	20.2985	20.4608	19.4906	19.3403	20.5289	20.4877	21.1474	21.0996	21.4877	21.5366	21.2439	21.1247	21.39	21.3545	21.4111	21.3913	19.8266	20.0223	20.4506	20.1202	21.0689	20.9986	20.1196	20.0955	19.2242	19.5252	18.2683	18.8156	21.1442	21.113	21.1471	21.0831	20.8387	20.7044	+	Responders_Nonresponder	0.00858524	-0.619866	-2.7763
CSRP1	P21291	CSRP1_HUMAN	Cysteine and glycine-rich protein 1	20.7261	20.7992	20.5447	20.5899	19.2033	19.2899	20.1024	20.1867	20.0746	19.3501	21.5062	21.5834	21.0034	21.1026	21.1542	21.2192	20.6695	20.5634	21.2328	21.0989	22.0043	22.1117	20.439	20.876	20.9292	21.2254	22.4744	22.565	19.2066	19.1218	20.5407	20.7635	21.5159	21.4845	20.5256	20.3202	20.3438	20.3911	19.7462	19.9821	+	Responders_Nonresponder	0.0117833	-0.643322	-2.65542
CDH17	Q12864	CAD17_HUMAN	Cadherin-17	20.4855	20.6347	20.4466	20.1051	21.6503	21.725	21.4412	21.389	20.0982	19.9002	21.7546	21.869	21.6923	21.7761	21.7911	21.8451	22.8184	22.8527	22.3671	22.5178	22.7094	22.6763	22.3126	22.2042	21.1086	21.2152	20.5677	20.6672	22.0398	21.9845	21.0917	21.1865	20.6743	20.6189	22.3445	22.3864	21.6304	21.6303	22.1058	22.2288	+	Responders_Nonresponder	0.0113532	-0.648394	-2.67651
CFB	P00751	CFAB_HUMAN	Complement factor B	17.5856	17.8726	20.9906	20.9275	18.4515	18.4494	18.6395	18.9546	17.2388	17.7886	19.2247	19.2326	19.8196	19.7077	19.8083	19.9164	19.8755	19.9246	19.7345	19.7754	19.3092	19.3065	19.6611	19.6587	17.875	18.0195	20.4296	20.4585	19.7731	19.6671	19.169	17.4772	18.0405	18.1815	19.3573	19.2797	18.9467	19.0345	17.1976	19.278	+	Responders_Nonresponder	0.0436991	-0.648598	-2.10751
GLUD1	P49448;P00367;P00367-3	DHE3_HUMAN	Glutamate dehydrogenase 1, mitochondrial	21.4249	21.7255	21.3976	21.3411	21.6649	21.7118	20.5968	20.4481	20.1929	19.3984	22.0847	22.1594	22.0081	22.0291	22.3919	22.4304	21.861	22.2065	22.0868	22.1907	22.5919	22.7191	21.4655	21.5029	21.4764	21.563	21.7869	21.7285	20.8234	20.8135	20.2518	20.829	20.2935	19.9403	21.183	21.4988	21.5378	21.7558	21.2698	21.6085	+	Responders_Nonresponder	0.00511782	-0.648804	-2.97383
UQCRH	P07919	QCR6_HUMAN	Cytochrome b-c1 complex subunit 6, mitochondrial	19.7936	19.8125	17.5172	19.0773	18.5103	18.2762	19.3109	19.412	18.567	18.4694	20.0865	19.976	20.0006	19.9491	20.2755	20.1876	19.7222	19.6309	20.0953	20.246	20.3484	20.3409	19.7653	19.6206	19.5706	19.0847	19.01	18.1244	20.4378	20.4136	20.5334	20.5631	19.555	19.5125	19.239	19.0579	20.5732	20.6653	18.7736	19.7912	+	Responders_Nonresponder	0.00586914	-0.66387	-2.95034
SGSH	P51688	SPHM_HUMAN	N-sulphoglucosamine sulphohydrolase	18.4039	18.3977	18.9098	19.1038	18.7412	18.9014	18.796	18.8586	18.6946	19.378	19.6689	19.4922	20.1823	20.2917	20.1739	20.0209	20.4555	20.5912	20.3655	20.3967	20.7989	20.6648	20.0504	19.8478	20.2056	20.4863	20.5893	20.2817	19.843	19.659	20.0919	20.152	19.9663	19.3373	20.4563	20.4808	18.9774	19.1241	20.8782	20.676	+	Responders_Nonresponder	0.00396389	-0.668647	-3.12214
GALT	P07902	GALT_HUMAN	Galactose-1-phosphate uridylyltransferase	19.9638	19.7762	18.6258	18.606	16.7656	16.2325	20.8016	20.6663	18.2132	17.8293	19.4561	19.1821	19.7811	19.5073	19.7691	19.9174	19.1978	19.4096	18.6256	19.1034	19.3639	19.365	17.2714	17.5836	19.1725	19.331	19.2148	19.1572	19.4325	19.1531	17.6196	18.0762	18.4629	18.7409	18.7322	18.5889	19.2915	19.3642	18.8611	18.5075	+	Responders_Nonresponder	0.0411139	-0.673539	-2.18554
FUCA1	P04066	FUCO_HUMAN	Tissue alpha-L-fucosidase	20.2338	20.4744	20.2406	20.3464	21.0076	21.0808	20.5265	20.7042	20.2685	20.2726	20.6165	20.7174	21.4844	21.3464	22.4005	22.2432	24.0482	24.0633	22.8137	22.6984	22.539	22.3269	22.3425	22.1934	21.8235	21.6777	20.3368	20.4567	20.5223	20.4719	22.2401	21.9212	21.1925	21.4023	22.3756	22.327	21.2728	21.4246	23.5811	23.8841	+	Responders_Nonresponder	0.0490321	-0.676598	-2.03483
ST14	Q9Y5Y6	ST14_HUMAN	Suppressor of tumorigenicity 14 protein	17.6589	17.6861	16.8644	17.2348	18.9159	18.6699	18.4585	18.6404	17.1178	17.9243	18.8332	18.2651	19.2607	19.3167	19.3413	19.3716	19.9044	19.6903	19.5359	19.4152	19.3833	19.2604	17.6827	17.9757	18.7445	18.5948	18.2393	18.3299	19.6999	19.6693	18.934	18.565	17.8582	17.9663	19.6125	19.498	18.5223	18.523	18.4506	17.8885	+	Responders_Nonresponder	0.00656751	-0.676624	-2.89957
ISOC2	Q96AB3;Q96AB3-2;Q96AB3-3	ISOC2_HUMAN	Isochorismatase domain-containing protein 2	21.5329	21.4028	19.2042	18.5377	19.9425	20.0045	19.4869	19.0086	18.402	18.4459	20.5667	20.4619	20.4625	20.2226	20.6279	20.6177	19.872	20.7427	20.1611	20.5493	20.3744	20.6172	19.2428	18.8635	19.7706	19.9973	20.2905	19.9799	18.3994	18.1186	18.0444	18.5323	19.3371	18.2962	19.2054	19.5689	20.5234	20.508	20.6635	20.3051	+	Responders_Nonresponder	0.0222954	-0.67753	-2.39721
KRAS	P01116;P01116-2;P01111;P01116;P01116-2;P01116;P01116-2	RASK_HUMAN;RASN_HUMAN;RASK_HUMAN;RASK_HUMAN;RASK_HUMAN	GTPase NRas;GTPase KRas;Isoform 2B of GTPase KRas;GTPase KRas	18.7867	18.958	17.758	17.7945	17.4848	18.0331	17.3235	17.7145	17.4852	17.3548	18.2714	18.6901	18.2448	18.5688	18.6461	19.0245	19.0835	18.6359	18.7826	18.7012	18.8848	18.6462	15.8754	16.5076	18.3943	18.1312	20.0384	19.9584	18.1064	17.9551	17.4196	18.6342	17.2121	17.0951	18.1073	18.45	18.357	18.1024	17.3486	17.9619	+	Responders_Nonresponder	0.00782861	-0.679276	-2.81796
EHD2	Q9NZN4;Q9NZN4-2;Q9H223;Q9NZN4;Q9H4M9;Q9NZN3;Q9NZN3-2;Q9NZN4;Q9NZN4-2	EHD2_HUMAN;EHD4_HUMAN;EHD1_HUMAN;EHD2_HUMAN;EHD3_HUMAN;EHD2_HUMAN	EH domain-containing protein 4;EH domain-containing protein 1;EH domain-containing protein 2	20.6582	20.7404	19.7329	19.241	18.5385	18.5174	19.2921	19.0799	18.3343	17.8568	20.6507	20.6308	21.1083	20.9987	21.8034	21.7165	21.0781	21.1304	20.5138	20.4763	21.2149	21.1431	20.5146	20.4028	21.1958	20.8605	20.5111	20.5782	17.6135	18.0915	19.9523	20.2704	20.4053	20.0039	19.2877	19.4587	18.9083	18.9561	20.1223	20.0827	+	Responders_Nonresponder	0.0410545	-0.688697	-2.11562
ACSF3	Q4G176	ACSF3_HUMAN	Malonate--CoA ligase ACSF3, mitochondrial	18.8497	19.186	18.0593	18.3645	18.5329	16.6694	18.2239	17.9529	17.4636	16.1547	19.83	19.696	19.952	19.987	19.9587	19.9042	19.6974	19.4056	19.8116	19.7983	20.0681	19.9732	20.2356	20.068	19.3074	19.2094	18.8232	18.5737	19.0625	19.0945	18.3234	18.8558	18.0177	17.8221	18.8009	18.8	18.5528	18.6791	17.9317	17.5947	+	Responders_Nonresponder	0.0277489	-0.68927	-2.30557
SERPINA1	P01009;P01009-2;P01009-3	A1AT_HUMAN	Alpha-1-antitrypsin	20.7179	20.8955	24.3137	24.3131	21.0102	21.0036	21.3573	21.3452	21.5223	21.6246	22.2082	22.225	22.5852	22.753	23.2278	23.1418	23.1239	23.288	23.2499	23.2325	23.2585	23.2642	22.3548	22.3902	22.3115	22.2423	23.4552	23.39	21.1392	21.0011	21.2492	21.2399	22.5652	22.5219	23.5623	23.6671	22.7254	22.648	22.8937	22.9942	+	Responders_Nonresponder	0.0318208	-0.705549	-2.2711
SLC25A12	O75746;O75746;O75746-2;Q9UJS0;Q9UJS0-2	CMC1_HUMAN;CMC1_HUMAN;CMC2_HUMAN	Calcium-binding mitochondrial carrier protein Aralar1;Calcium-binding mitochondrial carrier protein Aralar1	19.0601	18.8144	18.3183	18.5548	17.0197	16.2129	18.1798	18.3463	16.3932	17.7007	20.0133	19.7633	19.7433	19.8748	20.0806	20.0116	19.2098	19.1271	19.4494	18.9947	20.1088	20.1287	19.4196	19.6844	19.4435	19.078	19.2627	19.1033	19.1726	19.0752	17.4079	17.7763	16.864	16.3789	19.4972	19.2134	18.2747	18.3701	18.2001	17.823	+	Responders_Nonresponder	0.0412191	-0.706786	-2.11732
ECHDC1	Q9NTX5;Q9NTX5-2;Q9NTX5-3;Q9NTX5-4;Q9NTX5-5;Q9NTX5-6	ECHD1_HUMAN	Ethylmalonyl-CoA decarboxylase	21.3728	21.1518	19.9271	19.9429	20.1713	19.9457	19.5212	19.2572	19.5692	18.9648	20.9951	20.9023	21.4812	21.4202	21.8785	21.9221	21.2385	21.1483	21.9055	21.9743	21.6751	21.7221	21.244	21.1172	21.2191	21.2581	21.259	21.3366	20.2714	20.1758	21.3894	21.2044	21.0208	21.0169	21.8207	21.7213	21.7003	21.7165	20.9773	21.1284	+	Responders_Nonresponder	0.00669232	-0.712216	-2.95828
APCS	P02743	SAMP_HUMAN	Serum amyloid P-component	19.7775	19.9342	23.3571	23.324	20.3903	20.33	21.6666	21.7081	21.6346	21.5907	22.0193	22.0565	22.8432	22.8775	23.034	23.0115	22.8616	22.9809	21.5942	21.7864	22.8651	22.8371	22.7054	22.7692	21.5262	21.5711	23.7428	23.7225	20.6966	20.8938	22.82	22.8252	23.8657	23.9231	21.7893	21.6479	21.298	21.2683	21.8415	22.0197	+	Responders_Nonresponder	0.0379501	-0.713681	-2.15907
HGS	O14964;O14964-2	HGS_HUMAN	Hepatocyte growth factor-regulated tyrosine kinase substrate	16.9818	17.7035	18.7642	18.7461	17.8981	17.0837	17.7067	17.2419	18.3095	17.4019	18.8767	18.5216	18.7037	18.4879	18.258	18.8284	18.3826	18.1013	18.4476	18.3335	18.8114	18.5479	17.9554	16.9538	18.1773	18.2393	18.5263	18.8449	17.9732	18.1257	15.3496	15.9794	18.0807	17.7113	17.1226	18.0451	17.4155	17.9597	16.7427	17.8341	+	Responders_Nonresponder	0.00564891	-0.714007	-3.01579
NDUFB9	Q9Y6M9	NDUB9_HUMAN	NADH dehydrogenase [ubiquinone] 1 beta subcomplex subunit 9	19.8981	19.2269	19.2067	18.6657	18.699	18.9268	18.7403	18.0696	19.8321	18.7509	20.4797	20.6626	20.946	20.9458	20.7423	21.0692	20.3729	20.0461	20.4132	20.2755	20.6903	20.8564	19.2808	18.9637	20.3561	20.1299	20.0012	20.3147	19.7157	19.6468	19.1654	19.7866	19.3196	18.5604	20.3689	20.5304	19.5838	19.1305	18.3758	19.6467	+	Responders_Nonresponder	0.00385228	-0.715059	-3.08178
ALB	P02768;P02768-2;P02768-3	ALBU_HUMAN	Albumin	25.2711	25.222	26.4297	26.4069	24.8944	24.9339	25.1635	25.1416	24.9429	24.9062	25.7566	25.8415	26.4361	26.4741	27.0334	27.0891	26.7243	26.7714	26.1445	26.1878	26.5975	26.6636	25.9736	25.9444	25.5939	25.643	26.9736	27.0077	24.893	24.9982	24.8255	24.8592	25.9549	25.945	26.8174	26.8744	25.6945	25.7499	26.4306	26.4729	+	Responders_Nonresponder	0.00166936	-0.718585	-3.41256
PPM1F	P49593;P49593-2	PPM1F_HUMAN	Protein phosphatase 1F	18.2703	18.3867	19.6706	19.6475	17.1955	17.8905	18.7612	18.3267	18.7092	18.9095	19.5323	19.3183	20.0714	19.9622	19.7574	19.9586	18.6572	18.7739	18.4676	18.2588	19.2843	19.1939	18.7612	18.1498	18.3054	18.3721	20.6014	20.6653	18.5944	18.1757	17.9368	18.5166	19.0354	18.8762	18.5123	17.8432	19.0963	19.0129	18.7614	17.7438	+	Responders_Nonresponder	0.00190549	-0.719061	-3.33685
QSOX1	O00391;O00391-2	QSOX1_HUMAN	Sulfhydryl oxidase 1	16.9886	18.1706	18.9247	19.0814	19.1444	18.1396	19.2711	19.4683	17.9487	18.8178	18.8599	18.6774	19.838	19.6539	21.1981	21.1856	20.9785	21.045	20.9983	21.0675	20.6766	20.7619	19.471	19.8153	19.9229	19.4174	19.3002	19.1575	18.6395	18.4859	19.709	19.0853	18.3596	18.915	21.0315	21.062	20.1904	20.181	19.9672	19.9916	+	Responders_Nonresponder	0.0282849	-0.722179	-2.28485
H1-0	P07305;P07305-2	H10_HUMAN	Histone H1.0	21.0421	21.2283	22.5976	22.5469	21.5375	21.4678	22.2815	22.3327	21.349	21.4552	22.0126	22.0286	22.2647	22.2724	22.0793	22.1771	21.9652	22.0378	22.9065	22.9239	22.8808	22.9019	22.5241	22.593	22.5178	22.5397	23.5477	23.472	24.5084	24.4437	21.1472	22.0798	22.4794	22.4138	21.3956	21.5014	22.1338	22.0865	22.1722	21.9056	+	Responders_Nonresponder	0.00175015	-0.7223	-3.36783
GSDMD	P57764	GSDMD_HUMAN	Gasdermin-D	19.9654	20.0909	19.803	20.0517	19.98	19.8276	20.2194	20.1044	19.4725	19.759	20.5545	20.5094	20.7225	20.6871	21.0214	21.0999	21.3953	21.2713	21.25	21.2834	21.3894	21.2527	20.2717	19.0266	20.6596	20.6361	18.9635	19.7245	19.7243	19.8648	19.2411	19.8036	20.588	20.4498	20.4733	20.2141	21.2983	21.508	20.1551	20.8367	+	Responders_Nonresponder	0.00020679	-0.729027	-4.12612
FAHD1	Q6P587;Q6P587-2;Q6P587-3	FAHD1_HUMAN	Acylpyruvase FAHD1, mitochondrial	19.4256	19.4565	18.8575	18.5348	18.2443	18.8245	16.6511	17.6492	18.2959	18.7009	19.9595	20.0438	20.0997	19.9042	20.1056	19.6911	19.6266	19.4067	19.8709	19.5478	19.7388	19.74	19.4035	19.5369	19.3918	19.3475	18.8823	18.809	18.936	19.0337	17.5457	19.5855	19.0529	19.6143	19.7563	19.69	19.7367	19.965	19.2702	19.3474	+	Responders_Nonresponder	0.00313376	-0.735182	-3.29602
CP	P00450	CERU_HUMAN	Ceruloplasmin	18.2502	18.0526	22.2442	22.1103	18.8912	18.4707	18.5312	18.6027	18.6368	17.9922	19.5851	19.5823	20.496	20.4174	21.0938	21.1563	20.8039	20.7056	20.6358	20.4926	20.0148	19.9251	19.4283	19.7535	19.1558	18.6443	20.9363	21.1226	18.3919	18.51	18.8582	17.9733	18.6725	19.4123	19.8886	19.7479	18.9293	18.7446	19.1625	19.5375	+	Responders_Nonresponder	0.0426814	-0.744464	-2.11491
MYL9	P24844	MYL9_HUMAN	Myosin regulatory light polypeptide 9	20.8682	20.9655	20.9804	21.0942	19.1191	19.1776	20.6868	20.9722	19.7157	18.793	21.8015	21.5753	21.4693	21.535	22.0224	22.0435	21.289	21.3035	21.2319	20.8575	22.2467	22.3479	21.2564	21.7054	21.8911	21.8257	23.0366	23.3792	20.0235	19.8905	22.8324	23.031	22.8808	22.749	20.1392	20.2825	21.3524	21.2093	20.6247	20.7069	+	Responders_Nonresponder	0.0322472	-0.7651	-2.23982
PGAM1	P18669	PGAM1_HUMAN	Phosphoglycerate mutase 1	20.6079	20.2411	21.3293	21.0802	20.9741	20.77	20.3861	20.0148	21.0908	21.0358	21.5874	21.6195	21.9345	22.0529	22.0428	22.1824	21.6277	21.7376	21.8179	21.7059	22.265	22.1637	20.8586	20.4114	20.8855	20.9197	22.292	22.244	20.4662	20.2603	20.2822	20.7674	20.5962	20.4451	21.5224	21.5614	22.0665	22.1396	20.9309	20.6862	+	Responders_Nonresponder	0.000123132	-0.765937	-4.30338
LDHB	P07195;P07864;P00338;P00338-2;P00338-3;P00338-4;P00338-5;Q6ZMR3;P07195	LDHA_HUMAN;LDHB_HUMAN;LDHB_HUMAN	L-lactate dehydrogenase A chain;L-lactate dehydrogenase B chain	22.0669	21.8449	23.5331	23.5481	20.7727	20.8184	23.1872	23.2023	24.8279	24.8886	24.1405	24.2156	23.5278	23.572	24.0096	23.9511	23.7087	23.8062	24.1678	24.3739	24.5247	24.5267	23.1008	23.108	24.042	24.0967	23.7854	23.8289	24.9705	24.9954	24.4579	24.5192	23.5723	23.5122	24.109	24.2312	24.5846	24.6955	24.1031	24.1193	+	Responders_Nonresponder	0.0221152	-0.769308	-2.47491
SQOR	Q9Y6N5	SQOR_HUMAN	Sulfide:quinone oxidoreductase, mitochondrial	22.2137	22.2475	22.162	22.2104	23.1734	23.2288	22.5007	22.492	21.47	21.2211	23.2692	23.4196	23.1416	23.1257	23.7196	23.687	23.7272	23.7536	24.072	24.0949	23.9941	23.9694	22.896	22.998	23.0252	23.0047	23.3718	23.3974	23.6217	23.5902	22.6564	22.6997	21.3771	21.2986	22.9371	22.9815	23.406	23.3538	23.0634	22.8593	+	Responders_Nonresponder	0.000544138	-0.770304	-3.77774
OAT	P04181	OAT_HUMAN	Ornithine aminotransferase, mitochondrial	20.5886	20.7665	20.0265	20.1738	16.1708	18.1651	19.9697	20.1335	17.1886	17.8666	19.8331	19.8741	20.3413	20.2697	19.7251	19.5673	19.6749	19.2039	20.3718	20.2661	21.1826	21.0212	17.1189	17.5723	18.5152	18.2705	19.3653	19.4645	20.4589	20.3692	19.656	19.4065	17.4699	18.3691	19.9609	19.9485	19.386	19.4381	19.4458	19.2403	+	Responders_Nonresponder	0.0465343	-0.770511	-2.08829
TTN	Q8WZ42;Q8WZ42-2;Q8WZ42-3;Q8WZ42-4;Q8WZ42-5;Q8WZ42-7;Q8WZ42-8;Q8WZ42-9;Q8WZ42-10;Q8WZ42-11;Q8WZ42-12;Q8WZ42-13	TITIN_HUMAN	Titin	20.6874	20.4167	22.2294	22.2028	22.3076	22.3794	21.4754	21.2331	21.5258	21.4912	21.311	22.1977	22.1534	22.1476	21.8461	22.0699	22.0208	22.0302	22.489	22.2248	20.7284	20.6496	21.997	21.4412	21.0722	21.044	24.2869	23.6519	22.3166	22.3352	20.5599	20.8819	23.8851	23.6047	21.7409	22.0168	21.4589	21.8284	22.1819	22.2509	+	Responders_Nonresponder	0.00304454	-0.774197	-3.17216
RBP1	P09455;P09455-2;P09455-3	RET1_HUMAN	Retinol-binding protein 1	19.1996	19.2768	16.3291	16.7988	17.8735	18.5446	18.2576	16.8727	17.584	18.08	19.0939	18.8724	20.0209	19.5641	19.6618	19.2821	19.3332	19.5787	19.2699	19.2217	19.3636	19.3073	18.517	18.6996	20.1335	20.2231	19.5127	19.6682	20.1559	20.1155	20.61	21.0448	20.027	19.8536	19.1584	18.7254	18.591	18.6542	19.172	19.5075	+	Responders_Nonresponder	0.0250127	-0.784013	-2.42256
ALAD	P13716;P13716-2	HEM2_HUMAN	Delta-aminolevulinic acid dehydratase	21.0409	21.1628	19.7637	19.6315	18.8179	20.0417	19.3327	19.3067	19.0046	18.6711	20.3983	20.439	21.004	20.8882	21.4588	21.4372	20.617	20.7492	20.8391	20.7567	20.9541	20.8068	19.2511	19.7613	20.1199	19.8133	21.0605	21.0196	18.4106	18.4638	18.3164	18.5813	19.9328	20.0901	19.8641	19.5653	20.129	20.2037	18.7144	19.2298	+	Responders_Nonresponder	0.00475237	-0.78746	-2.99992
A2M	P20742;P20742-2;P01023	A2MG_HUMAN	Alpha-2-macroglobulin	20.1656	20.0331	21.0246	20.835	19.6532	19.6744	20.5482	20.4516	20.6932	20.6143	20.9193	20.7458	21.6521	21.5889	21.949	21.9324	21.9734	21.8334	21.2155	21.1543	21.9968	21.9059	20.4893	20.6648	20.3609	20.6174	21.4313	21.4913	20.0763	20.0018	19.3585	18.527	20.2762	20.2826	21.3769	21.5093	20.8505	20.7887	20.8058	20.9777	+	Responders_Nonresponder	0.000790017	-0.808446	-3.67849
FTL	P02792	FRIL_HUMAN	Ferritin light chain	19.9684	20.116	23.8231	23.6909	20.1473	18.6614	20.7813	20.976	21.9854	22.0068	20.9164	20.977	22.0748	21.9411	21.3713	21.4227	20.6327	20.5744	20.8598	20.747	22.1389	22.0917	20.5485	20.6374	21.7298	21.866	24.2645	24.3007	21.6815	21.7428	21.7262	21.7866	23.9881	23.9619	21.0369	20.9277	21.8079	21.4645	23.0222	23.2263	+	Responders_Nonresponder	0.0471703	-0.809612	-2.05544
SIAE	Q9HAT2;Q9HAT2-2	SIAE_HUMAN	Sialate O-acetylesterase	20.18	19.7863	19.3587	19.8017	19.7915	20.0647	19.7396	20.1513	19.6676	19.6398	20.4902	20.4022	21.4381	21.4208	22.1054	22.2111	22.5737	22.5639	22.4559	22.5094	22.6331	22.6861	21.051	21.2782	21.5682	21.5369	20.4616	20.5894	18.6533	18.7977	20.721	20.8015	21.1907	20.5921	22.4107	22.4981	21.3052	21.4501	21.7529	21.8638	+	Responders_Nonresponder	0.020809	-0.812164	-2.41197
APOL2	Q9BQE5	APOL2_HUMAN	Apolipoprotein L2	20.1834	20.3393	19.9612	19.5257	15.7828	16.2936	18.4273	17.9054	17.4667	18.0983	19.5521	19.2285	19.4225	19.4074	18.9328	19.2878	19.8079	19.8428	19.0994	18.8569	19.4946	19.4489	18.6243	18.1791	19.7233	19.8398	20.2785	20.0383	19.8117	19.9045	19.4213	18.8468	19.4137	19.4851	18.7441	17.7754	19.5628	19.5273	17.9382	19.3636	+	Responders_Nonresponder	0.0175798	-0.822389	-2.57836
PCCA	P05165;P05165-2;P05165-3	PCCA_HUMAN	Propionyl-CoA carboxylase alpha chain, mitochondrial	21.4314	21.4765	19.1238	19.2156	19.595	19.274	18.66	19.4866	18.667	18.1477	20.662	20.5639	20.429	20.3461	20.5464	20.617	20.119	20.4792	20.5434	20.5009	21.5855	21.3953	19.696	19.0607	19.6087	19.7737	19.6914	19.8872	19.2184	18.7335	18.167	18.8509	22.3387	22.3838	19.8125	19.6953	19.1072	18.8162	18.561	19.2184	+	Responders_Nonresponder	0.0109421	-0.830922	-2.67586
EMILIN1	Q9Y6C2;Q9Y6C2-2	EMIL1_HUMAN	EMILIN-1	19.0191	18.5586	18.7702	18.543	18.2198	16.9053	18.2507	17.9799	16.6663	15.268	20.1691	20.0772	20.4393	20.3921	20.4332	20.3519	20.2649	19.83	19.4375	19.3233	20.25	20.22	19.9309	20.2994	20.2581	20.1946	20.5364	20.5589	17.5321	17.4164	19.8355	19.8564	19.8623	19.8209	19.8617	19.7066	18.1895	18.3187	19.0497	19.1794	+	Responders_Nonresponder	0.0411345	-0.835907	-2.137
SAA4	P35542	SAA4_HUMAN	Serum amyloid A-4 protein	16.9021	17.0282	20.401	20.6318	17.2663	17.6561	17.8297	17.9549	17.7684	17.3066	19.2125	19.4052	19.5103	19.1987	20.2365	20.2598	20.0869	19.9512	20.8658	20.5773	19.2358	19.2809	19.5787	19.2455	18.6885	18.3296	19.3957	19.2562	18.3992	18.566	18.7917	19.1927	20.2756	19.9384	20.4397	20.0237	19.2304	18.6977	19.1424	18.0914	+	Responders_Nonresponder	0.0129336	-0.878468	-2.66883
SEPTIN11	Q14141;Q14141-2;Q14141-3;Q14141-4;Q92599;Q92599-2;Q92599-3;Q92599-4;Q9NVA2;Q9NVA2-2;Q14141;Q14141-2;Q14141-3;Q14141-4;Q9NVA2;Q9NVA2-2;Q9NVA2;Q9NVA2-2	SEP11_HUMAN;SEPT6_HUMAN;SEPT8_HUMAN;SEP11_HUMAN;SEPT6_HUMAN;SEP11_HUMAN	Septin-6;Septin-6;Septin-11	18.6568	19.1063	20.4213	20.5058	19.4382	19.4649	20.0214	19.8013	18.2279	17.4729	20.5932	20.6823	20.4526	20.3709	20.4045	20.6548	19.6154	19.7527	19.9801	20.1078	20.6036	20.6458	17.6855	17.6637	19.2662	19.5232	20.1426	20.6028	19.3481	19.0463	18.4507	19.091	19.601	19.1814	19.3212	19.6085	19.7759	19.5635	19.1865	19.5314	+	Responders_Nonresponder	0.00102508	-0.896937	-3.68096
NAGLU	P54802	ANAG_HUMAN	Alpha-N-acetylglucosaminidase	16.5586	16.3559	16.4864	17.5986	16.4169	16.2292	18.097	18.3542	18.2584	17.3338	17.9421	17.2024	18.4118	17.9466	18.6646	18.5918	18.6486	19.4996	18.6646	18.6237	18.7908	18.8333	19.357	19.1926	18.4685	18.5036	20.0436	19.694	18.8384	18.9221	19.3793	17.8386	18.5422	17.1337	17.5503	16.183	17.9758	17.4585	18.5897	19.621	+	Responders_Nonresponder	0.00652816	-0.898834	-2.93014
SELENBP1	Q13228;Q13228-2;Q13228-3;Q13228-4	SBP1_HUMAN	Methanethiol oxidase	22.2209	22.2131	20.6371	20.7438	22.3517	22.4015	20.9001	21.0916	21.155	21.195	22.5075	22.5489	22.7472	22.7581	23.9432	23.9434	23.8549	23.9175	23.6135	23.6139	23.4084	23.4091	22.2883	22.2623	22.7639	22.757	21.41	21.2581	22.9537	22.9223	22.6018	22.6628	21.949	21.8992	23.2158	23.1802	22.4371	22.3672	23.6287	23.5573	+	Responders_Nonresponder	0.0016677	-0.902881	-3.39845
CPVL	Q9H3G5	CPVL_HUMAN	Probable serine carboxypeptidase CPVL	20.5413	20.5498	19.3762	19.346	17.261	18.2685	17.7659	18.1938	18.0318	18.1733	20.7061	20.7415	20.4432	20.4553	21.0076	20.8389	21.1089	21.1748	20.6091	20.602	20.9532	20.8969	20.86	20.622	20.8623	20.6639	20.5756	20.5111	20.0473	20.1523	19.973	20.332	19.7486	19.6515	20.4074	20.4965	19.1682	18.9191	20.8966	21.0098	+	Responders_Nonresponder	0.0084545	-0.924174	-2.87207
MYLK	Q15746;Q15746-2;Q15746-3;Q15746-4;Q15746-5;Q15746-6;Q15746-7;Q15746-8;Q15746-9;Q15746-10;Q15746-11;Q15746;Q15746-2;Q15746-3;Q15746-4;Q15746-5;Q15746-6;Q15746-7;Q15746-9;Q15746-11	MYLK_HUMAN;MYLK_HUMAN	Myosin light chain kinase, smooth muscle;Myosin light chain kinase, smooth muscle	19.5885	19.701	19.615	20.3601	18.76	18.051	19.5914	19.1215	17.6074	19.1992	21.2727	21.4498	21.5439	21.5314	21.8622	21.8038	20.967	21.021	20.3296	20.4207	21.4243	21.4256	20.4168	20.3069	20.9907	20.8635	21.8714	21.8865	18.8802	18.8629	20.4095	20.2176	21.6859	21.6435	19.6394	19.4809	18.5939	19.5362	15.9073	19.1646	+	Responders_Nonresponder	0.0214228	-0.932504	-2.40873
TTR	P02766;P02766;Q5U7I5;Q5U7I5	TTHY_HUMAN;TTHY_HUMAN;TTHY_PANTR;TTHY_PANTR	Transthyretin;Transthyretin;Transthyretin	19.2843	19.4118	20.8788	20.5817	18.3527	18.2346	19.0023	19.3519	19.724	19.975	20.3488	20.3246	20.7832	20.5644	21.8047	21.9039	21.4142	21.4978	20.8581	20.9059	21.2272	21.0371	19.7126	19.573	21.0236	20.6181	21.0287	20.7564	19.1138	19.3644	20.227	20.0727	21.9524	21.6451	22.0046	22.3074	20.8588	21.1403	21.2714	21.6229	+	Responders_Nonresponder	0.00362555	-0.955149	-3.16963
VTI1A	Q96AJ9;Q96AJ9-1	VTI1A_HUMAN	Vesicle transport through interaction with t-SNAREs homolog 1A	15.7317	10.6478	17.8564	18.4136	17.5271	16.8184	17.6447	17.7316	16.9193	17.0739	17.6101	17.8146	18.2067	18.0304	18.2471	18.2058	19.2334	18.8588	18.6014	18.7761	18.5068	18.8092	17.1099	17.2069	17.9103	18.0162	17.7595	17.5809	17.4747	17.5203	18.934	18.3117	17.9719	17.9038	18.193	17.5473	18.9565	18.688	17.5499	17.2231	+	Responders_Nonresponder	0.0406294	-0.960742	-2.19018
PRKAR1A	P10644;P10644-2	KAP0_HUMAN	cAMP-dependent protein kinase type I-alpha regulatory subunit	19.1094	18.9005	19.4051	19.3516	16.4525	15.5745	18.3062	18.3466	17.405	15.9376	18.9527	19.0836	19.3524	19.2988	19.9345	19.8468	19.6163	19.4779	19.3618	19.403	19.528	19.463	18.0862	17.3782	18.6173	17.7366	19.4477	19.1806	17.7121	18.0137	16.8809	18.316	17.6902	18.1277	18.9395	19.26	18.7093	19.1476	18.1027	18.1478	+	Responders_Nonresponder	0.00438344	-0.98153	-3.1166
APOA1	P02647	APOA1_HUMAN	Apolipoprotein A-I	20.4736	20.508	22.2254	22.1916	20.6322	20.7057	20.8989	20.8252	21.0299	21.1119	21.9889	21.987	22.4913	22.4807	23.4886	23.5612	22.8173	23.0413	23.0605	23.1408	22.5762	22.5565	21.8481	21.9432	21.2244	21.3418	22.6583	22.6265	20.8696	20.9864	20.8623	21.0585	22.2962	22.3022	23.0202	23.1432	21.965	21.9849	21.6996	21.7955	+	Responders_Nonresponder	0.000279289	-0.989331	-4.05773
DPYSL3	Q14117;Q14195;Q14195-2;Q14194;Q14194-2;Q14195;Q14195-2;Q14194;Q14194-2;Q16555;Q16555-2;Q14195-2;Q14195;Q14195-2;Q16555;Q16555-2	DPYL1_HUMAN;DPYL3_HUMAN;DPYL1_HUMAN;DPYL2_HUMAN;DPYL3_HUMAN;DPYL3_HUMAN;DPYL2_HUMAN;DPYL3_HUMAN	Dihydropyrimidinase-related protein 1;Dihydropyrimidinase-related protein 1;Isoform LCRMP-4 of Dihydropyrimidinase-related protein 3;Isoform LCRMP-4 of Dihydropyrimidinase-related protein 3	20.1055	20.0266	21.3487	21.5267	18.0324	18.8169	19.4098	19.4004	19.016	18.9296	21.8066	21.9474	22.0403	22.09	21.6585	21.7491	21.1103	20.9144	21.0645	21.0416	21.1892	21.1702	20.1712	20.3156	20.9401	20.7378	22.4035	22.3964	18.3478	18.7899	19.5509	19.6001	20.6179	20.4598	19.2938	19.109	19.2385	19.4978	19.4159	19.2256	+	Responders_Nonresponder	0.00451705	-1.02998	-3.01957
CYGB	Q8WWM9	CYGB_HUMAN	Cytoglobin	18.9925	18.7786	17.5735	17.6825	17.7444	17.3193	17.4116	18.0429	16.6756	17.1478	18.7909	18.7659	19.5919	19.483	19.142	19.1653	19.1234	18.8544	18.8794	18.8956	18.9328	18.6575	19.1543	17.7359	18.461	18.9039	19.5711	19.5738	17.9568	17.8467	19.0266	18.9381	20.7354	20.6237	17.4235	17.7721	18.0794	19.0232	19.5399	18.7848	+	Responders_Nonresponder	8.27902e-05	-1.04813	-4.44796
SLC4A1	P02730;P02730-2	B3AT_HUMAN	Band 3 anion transport protein	19.8726	20.0178	21.4147	21.4829	20.6774	20.668	20.1548	20.069	20.217	20.5301	21.2131	21.3542	21.1171	21.185	21.9441	22.0345	21.8629	22.0028	22.3272	22.3572	20.5618	20.6872	21.2858	21.5747	19.1847	18.9861	22.8873	22.9565	19.9724	19.8897	20.0597	20.0511	22.4296	22.4744	20.2996	20.3161	20.222	20.2137	21.3335	21.1852	+	Responders_Nonresponder	0.00019222	-1.08293	-4.13012
HMOX1	P09601	HMOX1_HUMAN	Heme oxygenase 1	16.332	17.0002	19.1926	18.5507	18.066	18.9484	17.142	17.3619	18.4297	19.0393	18.3586	17.875	18.751	18.7008	18.5051	18.3809	19.5214	19.422	18.846	18.6285	18.5394	18.5071	10.6478	17.6971	18.5197	19.2316	19.678	19.6119	17.4354	16.9864	16.6354	18.7522	20.6694	20.5829	18.7392	18.8909	18.9135	18.8368	18.2655	19.7316	+	Responders_Nonresponder	0.0372332	-1.12012	-2.21373
MIEN1	Q9BRT3	MIEN1_HUMAN	Migration and invasion enhancer 1	19.0518	18.3511	16.3035	18.0621	17.1193	10.6478	19.218	19.2575	17.9713	17.1299	18.823	19.012	18.9819	19.1641	19.5841	19.5513	18.7104	18.7726	19.968	19.8223	19.421	19.3265	19.1027	19.7274	19.0346	18.2746	18.8262	19.5831	18.138	18.5466	19.1477	17.6714	19.5746	19.6783	19.7265	19.4757	20.5137	20.6727	18.0127	18.0969	+	Responders_Nonresponder	0.0380644	-1.14655	-2.21917
PIGR	P01833	PIGR_HUMAN	Polymeric immunoglobulin receptor	23.3263	23.3048	20.0339	20.0783	22.5002	22.4757	17.8713	18.1457	21.4419	21.672	21.6018	21.6004	22.3079	22.4208	22.7704	22.8136	23.7427	23.6886	23.7336	23.6759	23.8395	23.8137	22.1706	22.0005	22.2753	22.3239	22.1556	22.1571	25.1023	25.1618	22.1608	22.474	19.7555	19.8761	23.6851	23.5891	23.9869	23.9406	23.1364	23.1218	+	Responders_Nonresponder	0.0239979	-1.17578	-2.36641
CA2	P00918	CAH2_HUMAN	Carbonic anhydrase 2	22.7951	22.7721	20.7524	20.7109	18.6131	18.526	19.1228	19.0426	20.2238	19.8922	21.5058	21.6198	21.4846	21.4896	23.3115	23.2536	23.6299	23.6095	24.3486	24.2532	23.6863	23.6796	22.3762	22.257	21.9919	21.9355	22.335	22.4241	19.4988	19.1784	22.3959	22.3653	21.6906	21.6095	23.9642	23.7468	22.5586	22.4957	23.6757	23.6136	+	Responders_Nonresponder	0.024668	-1.19315	-2.35625
GTF3C5	Q9Y5Q8;Q9Y5Q8-2;Q9Y5Q8-3	TF3C5_HUMAN	General transcription factor 3C polypeptide 5	14.5565	10.6478	15.6008	15.5781	10.6478	10.6478	14.5823	10.6478	10.6478	10.6478	15.1163	14.1485	15.0481	14.1847	14.8338	13.5918	10.6478	10.6478	13.9185	10.6478	13.2943	13.507	10.6478	10.6478	10.6478	10.6478	13.6384	13.9851	10.6478	14.1416	10.6478	10.6478	10.6478	10.6478	10.6478	10.6478	14.198	14.1398	10.6478	10.6478	+	Responders_Nonresponder	0.0438735	-1.22777	-2.09045
NAGA	P17050	NAGAB_HUMAN	Alpha-N-acetylgalactosaminidase	20.1555	20.1067	20.2078	20.0118	10.6478	18.4039	19.1579	19.5771	17.6238	18.0786	19.5617	19.1629	19.9946	20.1015	20.1401	20.4375	20.6302	20.0829	20.0496	20.0198	20.3165	20.3119	19.5664	19.8384	19.7353	18.6978	21.2953	21.1625	20.257	20.3591	18.2563	19.4057	20.2288	19.9166	19.691	20.1214	19.7189	19.2644	19.3926	20.6448	+	Responders_Nonresponder	0.0251967	-1.28953	-2.43358
GSDMB	Q8TAX9;Q8TAX9-2;Q8TAX9-3;Q8TAX9-4;Q8TAX9-6	GSDMB_HUMAN	Gasdermin-B	18.7939	18.4964	15.8641	16.4825	18.4815	17.9643	19.2634	18.8334	10.6478	17.086	18.6158	18.715	18.1282	17.5565	19.6123	19.7036	20.2306	20.0595	18.5667	18.1714	19.8695	19.7581	18.3071	18.2204	17.615	17.9293	19.0357	18.8397	19.726	19.7272	18.9887	18.7809	18.1214	17.5823	19.6502	19.5082	19.6817	19.8347	19.5154	20.246	+	Responders_Nonresponder	0.0179505	-1.32138	-2.55991
HBB	P02042;P68871;P02042;P68871;P69892;P69891;P02100;P68871	HBB_HUMAN;HBD_HUMAN;HBB_HUMAN;HBD_HUMAN;HBG1_HUMAN;HBG2_HUMAN;HBB_HUMAN	Hemoglobin subunit delta;Hemoglobin subunit delta;Hemoglobin subunit beta	27.0439	26.9389	28.3475	28.3224	27.7978	27.7928	27.5716	27.5978	27.0759	27.0573	28.0557	28.2324	28.4267	28.4113	28.9516	28.8315	28.6377	28.9062	29.2898	29.4589	28.242	28.3429	27.8479	27.832	26.4028	26.3073	30.0431	30.0494	27.5101	27.7293	27.0038	26.8505	30.6257	30.5446	28.4539	28.5383	28.2833	28.0706	28.7178	28.7993	+	Responders_Nonresponder	2.99351e-06	-1.33754	-5.47471
CRYAB	P02511	CRYAB_HUMAN	Alpha-crystallin B chain	19.3783	19.3083	18.9152	19.1156	16.921	10.6478	18.1152	17.7851	17.1584	17.1457	20.5332	20.4374	20.8076	20.3544	21.2671	21.1756	20.4052	20.4052	19.9299	19.7987	21.3444	21.2903	20.2001	20.3184	20.6788	20.6717	21.773	21.7298	16.4175	17.0385	20.866	20.514	21.4734	21.462	19.5523	19.6412	19.5871	19.2941	16.6961	18.4737	+	Responders_Nonresponder	0.0485222	-1.35851	-2.06063
SOD3	P08294	SODE_HUMAN	Extracellular superoxide dismutase [Cu-Zn]	19.2011	19.4029	18.9388	19.4648	19.2039	19.559	18.7141	18.9784	17.5991	17.86	21.1838	21.0797	21.4729	21.3876	21.3743	21.3112	21.551	21.6444	20.4154	20.5372	20.837	20.879	20.6529	19.8259	21.3087	21.2256	21.6175	21.6194	20.5238	20.521	19.8199	20.5871	21.5113	21.5184	20.7275	20.7936	21.5046	21.4046	19.5808	19.6974	+	Responders_Nonresponder	4.2181e-05	-1.39423	-4.92246
SERPINF1	P36955	PEDF_HUMAN	Pigment epithelium-derived factor	16.8626	10.6478	21.0746	21.001	18.1537	18.514	19.3336	19.2987	18.9395	19.2666	20.5229	20.5157	19.9338	19.7953	20.4214	20.531	20.2542	20.1609	20.0061	20.1457	19.7086	19.6858	19.3625	19.8012	19.4941	19.463	21.6563	21.5156	19.1445	18.8937	19.3635	19.4716	21.9427	21.8808	19.2112	19.4917	19.9996	20.2763	19.9395	18.8546	+	Responders_Nonresponder	0.0172404	-1.44346	-2.58481
GCLM	P48507	GSH0_HUMAN	Glutamate--cysteine ligase regulatory subunit	18.1211	18.1514	18.143	17.1107	18.0807	17.387	18.0259	17.6018	15.2586	17.7094	18.3628	18.4558	18.8611	18.3008	18.0116	17.4219	17.1427	16.9344	17.6727	17.5361	18.1345	18.1624	16.6596	15.2707	10.6478	10.6478	19.1535	19.2596	18.1617	17.696	15.24	14.7327	17.5399	17.276	17.0612	17.7566	17.9831	17.9854	15.501	15.199	+	Responders_Nonresponder	0.0230832	-1.45001	-2.44369
IMPA1	P29218;P29218-2;P29218-3	IMPA1_HUMAN	Inositol monophosphatase 1	18.836	19.3166	19.0848	19.1897	19.4094	19.2126	17.4371	18.2451	10.6478	10.6478	19.7128	19.7102	19.6209	19.6223	20.4855	20.4526	19.6372	19.8713	19.485	19.9508	19.7506	19.7524	18.7874	19.2707	19.7385	19.3886	20.402	20.5918	19.9043	19.9105	18.4812	18.8874	18.6987	18.8746	20.0707	20.292	18.9585	18.6641	19.0527	18.9479	+	Responders_Nonresponder	0.0417657	-1.47541	-2.19052
HBD	P02042;P02042;P68871;P02042;P68871;P69892;P69891;P02100	HBD_HUMAN;HBB_HUMAN;HBD_HUMAN;HBB_HUMAN;HBD_HUMAN;HBG1_HUMAN;HBG2_HUMAN	Hemoglobin subunit delta;Hemoglobin subunit delta;Hemoglobin subunit delta	22.804	22.5332	23.9034	23.854	23.2067	23.6569	22.8611	22.8936	23.0926	23.0453	23.9342	23.8276	24.04	24.1112	24.6346	24.5443	24.2778	24.3296	25.0422	25.1812	25.7631	25.6961	23.7189	24.0652	21.9948	21.9778	25.5466	25.6656	23.3245	23.4492	22.8949	22.9007	26.4724	26.2476	24.1685	24.3104	23.7965	23.997	24.7024	24.6606	+	Responders_Nonresponder	9.07338e-07	-1.47725	-5.85455
RPS6KB2	Q9UBS0;Q9UBS0-2	KS6B2_HUMAN	Ribosomal protein S6 kinase beta-2	10.6478	10.6478	10.6478	10.6478	10.6478	10.6478	14.1765	14.2694	10.6478	10.6478	15.8779	17.2103	16.2341	14.9864	15.8622	15.3301	14.8532	10.6478	13.3109	10.6478	15.1344	10.6478	10.6478	10.6478	10.6478	15.4437	15.3643	10.6478	10.6478	10.6478	10.6478	14.9354	10.6478	10.6478	14.5461	10.6478	14.6621	16.1229	10.6478	10.6478	+	Responders_Nonresponder	0.0402133	-1.48042	-2.12491
PICALM	Q13492;Q13492-2;Q13492-3;Q13492-4;Q13492-5	PICAL_HUMAN	Phosphatidylinositol-binding clathrin assembly protein	17.5206	17.7368	17.1412	17.367	16.5235	16.0634	16.8167	16.8721	17.3758	10.6478	18.2657	18.2154	18.7459	18.7139	18.1856	18.5252	17.6182	18.2224	18.2529	17.452	18.4105	18.1487	10.6478	10.6478	16.2911	17.3435	17.8475	17.7604	16.9632	16.8369	17.4569	16.247	16.4191	10.6478	17.6406	18.0402	17.5427	17.3946	17.4019	17.7588	+	Responders_Nonresponder	0.039713	-1.49387	-2.15688
C1orf174	Q8IYL3	CA174_HUMAN	UPF0688 protein C1orf174	10.6478	13.5041	10.6478	13.6403	14.2761	15.7225	15.9752	14.753	10.6478	10.6478	16.6762	16.0809	16.1338	15.6946	15.1515	15.7008	10.6478	10.6478	10.6478	14.228	11.5356	15.1102	10.6478	14.27	10.6478	10.6478	15.6436	14.728	16.442	15.8327	10.6478	10.6478	10.6478	10.6478	10.6478	10.6478	14.4617	13.2646	10.6478	10.6478	+	Responders_Nonresponder	0.0384739	-1.51026	-2.14446
POGLUT3	Q7Z4H8;Q7Z4H8-2;Q7Z4H8-3	PLGT3_HUMAN	Protein O-glucosyltransferase 3	15.6474	10.6478	17.9374	17.949	15.625	16.9101	17.3632	17.0203	10.6478	10.6478	18.1969	17.5543	18.3744	18.3558	17.9525	17.8153	17.947	17.7718	17.9707	18.1808	17.6058	17.7353	17.9907	17.5311	17.5378	17.8706	18.9288	18.9189	17.3144	16.242	14.8201	16.9293	10.6478	17.1161	16.321	16.334	17.4755	17.4973	16.8336	16.1843	+	Responders_Nonresponder	0.0389662	-1.51788	-2.16611
DES	P08670;P41219;P41219-2;Q9NSB2;P05787;P05787-2;P08729;P17661;P08670;P17661;P08670;Q16352;P07197;P07197-2;P17661;P17661	DESM_HUMAN;K2C7_HUMAN;K2C8_HUMAN;PERI_HUMAN;VIME_HUMAN;DESM_HUMAN;VIME_HUMAN;AINX_HUMAN;DESM_HUMAN;VIME_HUMAN;DESM_HUMAN	Keratin, type II cytoskeletal 8;Vimentin;Vimentin;Desmin	22.2668	22.3096	21.6197	21.6772	18.4769	18.4462	20.34	20.3943	20.4148	23.2023	23.0274	23.079	23.3076	23.3175	25.0842	25.1645	23.9904	24.0874	23.3431	23.3716	25.201	25.219	22.7682	22.8614	23.5223	23.5552	25.2962	25.346	20.255	20.2642	22.889	23.1385	23.4469	23.4648	22.1803	22.1198	21.3934	21.3766	21.8765	21.9522	+	Responders_Nonresponder	0.00443932	-1.5241	-3.03262
EXOG	Q9Y2C4;Q9Y2C4-3;Q9Y2C4-4	EXOG_HUMAN	Nuclease EXOG, mitochondrial	15.1251	14.7096	15.6903	10.6478	16.6992	15.9191	15.4509	14.3361	10.6478	10.6478	15.5789	15.7902	15.5141	14.8963	16.0203	16.0846	14.8025	14.5005	16.2255	16.1787	14.7648	15.104	10.6478	10.6478	10.6478	16.068	14.834	14.2161	14.8755	14.4112	10.6478	10.6478	10.6478	10.6478	10.6478	10.6478	14.4234	14.5076	10.6478	10.6478	+	Responders_Nonresponder	0.0414781	-1.52846	-2.12776
BLOC1S3	Q6QNY0	BL1S3_HUMAN	Biogenesis of lysosome-related organelles complex 1 subunit 3	15.8477	16.3326	16.4485	16.3649	10.6478	14.9219	17.5362	16.634	10.6478	10.6478	17.427	17.5045	17.7032	16.4964	17.9485	16.4483	16.8601	16.0096	16.8587	16.5167	17.4567	17.256	16.8492	16.6717	17.152	15.9249	17.605	17.4753	15.9885	16.2503	15.7834	10.6478	15.7344	17.0278	15.9431	16.2319	17.0964	16.5034	16.627	10.6478	+	Responders_Nonresponder	0.0286891	-1.54246	-2.31498
MMGT1	Q8N4V1;Q8N4V1-2	EMC5_HUMAN	ER membrane protein complex subunit 5	17.8456	18.1973	17.9422	17.7976	17.9057	18.0539	18.4417	18.1539	16.7126	17.0176	18.5175	18.3941	17.9289	18.4637	18.24	17.7401	17.9317	17.3764	17.6171	18.0453	18.7239	18.774	17.5211	10.6478	17.8824	10.6478	18.639	18.0978	18.2682	17.4016	10.6478	16.9363	16.5408	17.7759	17.5347	18.2668	18.4873	19.1888	18.196	18.2018	+	Responders_Nonresponder	0.0306812	-1.55184	-2.34298
USP47	Q96K76;Q96K76-2;Q96K76-4	UBP47_HUMAN	Ubiquitin carboxyl-terminal hydrolase 47	15.2729	10.6478	10.6478	14.957	14.8236	10.6478	10.6478	10.6478	10.6478	10.6478	16.0323	15.2909	16.1453	16.1067	15.9599	14.948	14.9012	10.6478	10.6478	10.6478	13.3716	15.3136	10.6478	10.6478	10.6478	10.6478	14.7069	10.6478	14.5509	10.6478	10.6478	10.6478	10.6478	10.6478	10.6478	10.6478	10.6478	10.6478	10.6478	10.6478	+	Responders_Nonresponder	0.0216395	-1.55355	-2.39764
KNG1	P01042;P01042-2;P01042-3	KNG1_HUMAN	Isoform LMW of Kininogen-1	17.7622	17.8071	19.3838	19.348	17.7937	17.6206	17.8034	18.161	10.6478	17.0531	18.8869	18.6502	19.2998	19.3402	20.1189	20.111	19.472	19.5137	19.0413	18.8542	18.8616	18.937	18.0271	18.1548	17.8012	17.4022	19.7916	19.6239	17.9921	18.2286	10.6478	17.259	17.5028	17.096	19.4482	19.4991	18.471	18.2886	18.0832	19.1262	+	Responders_Nonresponder	0.020786	-1.56462	-2.51318
SLC15A4	Q8N697	S15A4_HUMAN	Solute carrier family 15 member 4	10.6478	12.9322	17.2519	16.2172	10.6478	10.6478	10.6478	10.6478	10.6478	10.6478	15.014	14.9939	16.7577	15.9456	15.29	14.3737	10.6478	10.6478	13.3383	10.6478	10.6478	10.6478	10.6478	10.6478	10.6478	10.6478	17.1241	15.8999	16.0755	14.8282	10.6478	10.6478	10.6478	10.6478	15.1228	10.6478	10.6478	15.7488	10.6478	10.6478	+	Responders_Nonresponder	0.0428398	-1.56709	-2.09565
DHRSX	Q8N5I4	DHRSX_HUMAN	Dehydrogenase/reductase SDR family member on chromosome X	10.6478	10.6478	13.9357	14.4789	10.6478	10.6478	13.9957	10.6478	10.6478	10.6478	15.277	14.2366	15.7592	15.8533	14.7262	14.8431	10.6478	14.8802	10.6478	10.6478	14.5285	15.5541	10.6478	10.6478	15.2239	14.9613	13.7047	13.7554	15.1276	14.7883	10.6478	10.6478	10.6478	10.6478	10.6478	10.6478	14.3447	10.6478	10.6478	10.6478	+	Responders_Nonresponder	0.0153517	-1.57509	-2.53876
SNX25	Q9H3E2;Q9H3E2-2	SNX25_HUMAN	Sorting nexin-25	18.704	18.8665	17.463	15.6767	10.6478	16.663	17.2467	16.2325	10.6478	10.6478	18.6273	18.5761	18.7915	18.5833	19.2452	19.1398	18.805	18.8716	17.96	18.2869	18.4604	18.5823	19.2586	19.2487	19.5486	19.4775	18.8614	18.9751	16.9034	16.1909	18.4153	18.6071	19.143	19.5723	17.1215	17.6033	17.378	17.0605	18.1943	17.7725	+	Responders_Nonresponder	0.0454574	-1.58074	-2.13975
HBA1	P69905	HBA_HUMAN	Hemoglobin subunit alpha	25.6767	25.5618	27.1278	27.1126	26.5162	26.4663	26.2747	26.1993	25.7938	25.7558	26.8976	27.0938	27.2284	27.3143	28.0138	28.0069	27.3006	27.5964	28.3374	28.5141	27.4793	27.4532	26.2823	26.5657	25.1228	25.211	29.2699	29.3091	26.2922	26.4662	25.4444	25.4524	29.3438	29.2643	27.1935	27.4649	27.2737	27.4079	27.5046	27.5448	+	Responders_Nonresponder	2.95136e-07	-1.58976	-6.20815
GLA	P06280	AGAL_HUMAN	Alpha-galactosidase A	18.4643	17.7638	20.1194	20.0764	19.1176	19.9526	18.2013	18.8369	18.6214	18.0801	19.9896	19.7158	19.8088	19.8303	19.4084	19.5499	19.6611	19.413	20.121	19.5765	19.7695	19.7636	10.6478	17.9002	18.7112	18.8537	21.0059	20.8293	21.0341	20.9093	10.6478	18.1104	21.4863	10.6478	19.1999	19.3242	19.1667	19.0725	19.6242	19.1863	+	Responders_Nonresponder	0.0498721	-1.60208	-2.03984
RAP1A	P62834;P61224;P61224-2;P61224-3;P61224-4;O95716;A6NIZ1;P62834;P61224;P61224-2;P61224-3;P62834	RAB3D_HUMAN;RAP1A_HUMAN;RAP1B_HUMAN;RAP1A_HUMAN;RAP1B_HUMAN;RAP1A_HUMAN	Ras-related protein Rab-3D;Ras-related protein Rap-1b;Ras-related protein Rap-1A	18.4142	17.957	18.4597	17.8931	10.6478	15.7142	17.8734	16.9049	10.6478	10.6478	18.8918	19.0413	19.1561	19.1666	18.7234	19.154	19.2995	18.968	18.8525	18.7786	19.8699	19.0929	19.0696	17.1901	18.7538	18.7159	17.9643	17.5402	17.0621	16.6463	16.1961	18.0301	17.6822	15.471	18.5402	18.5189	18.0882	18.1257	18.2754	16.3522	+	Responders_Nonresponder	0.038124	-1.60556	-2.21281
CD99	P14209;P14209-3	CD99_HUMAN	CD99 antigen	18.833	18.7899	18.7547	18.5918	18.7495	18.7064	18.7821	18.842	18.6539	18.7153	19.0832	19.2198	18.5178	18.7551	20.4666	20.744	20.1501	20.231	19.8826	19.957	19.606	19.7551	18.7653	19.3087	10.6478	10.6478	20.174	20.3741	19.6317	19.6174	19.5017	20.3885	20.8176	21.1291	20.0117	20.2826	19.4207	19.3514	19.2247	19.0808	+	Responders_Nonresponder	0.0272099	-1.6162	-2.39629
EPB42	P00488;P16452;P16452-2;P16452-3;P16452;P16452-2;P16452-3	EPB42_HUMAN;F13A_HUMAN;EPB42_HUMAN	Coagulation factor XIII A chain;Protein 4.2	17.3078	17.572	18.1222	18.0127	16.7263	16.2054	16.3224	16.4646	16.5412	10.6478	18.3452	18.2493	18.3011	18.3029	18.4228	18.9833	19.1205	18.6942	19.5526	19.1882	17.3639	17.3679	15.6031	16.9832	15.2993	15.4502	19.7987	19.6403	13.8858	14.9908	10.6478	16.9834	18.7915	18.9097	16.0591	16.1735	15.9416	15.6068	10.6478	16.4195	+	Responders_Nonresponder	0.0231326	-1.61807	-2.36902
RIDA	P52758	RIDA_HUMAN	2-iminobutanoate/2-iminopropanoate deaminase	18.8866	20.0771	17.0913	15.9542	18.8777	18.9805	19.2294	18.9955	10.6478	10.6478	19.3278	19.0341	20.3735	20.4445	20.1013	19.9036	19.1613	18.8791	19.9761	20.0471	19.7363	20.0226	20.1317	19.6524	19.5666	19.4699	19.399	19.1582	19.7309	20.3147	20.3232	20.4913	20.057	19.9612	19.8098	19.8939	20.7152	20.7875	20.172	20.2106	+	Responders_Nonresponder	0.0351951	-1.62439	-2.27865
APOB	P04114	APOB_HUMAN	Apolipoprotein B-100	16.8081	14.3499	17.756	18.0766	17.1344	10.6478	16.7489	17.3617	16.4167	18.1336	17.2935	17.0881	18.3888	18.3238	18.9697	18.9409	18.6665	18.6338	18.6366	18.5978	16.5875	16.9141	17.2401	17.7305	10.6478	10.6478	17.6746	17.9709	17.4962	17.3389	17.0618	16.8264	16.8569	15.7485	17.8021	17.6698	16.2049	17.1549	17.4865	18.1579	+	Responders_Nonresponder	0.020682	-1.62888	-2.50863
NSUN5	Q96P11;Q96P11-2;Q96P11-4;Q96P11-5	NSUN5_HUMAN	28S rRNA (cytosine-C(5))-methyltransferase	12.6404	14.3762	15.7295	15.5557	14.6781	10.6478	10.6478	10.6478	10.6478	10.6478	16.202	16.4572	15.001	13.9409	10.6478	10.6478	10.6478	10.6478	15.3804	16.1923	15.0169	15.706	10.6478	10.6478	10.6478	10.6478	15.22	13.2297	15.115	15.6107	10.6478	10.6478	10.6478	10.6478	10.6478	10.6478	15.3565	10.6478	10.6478	10.6478	+	Responders_Nonresponder	0.0224666	-1.63088	-2.37946
IGHG3	P0DOX5;P01859;P01860;P01857;P0DOX5;P01859;P01861;P01860;P01857;P0DOX5;P01860;P01857;P0DOX5;P01861;P01860;P01857;P01859;P01860;P01859;P01861;P01860;P01860	IGHG1_HUMAN;IGHG2_HUMAN;IGHG3_HUMAN;IGHG1_HUMAN;IGHG2_HUMAN;IGHG3_HUMAN;IGHG4_HUMAN;IGHG1_HUMAN;IGHG3_HUMAN;IGHG1_HUMAN;IGHG3_HUMAN;IGHG4_HUMAN;IGHG2_HUMAN;IGHG3_HUMAN;IGHG2_HUMAN;IGHG3_HUMAN;IGHG4_HUMAN;IGHG3_HUMAN	Immunoglobulin heavy constant gamma 1;Immunoglobulin heavy constant gamma 1;Immunoglobulin heavy constant gamma 1;Immunoglobulin heavy constant gamma 1;Immunoglobulin heavy constant gamma 2;Immunoglobulin heavy constant gamma 2;Immunoglobulin heavy constant gamma 3	19.563	19.2659	21.1227	21.2627	18.9109	19.7181	16.4123	16.4472	17.4279	18.1545	19.4468	19.4567	21.1145	21.1295	20.436	20.4784	20.1235	20.2156	18.9187	19.4804	20.6029	20.682	20.8698	20.3155	18.512	17.4561	21.8681	21.849	18.6021	18.5351	10.6478	10.6478	18.828	18.0025	20.7212	21.0258	19.5879	19.2443	18.8772	19.9393	+	Responders_Nonresponder	0.0495543	-1.6337	-2.08942
FAM160B1	Q5W0V3;Q5W0V3-2	F16B1_HUMAN	Protein FAM160B1	15.1254	10.6478	10.6478	15.5296	15.0892	10.6478	10.6478	14.6972	15.6213	10.6478	15.9283	15.3336	16.4663	16.1778	15.6927	15.6008	15.5558	15.3992	10.6478	10.6478	16.1595	16.2925	10.6478	10.6478	15.4412	10.6478	15.4437	14.8891	15.2473	14.745	10.6478	10.6478	10.6478	10.6478	10.6478	10.6478	10.6478	10.6478	10.6478	10.6478	+	Responders_Nonresponder	0.0346679	-1.64128	-2.19165
PET100	P0DJ07	PT100_HUMAN	Protein PET100 homolog, mitochondrial	17.7778	17.346	10.6478	14.3019	16.7137	16.1919	15.2005	10.6478	16.8755	16.3639	17.6447	17.3739	16.9525	17.5182	17.8333	17.6763	17.5325	17.4305	17.6943	17.8085	18.5182	18.6358	15.8356	10.6478	16.8734	16.4697	16.0464	16.0991	16.2396	16.5793	17.4197	17.4422	18.054	16.8282	17.748	16.6414	19.0113	19.4944	10.6478	18.2438	+	Responders_Nonresponder	0.0225508	-1.64735	-2.40622
B3GNT8	Q7Z7M8	B3GN8_HUMAN	UDP-GlcNAc:betaGal beta-1,3-N-acetylglucosaminyltransferase 8	14.3774	10.6478	10.6478	10.6478	17.7626	17.1341	16.9886	16.3977	10.6478	10.6478	15.5875	15.2161	16.0991	16.0481	16.4602	15.9164	10.6478	10.6478	16.1143	16.4983	15.9484	15.4481	10.6478	10.6478	10.6478	10.6478	14.6259	14.8883	12.9545	13.4396	10.6478	10.6478	10.6478	10.6478	14.4469	10.6478	13.5449	14.2362	10.6478	14.978	+	Responders_Nonresponder	0.0482029	-1.65401	-2.05519
MAN2B2	Q9Y2E5;Q9Y2E5-2	MA2B2_HUMAN	Epididymis-specific alpha-mannosidase	10.6478	10.6478	18.6258	18.6739	10.6478	10.6478	17.9235	17.1784	16.3947	16.9593	18.2951	18.2418	17.3123	16.7936	17.5263	17.3104	18.4653	17.5511	17.7214	17.2522	18.9946	18.7997	17.9402	18.4812	18.4843	18.5526	18.7359	18.4099	17.7834	17.0844	16.9805	17.8477	18.6278	18.5328	18.4887	18.4404	17.8602	17.4733	18.0518	18.4184	+	Responders_Nonresponder	0.0432132	-1.65652	-2.17424
COMMD4	Q9H0A8	COMD4_HUMAN	COMM domain-containing protein 4	18.7357	18.5686	19.0315	18.9903	18.4211	18.4272	16.7956	17.464	18.3127	10.6478	18.5879	18.3421	18.8314	18.6373	18.5736	18.2804	18.2362	18.3983	18.3153	18.3864	18.6507	18.408	10.6478	16.8455	18.8214	18.4547	18.3827	18.4155	17.7007	18.2396	10.6478	10.6478	17.9895	18.0446	18.5266	18.5624	18.2386	18.2077	16.957	17.7399	+	Responders_Nonresponder	0.0492998	-1.66685	-2.11337
DNAJA1	P31689;P31689-2	DNJA1_HUMAN	DnaJ homolog subfamily A member 1	17.6147	17.7261	17.7378	17.4576	16.1576	10.6478	18.2766	17.7889	10.6478	16.0869	18.3484	18.3768	17.5801	17.7083	17.0031	16.6342	17.1954	16.9108	16.8577	17.1243	17.3533	17.4732	16.3346	10.6478	17.9802	16.8234	17.1075	17.0822	18.1773	17.9227	10.6478	10.6478	15.5403	16.6773	17.5562	16.2348	18.5624	18.7645	10.6478	16.2167	+	Responders_Nonresponder	0.0498202	-1.66777	-2.06299
GET4	Q7L5D6;Q7L5D6-2	GET4_HUMAN	Golgi to ER traffic protein 4 homolog	15.8934	17.0789	16.0998	16.6148	17.2563	17.3391	17.8567	18.1655	10.6478	15.9526	17.8855	17.678	17.4464	17.2473	17.4814	17.1454	17.6502	17.2707	16.8232	18.3779	17.7493	17.4179	17.0035	17.9696	16.6235	16.1676	18.2745	16.9977	17.1099	17.1552	10.6478	18.1414	17.5302	17.474	17.8486	10.6478	18.409	18.1802	19.0165	18.3418	+	Responders_Nonresponder	0.0144058	-1.66898	-2.703
MAN2C1	Q9NTJ4;Q9NTJ4-2;Q9NTJ4-3;Q9NTJ4-4	MA2C1_HUMAN	Alpha-mannosidase 2C1	16.9856	15.7915	10.6478	10.6478	10.6478	10.6478	15.1409	15.8259	10.6478	10.6478	16.1405	16.365	14.9404	15.6551	15.2205	15.8063	14.9919	16.1408	10.6478	10.6478	15.726	16.1011	10.6478	10.6478	10.6478	10.6478	15.0665	14.6727	10.6478	14.1884	10.6478	10.6478	10.6478	10.6478	10.6478	10.6478	10.6478	10.6478	10.6478	10.6478	+	Responders_Nonresponder	0.032932	-1.67003	-2.21495
TBL1XR1	O60907;O60907-2;Q9BZK7;Q9BQ87	TBL1R_HUMAN	F-box-like/WD repeat-containing protein TBL1XR1	10.6478	14.5313	10.6478	15.6711	16.9239	15.7715	14.6538	10.6478	10.6478	10.6478	16.0059	15.9814	16.5101	16.008	16.5269	15.6602	10.6478	10.6478	10.6478	16.5879	15.5128	14.95	10.6478	10.6478	10.6478	10.6478	15.0994	15.8303	14.4883	10.6478	10.6478	10.6478	10.6478	10.6478	15.3467	10.6478	15.982	16.1819	10.6478	10.6478	+	Responders_Nonresponder	0.04069	-1.67261	-2.12016
PCDH1	Q08174;Q08174-2	PCDH1_HUMAN	Protocadherin-1	15.1476	15.4586	10.6478	10.6478	10.6478	10.6478	10.6478	15.0026	10.6478	10.6478	16.2671	10.6478	10.6478	10.6478	15.5845	13.2738	16.1099	15.2942	10.6478	15.8764	15.3316	15.5512	10.6478	15.369	10.6478	10.6478	15.6976	10.6478	15.2441	16.5769	10.6478	10.6478	10.6478	10.6478	10.6478	10.6478	10.6478	10.6478	10.6478	16.3983	+	Responders_Nonresponder	0.0255729	-1.67997	-2.32445
HDDC2	Q7Z4H3;Q7Z4H3-2	HDDC2_HUMAN	5'-deoxynucleotidase HDDC2	17.4048	10.6478	17.2223	17.3	17.6769	16.0189	17.1528	16.5854	10.6478	17.6016	18.1096	17.4035	18.7579	18.6941	18.5696	18.6042	17.6646	16.9616	18.4335	17.9702	17.9431	17.9856	10.6478	17.1367	17.6284	17.3463	18.0846	18.0829	17.0502	16.9814	10.6478	17.6935	18.2636	18.503	17.9099	18.5082	17.6781	16.7037	10.6478	17.184	+	Responders_Nonresponder	0.0393002	-1.68153	-2.17154
THAP4	Q8WY91;Q8WY91-2	THAP4_HUMAN	Peroxynitrite isomerase THAP4	10.6478	10.6478	10.6478	10.6478	10.6478	10.6478	10.6478	15.5817	10.6478	10.6478	10.6478	10.6478	10.6478	10.6478	14.976	13.3318	17.4501	10.6478	15.7078	16.6629	16.315	16.3602	10.6478	10.6478	10.6478	10.6478	10.6478	15.411	10.6478	10.6478	10.6478	10.6478	16.2267	10.6478	16.5898	16.4189	16.232	15.9807	10.6478	10.6478	+	Responders_Nonresponder	0.0359041	-1.6901	-2.17546
PTRHD1	Q6GMV3	PTRD1_HUMAN	Putative peptidyl-tRNA hydrolase PTRHD1	18.789	18.8819	10.6478	10.6478	17.6451	10.6478	18.2177	18.5203	16.2333	17.7714	17.6163	17.8614	18.1354	17.3844	17.1659	18.0723	18.3111	18.2595	18.8393	18.8698	18.7245	18.9532	10.6478	17.345	17.8958	17.8137	18.2039	18.3513	16.4233	17.5342	18.4548	18.8979	19.237	18.7159	19.2697	18.9711	19.1657	19.2703	17.7616	17.8815	+	Responders_Nonresponder	0.046161	-1.6988	-2.13838
SSU72	Q9NP77;Q9NP77-2	SSU72_HUMAN	RNA polymerase II subunit A C-terminal domain phosphatase SSU72	10.6478	10.6478	10.6478	15.2902	14.6616	10.6478	15.7313	16.5225	10.6478	16.6398	16.9815	16.2595	16.5408	16.6946	16.2563	16.6638	10.6478	10.6478	14.7447	15.6458	13.97	14.5853	10.6478	10.6478	10.6478	10.6478	16.1709	15.6123	13.4226	15.736	10.6478	10.6478	10.6478	10.6478	16.6317	10.6478	10.6478	16.4634	10.6478	10.6478	+	Responders_Nonresponder	0.0453829	-1.7009	-2.07241
CKB	P06732;P12277;P12277	KCRB_HUMAN;KCRM_HUMAN;KCRB_HUMAN	Creatine kinase M-type;Creatine kinase B-type	19.3604	20.1267	23.5597	23.4857	21.8517	22.1691	23.1551	23.0606	20.9733	21.2586	24.5165	24.531	23.9408	23.9314	25.1037	25.0978	25.6614	25.6951	26.1629	26.2354	25.2944	25.2168	24.2194	24.3894	24.2562	24.1903	22.5881	22.5602	25.8988	25.9507	24.4393	24.3401	25.6971	25.6175	25.9265	25.9646	24.1362	24.0488	24.3664	24.6433	+	Responders_Nonresponder	0.0018035	-1.70733	-3.4831
CA1	P00915	CAH1_HUMAN	Carbonic anhydrase 1	20.8488	20.8047	22.3538	22.1833	21.25	21.447	21.66	21.5515	20.7881	20.8951	22.6834	22.7551	22.8787	22.8573	25.1244	25.2095	25.3541	25.4044	25.0983	25.1191	24.8323	24.8217	22.9096	22.8874	22.5239	22.4112	24.217	24.3074	20.8308	20.8512	23.4173	23.3655	24.549	24.5195	25.4903	25.5709	24.4926	24.4934	24.6891	24.6088	+	Responders_Nonresponder	0.000445376	-1.7239	-3.87292
ELP2	Q6IA86;Q6IA86-2;Q6IA86-3;Q6IA86-4;Q6IA86-5;Q6IA86-6	ELP2_HUMAN	Elongator complex protein 2	10.6478	10.6478	13.4506	10.6478	10.6478	10.6478	14.9573	10.6478	10.6478	10.6478	15.69	14.376	15.8195	15.1759	14.172	15.323	10.6478	10.6478	10.6478	10.6478	15.1827	14.8973	10.6478	10.6478	10.6478	10.6478	14.8178	14.8236	10.6478	10.6478	10.6478	10.6478	10.6478	10.6478	10.6478	10.6478	13.4758	10.6478	10.6478	10.6478	+	Responders_Nonresponder	0.00352397	-1.72431	-3.14215
ZFR	Q96KR1	ZFR_HUMAN	Zinc finger RNA-binding protein	10.6478	14.7808	10.6478	16.9566	10.6478	10.6478	15.2673	16.0246	10.6478	16.4886	17.2684	16.4968	16.8159	17.0817	15.7541	15.7098	10.6478	10.6478	16.1348	10.6478	15.6556	16.4315	10.6478	10.6478	10.6478	16.1343	16.0545	14.7532	15.6939	16.6579	10.6478	10.6478	10.6478	10.6478	10.6478	10.6478	10.6478	15.348	10.6478	10.6478	+	Responders_Nonresponder	0.0494994	-1.72557	-2.03056
COL14A1	Q05707;Q05707-2;Q05707-3	COEA1_HUMAN	Collagen alpha-1(XIV) chain	18.3069	18.0882	19.4062	19.5387	10.6478	16.8573	18.2626	18.8752	16.9095	17.0026	20.1409	20.0374	20.5639	20.6719	22.7999	22.8499	22.0752	22.1299	20.8542	21.0097	22.2422	22.2553	21.24	21.107	21.5984	21.5583	20.8354	20.8146	18.0945	18.49	19.901	20.201	20.8423	20.8773	20.0748	20.2064	17.8495	17.972	20.0136	20.2311	+	Responders_Nonresponder	0.0170471	-1.7437	-2.54893
LMAN2L	Q9H0V9;Q9H0V9-2;Q9H0V9-3	LMA2L_HUMAN	VIP36-like protein	15.7446	10.6478	17.9225	17.4776	18.1433	10.6478	17.5942	17.7181	10.6478	17.3325	17.9715	18.0762	17.2055	16.9292	16.9995	16.9913	17.6105	17.2181	18.0705	18.2305	17.9028	17.9594	10.6478	10.6478	18.2024	17.2569	17.8195	17.5441	18.3854	17.8212	15.8764	17.2281	17.0091	17.6141	17.1591	16.6901	17.0664	17.4258	10.6478	15.1467	+	Responders_Nonresponder	0.0414002	-1.7443	-2.15365
PDK2	Q15119	PDK2_HUMAN	[Pyruvate dehydrogenase (acetyl-transferring)] kinase isozyme 2, mitochondrial	15.992	16.2676	10.6478	10.6478	10.6478	10.6478	10.6478	10.6478	10.6478	10.6478	16.2162	15.4787	17.3404	17.2616	17.3859	17.4011	16.2019	16.2583	10.6478	10.6478	16.3431	16.4261	10.6478	10.6478	10.6478	16.5508	10.6478	15.7189	10.6478	10.6478	15.4555	10.6478	10.6478	10.6478	10.6478	10.6478	10.6478	10.6478	10.6478	10.6478	+	Responders_Nonresponder	0.0473332	-1.74615	-2.05008
OGN	P20774	MIME_HUMAN	Mimecan	18.7457	18.2732	18.1074	17.825	10.6478	10.6478	16.6462	16.3776	16.7704	17.6155	19.3788	19.2521	19.3883	19.1513	21.9664	21.9902	21.2716	21.2434	19.8657	19.8836	21.8221	21.6269	19.3997	19.5244	20.6395	20.6161	20.8622	20.8523	14.8913	15.6544	20.6061	20.5647	21.4915	21.4751	19.496	19.2468	16.4057	17.3311	17.7637	18.2082	+	Responders_Nonresponder	0.0442711	-1.75117	-2.0997
TMEM41B	Q5BJD5;Q5BJD5-2;Q5BJD5-3	TM41B_HUMAN	Transmembrane protein 41B	17.0955	17.1994	10.6478	10.6478	10.6478	16.7138	16.52	10.6478	10.6478	10.6478	16.6166	17.022	16.8083	16.3159	15.2704	14.7695	10.6478	10.6478	10.6478	16.2931	16.0645	16.7924	10.6478	10.6478	10.6478	10.6478	10.6478	10.6478	15.0255	14.0531	10.6478	10.6478	10.6478	10.6478	10.6478	10.6478	15.9498	16.58	10.6478	10.6478	+	Responders_Nonresponder	0.0487543	-1.7573	-2.0381
INPP5K	Q9BT40;Q9BT40-2	INP5K_HUMAN	Inositol polyphosphate 5-phosphatase K	13.964	15.8714	10.6478	14.0649	10.6478	10.6478	13.7917	15.8313	10.6478	10.6478	15.8444	15.599	15.7735	15.2276	16.4889	16.1372	15.9802	14.5468	14.423	13.9786	16.4398	16.3637	10.6478	10.6478	14.4614	10.6478	14.4353	15.0682	14.4502	10.6478	10.6478	10.6478	10.6478	10.6478	15.0203	10.6478	13.2121	10.6478	10.6478	10.6478	+	Responders_Nonresponder	0.0149203	-1.76395	-2.55247
ERLEC1	Q96DZ1;Q96DZ1-2;Q96DZ1-3	ERLEC_HUMAN	Endoplasmic reticulum lectin 1	15.2444	10.6478	10.6478	10.6478	10.6478	10.6478	10.6478	15.8987	10.6478	10.6478	15.6145	16.0455	16.2782	15.8463	15.1373	15.5381	10.6478	10.6478	14.7754	10.6478	15.5191	14.7049	10.6478	10.6478	10.6478	15.8537	10.6478	15.9491	15.2756	10.6478	10.6478	10.6478	10.6478	10.6478	10.6478	10.6478	14.3948	10.6478	10.6478	10.6478	+	Responders_Nonresponder	0.0152182	-1.76848	-2.54229
GLUL	P15104	GLNA_HUMAN	Glutamine synthetase	15.7051	15.8067	17.2124	17.6795	16.3184	10.6478	16.4209	14.7633	16.1294	18.31	18.77	18.521	17.3995	17.5371	17.4196	16.7011	16.8718	16.4557	17.0509	17.6042	17.8328	17.645	10.6478	10.6478	16.687	16.3234	18.2446	17.5122	16.1646	17.4704	15.4911	10.6478	16.5378	16.6865	18.4217	17.7117	17.3075	17.6461	10.6478	17.8094	+	Responders_Nonresponder	0.0218798	-1.77389	-2.43883
PAFAH2	Q99487	PAFA2_HUMAN	Platelet-activating factor acetylhydrolase 2, cytoplasmic	17.3892	17.3565	16.8005	17.28	10.6478	10.6478	17.242	17.7167	16.3458	16.876	18.4239	18.1109	16.1871	17.692	18.4392	18.5705	18.8087	19.1068	18.5033	18.3963	18.5493	18.2352	17.2941	10.6478	17.4944	15.6705	17.0048	17.8583	10.6478	16.3985	10.6478	16.3176	16.3237	15.8903	17.6847	18.3558	18.005	18.1113	16.9964	18.1108	+	Responders_Nonresponder	0.0281694	-1.78163	-2.31758
PWP1	Q13610	PWP1_HUMAN	Periodic tryptophan protein 1 homolog	10.6478	10.6478	16.2339	14.6571	10.6478	10.6478	16.2483	15.9337	10.6478	10.6478	16.5506	16.3798	15.8805	16.4403	15.7836	15.1961	10.6478	10.6478	10.6478	13.7873	16.9023	10.6478	10.6478	10.6478	10.6478	10.6478	16.2716	14.523	14.8627	15.6744	10.6478	10.6478	10.6478	10.6478	15.3965	10.6478	15.9069	14.9876	10.6478	10.6478	+	Responders_Nonresponder	0.0274648	-1.78365	-2.29445
CAVIN1	Q6NZI2;Q6NZI2-2;Q6NZI2-3	CAVN1_HUMAN	Caveolae-associated protein 1	18.8241	18.8374	18.882	17.0854	17.6446	10.6478	18.5564	17.8105	10.6478	10.6478	19.351	19.2842	19.5929	19.633	20.0059	19.9061	19.1698	19.3486	18.6608	18.5541	19.497	19.4139	18.1745	18.795	19.7276	19.488	19.4322	19.3034	18.1473	18.2595	18.7672	19.1947	19.472	19.325	18.4964	18.095	18.6376	17.1518	18.4289	18.6612	+	Responders_Nonresponder	0.025115	-1.81607	-2.43907
NLRX1	Q86UT6;Q86UT6-2	NLRX1_HUMAN	NLR family member X1	15.0367	10.6478	10.6478	15.1152	15.5979	10.6478	10.6478	10.6478	10.6478	10.6478	15.5519	15.5452	16.0345	15.985	16.4222	16.3965	15.961	10.6478	15.5022	15.6603	15.6358	15.5461	10.6478	10.6478	15.9876	14.4151	14.1525	10.6478	14.2265	14.5125	10.6478	10.6478	10.6478	10.6478	10.6478	10.6478	10.6478	10.6478	10.6478	10.6478	+	Responders_Nonresponder	0.0166147	-1.8208	-2.50636
ISG15	P05161	ISG15_HUMAN	Ubiquitin-like protein ISG15	18.1411	17.968	19.0287	18.2288	18.3091	18.1984	17.515	16.8834	10.6478	15.6195	19.4115	19.4887	18.2175	18.2296	18.4345	18.3133	17.776	18.5984	18.9217	18.8099	18.727	18.8427	17.2453	16.8358	18.1735	18.3226	19.8881	19.8853	21.2819	21.5671	16.8238	18.4266	19.623	19.6903	17.1293	18.318	18.9871	19.2518	19.1501	18.2783	+	Responders_Nonresponder	0.00087109	-1.83033	-3.80039
BCL10	O95999	BCL10_HUMAN	B-cell lymphoma/leukemia 10	15.3155	15.3302	10.6478	15.6185	10.6478	10.6478	10.6478	15.7355	10.6478	10.6478	16.417	16.0832	14.3769	15.8883	16.4599	16.0409	10.6478	10.6478	10.6478	10.6478	17.4323	15.5944	10.6478	10.6478	10.6478	10.6478	16.8661	15.3907	15.6454	10.6478	10.6478	10.6478	10.6478	10.6478	10.6478	10.6478	15.6593	10.6478	10.6478	10.6478	+	Responders_Nonresponder	0.0221193	-1.83451	-2.38672
THUMPD3	Q9BV44	THUM3_HUMAN	THUMP domain-containing protein 3	10.6478	10.6478	10.6478	10.6478	10.6478	10.6478	15.9585	15.6694	10.6478	10.6478	16.8452	16.7235	10.6478	16.7525	14.631	16.801	10.6478	10.6478	10.6478	16.0513	16.2699	15.1143	10.6478	10.6478	10.6478	10.6478	10.6478	10.6478	17.3211	15.0696	10.6478	10.6478	10.6478	10.6478	17.0363	16.5114	16.6687	17.5554	10.6478	10.6478	+	Responders_Nonresponder	0.0376254	-1.83758	-2.15425
CAV1	Q03135;Q03135;Q03135-2	CAV1_HUMAN;CAV1_HUMAN	Caveolin-1;Caveolin-1	18.5382	18.9094	16.6793	17.2218	10.6478	10.6478	17.724	17.6113	10.6478	10.6478	19.4719	19.3737	18.6993	18.7126	19.5869	19.4776	19.2195	19.3043	18.6266	18.634	19.5907	19.194	18.2092	17.838	19.399	18.3526	19.5083	19.4514	10.6478	12.0185	17.68	17.8964	19.2455	18.7276	17.4999	17.2003	16.9236	17.7309	17.2675	17.6736	+	Responders_Nonresponder	0.0490047	-1.84302	-2.04999
MCRIP2	Q9BUT9;Q9BUT9-2	MCRI2_HUMAN	MAPK regulated corepressor interacting protein 2	10.6478	10.6478	10.6478	14.8877	15.6552	15.3388	10.6478	10.6478	10.6478	10.6478	16.9956	15.9677	14.8028	14.511	12.4836	14.1649	10.6478	10.6478	14.1112	10.6478	13.7193	15.0941	10.6478	10.6478	10.6478	10.6478	15.4133	15.11	13.6439	10.6478	10.6478	10.6478	10.6478	10.6478	12.6646	10.6478	16.359	16.7956	10.6478	10.6478	+	Responders_Nonresponder	0.00769359	-1.84555	-2.81523
SIRT3	Q9NTG7;Q9NTG7-2	SIR3_HUMAN	NAD-dependent protein deacetylase sirtuin-3, mitochondrial	16.7228	17.8342	18.5041	16.4631	10.6478	10.6478	16.454	10.6478	10.6478	10.6478	18.3534	18.0578	18.4448	18.0806	18.376	17.9246	16.5894	17.2817	16.973	17.0626	18.3003	18.304	10.6478	15.6553	17.5315	17.921	17.2035	16.4888	16.7636	17.4043	16.4061	16.8389	16.1005	16.1752	16.6335	16.9558	16.4057	16.4132	10.6478	10.6478	+	Responders_Nonresponder	0.0418741	-1.84902	-2.12976
SLC39A7	Q92504	S39A7_HUMAN	Zinc transporter SLC39A7	17.8369	18.3689	10.6478	16.4017	10.6478	10.6478	17.5542	17.1002	17.199	10.6478	16.8524	17.1421	17.6684	17.452	17.652	17.2434	16.3959	17.3526	17.2885	17.2126	17.0208	17.8408	15.9534	10.6478	17.5622	17.7546	16.7546	16.6684	16.6817	16.3289	10.6478	16.2774	15.9695	15.6666	15.6372	10.6478	17.9283	16.8517	10.6478	10.6478	+	Responders_Nonresponder	0.0444261	-1.85563	-2.11031
ARR3	P36575;P36575-2	ARRC_HUMAN	Arrestin-C	18.263	10.6478	10.6478	10.6478	10.6478	10.6478	10.6478	10.6478	10.6478	10.6478	16.7719	15.5598	10.6478	10.6478	15.3725	15.1418	10.6478	10.6478	16.1191	16.4168	17.1603	16.7532	10.6478	10.6478	10.6478	10.6478	13.8647	10.6478	15.4946	10.6478	10.6478	10.6478	10.6478	10.6478	15.6407	15.8518	10.6478	15.8592	10.6478	16.0831	+	Responders_Nonresponder	0.0255372	-1.86604	-2.32475
MCMBP	Q9BTE3;Q9BTE3-2;Q9BTE3-3	MCMBP_HUMAN	Mini-chromosome maintenance complex-binding protein	15.7531	10.6478	16.9396	17.0761	10.6478	16.2272	10.6478	10.6478	10.6478	10.6478	15.5671	15.5087	15.7349	15.9934	15.0274	14.7038	10.6478	10.6478	14.5289	14.6031	16.351	15.9174	10.6478	10.6478	10.6478	10.6478	10.6478	10.6478	17.2223	16.8395	10.6478	10.6478	10.6478	10.6478	10.6478	10.6478	15.7035	15.0884	10.6478	10.6478	+	Responders_Nonresponder	0.0254764	-1.86883	-2.3294
DNAJB2	P25686;P25686-2	DNJB2_HUMAN	DnaJ homolog subfamily B member 2	17.3051	17.6143	15.4572	17.1768	16.6607	10.6478	17.0024	16.0686	10.6478	10.6478	17.9924	18.0203	18.1583	18.419	18.299	17.9971	17.5823	16.8996	17.1698	16.1671	17.4467	17.5658	17.3355	17.097	10.6478	10.6478	17.4629	17.7654	16.6561	16.6634	16.257	15.8162	10.6478	10.6478	16.5498	10.6478	17.0678	17.2306	17.6434	10.6478	+	Responders_Nonresponder	0.0404576	-1.873	-2.13298
AGFG2	O95081;O95081-2	AGFG2_HUMAN	Arf-GAP domain and FG repeat-containing protein 2	10.6478	10.6478	10.6478	10.6478	10.6478	10.6478	13.5707	14.8664	10.6478	10.6478	16.4975	15.0573	15.7758	15.5915	15.4167	15.8769	16.2404	15.8798	15.8523	15.1019	16.2611	15.9272	10.6478	10.6478	12.5492	15.5739	10.6478	10.6478	10.6478	10.6478	10.6478	10.6478	10.6478	10.6478	16.3191	10.6478	10.6478	14.2788	10.6478	10.6478	+	Responders_Nonresponder	0.0124349	-1.87868	-2.62488
WNK2	Q9Y3S1;Q9Y3S1-2;Q9Y3S1-3;Q9Y3S1-4;Q9H4A3;Q9H4A3-2;Q9H4A3-5;Q9H4A3-6;Q9H4A3-7;Q96J92;Q96J92-2;Q96J92-3;Q9Y3S1;Q9Y3S1-2;Q9Y3S1-3;Q9Y3S1-4	WNK1_HUMAN;WNK2_HUMAN;WNK2_HUMAN	Serine/threonine-protein kinase WNK1;Serine/threonine-protein kinase WNK2	10.6478	17.8804	16.5009	16.8811	18.1692	16.8119	17.796	17.5298	17.9051	18.0443	17.3008	17.394	16.1279	16.8456	18.1653	18.2534	17.363	16.6655	17.7491	17.5179	16.9879	17.1249	10.6478	10.6478	10.6478	10.6478	17.9499	17.251	16.8343	17.8413	10.6478	18.3486	17.5535	17.8291	15.1477	17.4304	16.4102	16.6526	10.6478	17.728	+	Responders_Nonresponder	0.0378602	-1.87921	-2.20457
RAB23	Q9ULC3	RAB23_HUMAN	Ras-related protein Rab-23	18.649	18.7384	18.5012	18.6348	18.3748	15.9337	17.847	18.0823	18.1836	18.0677	19.2791	19.0019	19.3148	19.4891	18.9443	18.8309	18.7437	18.8339	18.0158	17.3061	18.8322	18.894	10.6478	10.6478	19.3863	19.0758	20.2515	20.0263	18.8436	18.9679	19.7104	19.0313	19.5706	19.5906	10.6478	10.6478	18.6491	18.65	10.6478	18.3162	+	Responders_Nonresponder	0.0474573	-1.87935	-2.08393
PPP2R5E	Q16537;Q16537-2;Q16537-3	2A5E_HUMAN	Serine/threonine-protein phosphatase 2A 56 kDa regulatory subunit epsilon isoform	15.8611	15.7777	13.8197	10.6478	10.6478	10.6478	15.6099	16.5883	10.6478	10.6478	16.7149	15.5937	17.1987	16.8015	16.538	16.8846	14.8316	15.3154	15.2249	15.6087	17.3388	17.0828	10.6478	10.6478	10.6478	10.6478	10.6478	10.6478	14.5571	10.6478	10.6478	10.6478	10.6478	10.6478	10.6478	10.6478	10.6478	10.6478	10.6478	10.6478	+	Responders_Nonresponder	0.0265311	-1.88298	-2.30811
CYP2J2	P51589	CP2J2_HUMAN	Cytochrome P450 2J2	18.287	18.3512	10.6478	13.7957	10.6478	10.6478	10.6478	14.1391	10.6478	15.4893	16.9229	16.4809	15.679	15.7824	16.6131	16.46	15.9325	16.6011	15.2198	10.6478	15.9709	16.4345	10.6478	10.6478	10.6478	10.6478	10.6478	10.6478	10.6478	14.5673	10.6478	12.5252	10.6478	10.6478	10.6478	10.6478	16.4885	16.4906	10.6478	10.6478	+	Responders_Nonresponder	0.0343433	-1.88617	-2.19766
FXYD3	Q14802;Q14802-2;Q14802-3	FXYD3_HUMAN	FXYD domain-containing ion transport regulator 3	16.363	15.8188	17.322	17.2334	17.0543	17.5547	18.2495	18.0569	10.6478	10.6478	18.3027	18.1239	18.2187	18.3247	18.7937	18.7903	18.8067	19.8459	18.109	19.4291	18.9799	19.0133	17.7491	10.6478	18.5985	16.8843	17.0614	16.5998	17.975	17.6053	16.4422	18.7527	17.2002	17.1053	18.8625	19.1851	18.9854	18.9997	18.4271	18.7896	+	Responders_Nonresponder	0.0125541	-1.89197	-2.75096
USP9X	O00507;O00507-2;Q93008;Q93008-3	USP9X_HUMAN	Probable ubiquitin carboxyl-terminal hydrolase FAF-X	10.6478	15.6918	16.3734	16.8102	10.6478	10.6478	10.6478	15.1269	10.6478	14.4393	17.43	17.1373	17.7352	17.6504	17.004	16.291	10.6478	10.6478	10.6478	15.6272	16.9676	16.3135	10.6478	10.6478	16.4841	10.6478	16.1747	16.1664	16.6225	17.0468	10.6478	10.6478	10.6478	10.6478	10.6478	10.6478	10.6478	10.6478	10.6478	10.6478	+	Responders_Nonresponder	0.0410202	-1.90039	-2.11527
F9	P00740;P00740-2	FA9_HUMAN	Coagulation factor IX	10.6478	10.6478	20.1744	20.1453	10.6478	10.6478	17.6127	17.2106	16.6889	10.6478	17.8319	18.0895	18.1442	18.4813	17.9391	16.8671	17.6441	17.1927	17.3423	17.6054	17.6875	17.7501	18.2665	18.5859	17.9174	17.7431	19.3181	19.5134	18.0524	18.1504	18.7499	18.5397	18.108	16.6138	17.3253	16.807	17.0025	17.0422	19.2589	19.4221	+	Responders_Nonresponder	0.040093	-1.90127	-2.20779
PTER	Q96BW5;Q96BW5-2	PTER_HUMAN	Phosphotriesterase-related protein	19.3332	19.3176	17.341	17.6184	10.6478	10.6478	18.3704	18.6107	10.6478	15.1274	19.6799	19.7218	18.8355	19.0437	19.5192	19.5982	19.0015	18.6532	18.8624	18.9657	19.4317	19.5052	18.6362	18.3709	18.5481	18.0737	17.9986	17.6319	15.164	10.6478	10.6478	16.4315	18.795	18.514	18.6083	18.7382	19.3009	19.6107	17.8478	16.9589	+	Responders_Nonresponder	0.0431502	-1.90255	-2.1228
GATAD2B	Q86YP4;Q86YP4-2;Q86YP4-3;Q8WXI9;Q8WXI9	P66A_HUMAN;P66B_HUMAN;P66B_HUMAN	Transcriptional repressor p66-alpha;Transcriptional repressor p66-beta	10.6478	15.4761	16.5532	17.1323	10.6478	10.6478	15.3678	10.6478	15.8038	10.6478	17.6668	16.9579	16.736	16.6808	17.5478	10.6478	10.6478	10.6478	16.1124	15.4447	15.3012	15.6194	10.6478	10.6478	10.6478	10.6478	16.3155	16.5983	16.7426	17.072	10.6478	10.6478	10.6478	10.6478	14.4149	16.1045	15.9612	15.2585	10.6478	10.6478	+	Responders_Nonresponder	0.0342875	-1.90497	-2.19753
TMEM126A	Q9H061;Q9H061-2	T126A_HUMAN	Transmembrane protein 126A	18.0774	18.0719	15.8543	17.036	10.6478	10.6478	16.3384	17.384	10.6478	10.6478	18.1074	18.2598	18.1727	18.3067	18.0029	17.6667	17.5985	17.4417	17.228	17.5286	17.9448	17.7555	10.6478	18.666	17.4199	18.039	16.825	17.5223	17.4226	17.8592	16.3768	10.6478	18.5022	10.6478	15.7416	15.0468	17.851	17.4814	10.6478	10.6478	+	Responders_Nonresponder	0.0486243	-1.90633	-2.05024
TERF2IP	Q9NYB0	TE2IP_HUMAN	Telomeric repeat-binding factor 2-interacting protein 1	10.6478	10.6478	14.5612	10.6478	10.6478	10.6478	10.6478	10.6478	10.6478	10.6478	15.7653	15.2288	16.2742	16.2221	14.831	15.5753	10.6478	10.6478	10.6478	10.6478	13.3733	14.9987	10.6478	10.6478	10.6478	10.6478	12.1886	10.6478	13.0938	10.6478	10.6478	10.6478	10.6478	10.6478	10.6478	10.6478	13.1325	13.872	10.6478	10.6478	+	Responders_Nonresponder	0.000977305	-1.90904	-3.66535
TMEM126B	Q8IUX1;Q8IUX1-4	T126B_HUMAN	Complex I assembly factor TMEM126B, mitochondrial	17.8567	17.3828	10.6478	16.404	10.6478	10.6478	10.6478	10.6478	10.6478	10.6478	16.906	15.6041	16.8856	17.1548	16.0518	16.1776	10.6478	10.6478	17.12	10.6478	17.0745	16.9486	10.6478	10.6478	10.6478	10.6478	10.6478	10.6478	10.6478	17.1214	10.6478	10.6478	10.6478	10.6478	10.6478	10.6478	10.6478	16.3333	10.6478	10.6478	+	Responders_Nonresponder	0.0378596	-1.917	-2.15146
RAB2B	Q8WUD1;P61019;Q8WUD1;Q8WUD1-2	RAB2A_HUMAN;RAB2B_HUMAN;RAB2B_HUMAN	Ras-related protein Rab-2A;Ras-related protein Rab-2B	10.6478	10.6478	15.7606	17.0242	16.2075	10.6478	10.6478	15.1529	10.6478	10.6478	13.3076	15.3447	17.0807	16.9501	16.5053	17.0399	10.6478	14.8419	10.6478	10.6478	15.9708	15.9318	10.6478	10.6478	10.6478	13.9981	16.1637	14.4209	10.6478	10.6478	10.6478	10.6478	17.6498	14.8126	10.6478	10.6478	13.2532	13.202	10.6478	10.6478	+	Responders_Nonresponder	0.0193078	-1.9236	-2.44458
RUFY1	Q96T51;Q96T51-2;Q96T51-3	RUFY1_HUMAN	RUN and FYVE domain-containing protein 1	16.2969	17.6952	10.6478	10.6478	16.4715	16.9583	15.5195	10.6478	10.6478	10.6478	17.7642	17.7673	18.1114	18.0806	17.0412	17.5558	10.6478	15.7443	10.6478	10.6478	16.6872	16.8678	10.6478	10.6478	14.5819	10.6478	10.6478	16.2726	16.2173	15.3815	10.6478	10.6478	10.6478	10.6478	10.6478	10.6478	14.8004	14.3377	10.6478	10.6478	+	Responders_Nonresponder	0.0448492	-1.92949	-2.0753
RBM15	Q96T37;Q96T37-2;Q96T37-3;Q96T37-4	RBM15_HUMAN	RNA-binding protein 15	15.4586	10.6478	17.6056	17.2833	15.9422	10.6478	17.395	15.9259	15.7038	10.6478	17.0998	16.9354	17.0612	16.9458	17.1536	16.2988	15.4626	10.6478	17.1052	15.7615	16.3175	16.0816	10.6478	10.6478	17.4288	16.4126	16.6903	16.7039	17.4928	17.336	10.6478	10.6478	16.7321	10.6478	10.6478	10.6478	16.2797	16.2238	10.6478	10.6478	+	Responders_Nonresponder	0.0371909	-1.94753	-2.17495
PDPR	Q8NCN5;Q8NCN5-2	PDPR_HUMAN	Pyruvate dehydrogenase phosphatase regulatory subunit, mitochondrial	17.3495	17.0217	14.0092	18.1004	10.6478	17.5351	10.6478	10.6478	10.6478	16.0649	18.9183	18.9137	19.159	19.1214	18.8586	18.7442	17.8508	17.754	17.9506	18.3496	18.8456	19.048	18.2504	17.0181	17.4255	16.8987	17.6059	17.6176	17.0557	17.1507	10.6478	17.0888	16.9708	15.5308	17.682	17.5937	16.3347	10.6478	10.6478	16.2371	+	Responders_Nonresponder	0.035834	-1.94832	-2.19319
ALG11	Q2TAA5	ALG11_HUMAN	GDP-Man:Man(3)GlcNAc(2)-PP-Dol alpha-1,2-mannosyltransferase	15.8606	10.6478	10.6478	10.6478	15.4394	14.9924	10.6478	10.6478	10.6478	10.6478	14.8516	15.0441	15.7337	15.5368	15.3712	15.2025	15.4066	15.2535	15.5543	16.2605	15.4709	14.9488	10.6478	10.6478	10.6478	10.6478	10.6478	10.6478	10.6478	10.6478	10.6478	10.6478	10.6478	10.6478	10.6478	10.6478	14.2097	10.6478	10.6478	10.6478	+	Responders_Nonresponder	0.00573133	-1.94933	-2.92869
GIPC2	Q8TF65	GIPC2_HUMAN	PDZ domain-containing protein GIPC2	19.308	19.4611	10.6478	15.0679	15.0767	17.2089	16.9961	16.6561	10.6478	17.2352	16.4403	17.0286	17.2123	16.6954	16.2965	17.7068	16.9104	16.1045	17.1	16.0538	16.9044	16.1082	10.6478	10.6478	10.6478	10.6478	16.5728	17.0917	17.1232	17.7685	10.6478	10.6478	10.6478	16.5496	16.7745	15.6107	18.2923	18.2671	10.6478	10.6478	+	Responders_Nonresponder	0.0466195	-1.95542	-2.07897
COMMD9	Q9P000;Q9P000-2	COMD9_HUMAN	COMM domain-containing protein 9	18.6888	18.3255	17.0254	17.0494	17.9799	16.828	18.1266	10.6478	10.6478	10.6478	18.2686	17.6904	17.7594	17.499	18.2938	17.5974	17.5829	17.9434	18.1739	17.7909	18.254	17.8404	10.6478	10.6478	17.8718	17.602	17.2476	16.111	17.8629	16.9956	10.6478	17.0933	17.8071	17.2095	17.9948	18.1413	18.271	18.0475	16.3591	10.6478	+	Responders_Nonresponder	0.0369652	-1.96228	-2.21538
TPP2	P29144	TPP2_HUMAN	Tripeptidyl-peptidase 2	10.6478	15.8205	10.6478	10.6478	17.7697	17.2542	17.7432	16.7504	10.6478	10.6478	18.0919	17.7517	17.1181	17.1661	15.4849	16.394	17.2814	16.307	17.1896	16.6228	16.1548	16.6184	10.6478	10.6478	10.6478	16.0185	15.7922	10.6478	16.6718	16.5529	10.6478	10.6478	10.6478	15.4754	17.8076	17.1413	14.9935	10.6478	15.7095	10.6478	+	Responders_Nonresponder	0.0442132	-1.96509	-2.09859
ABRAXAS2	Q15018	ABRX2_HUMAN	BRISC complex subunit Abraxas 2	16.0775	15.7002	17.5869	17.1979	10.6478	10.6478	16.4917	16.1306	10.6478	10.6478	17.3611	15.7793	17.5317	17.0885	17.4974	17.3795	16.0533	16.9941	16.9513	16.6864	17.5011	17.5962	10.6478	10.6478	16.0124	16.5053	17.7695	16.7658	16.1624	16.9839	10.6478	10.6478	10.6478	10.6478	16.4613	15.4248	16.4609	16.257	10.6478	10.6478	+	Responders_Nonresponder	0.0323205	-1.97077	-2.2326
SCPEP1	Q9HB40;Q9HB40-2	RISC_HUMAN	Retinoid-inducible serine carboxypeptidase	16.9407	17.2544	18.3488	18.0506	10.6478	10.6478	15.7423	15.1548	10.6478	16.3787	18.1544	17.8009	17.6305	18.1254	17.7191	16.4402	17.9754	18.091	17.3372	16.9377	18.6937	18.5033	17.6314	17.3786	18.8652	18.9629	18.9656	18.5737	17.7259	17.7676	10.6478	15.707	18.5141	18.2131	18.1198	18.0507	16.7024	17.2085	16.9632	17.8738	+	Responders_Nonresponder	0.0146635	-1.97123	-2.6943
BDH2	Q9BUT1;Q9BUT1-2	BDH2_HUMAN	3-hydroxybutyrate dehydrogenase type 2	20.3702	20.551	17.8297	18.5564	10.6478	16.9392	18.3941	18.4374	10.6478	10.6478	19.3674	19.6625	19.8602	19.9971	20.3248	20.6473	20.0819	20.2569	19.4599	19.4202	20.7833	20.767	18.9867	19.4957	19.7027	19.3472	19.5661	19.6454	18.832	18.8132	17.2106	17.8415	20.0254	19.981	20.0933	19.9033	17.8796	17.7594	17.2782	18.7445	+	Responders_Nonresponder	0.0249018	-1.97351	-2.43213
LIPA	P38571;P38571-2	LICH_HUMAN	Lysosomal acid lipase/cholesteryl ester hydrolase	10.6478	10.6478	18.6301	18.4907	10.6478	10.6478	18.508	18.5303	10.6478	15.8374	18.3431	18.2783	17.6236	18.3007	18.4779	18.1345	18.6333	18.6719	17.8087	16.9705	18.8993	18.7686	17.3246	17.5202	19.0734	18.7819	18.5428	18.1982	18.2777	18.2928	15.0824	17.7981	16.8912	10.6478	17.7075	17.5876	18.6502	18.5715	17.4377	16.2768	+	Responders_Nonresponder	0.0355131	-1.975	-2.2281
COX16	Q9P0S2	COX16_HUMAN	Cytochrome c oxidase assembly protein COX16 homolog, mitochondrial	15.4648	16.8368	10.6478	10.6478	10.6478	15.2702	14.2373	10.6478	10.6478	10.6478	15.9919	16.8257	16.2423	16.6732	17.3377	17.5789	14.253	15.6956	17.742	18.0745	18.2819	17.6443	10.6478	10.6478	18.4139	18.1954	10.6478	10.6478	17.1362	16.6607	17.0763	16.8946	17.3845	17.0844	15.5223	10.6478	17.5311	10.6478	10.6478	10.6478	+	Responders_Nonresponder	0.0458087	-1.97593	-2.07127
DYNLT3	P51808	DYLT3_HUMAN	Dynein light chain Tctex-type 3	17.7031	17.5495	16.8118	18.3693	18.0019	13.4688	18.5847	18.7015	10.6478	10.6478	18.3759	18.5131	18.0714	18.278	17.6588	17.5688	17.6954	17.2821	17.6711	18.0393	17.7536	17.8146	17.5403	10.6478	17.8291	10.6478	18.3087	17.5391	17.9615	18.1326	10.6478	10.6478	17.92	18.0326	17.6823	18.2822	17.3865	17.6734	10.6478	10.6478	+	Responders_Nonresponder	0.0465367	-1.98092	-2.08649
FABP1	P07148;Q9NQV6-6;P07148	FABPL_HUMAN;FABPL_HUMAN;PRD10_HUMAN	Fatty acid-binding protein, liver;Fatty acid-binding protein, liver	25.4627	25.5169	22.8465	22.7456	25.1491	25.1475	22.2318	22.4577	20.3553	20.4021	25.6847	25.7454	25.2211	25.3247	25.7475	25.7117	26.1657	26.2664	26.7783	26.7051	25.8259	25.7721	24.8086	24.9905	23.5441	23.61	26.0769	25.9812	24.5167	24.3478	23.7592	23.7378	26.0228	25.9177	26.0533	25.9051	26.4564	26.3701	25.4542	25.5839	+	Responders_Nonresponder	0.000152804	-1.98546	-4.63708
POLR2B	P30876	RPB2_HUMAN	DNA-directed RNA polymerase II subunit RPB2	10.6478	16.6983	17.2994	16.8879	16.6355	10.6478	16.9572	10.6478	10.6478	15.9768	17.3864	17.553	17.1748	17.2254	17.1613	16.2639	16.8131	16.8194	15.4187	17.1863	16.8779	16.8857	10.6478	10.6478	10.6478	16.3912	15.3365	15.7248	16.3333	16.8087	10.6478	10.6478	10.6478	10.6478	15.7942	10.6478	10.6478	15.7778	10.6478	10.6478	+	Responders_Nonresponder	0.0365064	-1.98773	-2.17741
CHCHD7	Q9BUK0;Q9BUK0-2;Q9BUK0-4	CHCH7_HUMAN	Coiled-coil-helix-coiled-coil-helix domain-containing protein 7	17.7789	17.1522	10.6478	10.6478	17.2652	17.0516	10.6478	15.8229	10.6478	10.6478	17.3405	16.6387	17.5765	17.6608	16.9771	17.393	17.5592	16.7302	17.4508	16.9214	17.1042	17.7653	16.6466	17.4609	17.8991	17.7927	17.5535	17.5513	18.3434	18.4422	18.699	18.7801	17.5282	18.286	16.7742	16.9394	18.7254	18.7344	15.1367	17.7833	+	Responders_Nonresponder	0.0180333	-1.99241	-2.59176
PACS1	Q6VY07;Q6VY07-2	PACS1_HUMAN	Phosphofurin acidic cluster sorting protein 1	15.2789	15.3313	16.1241	14.7555	10.6478	10.6478	10.6478	14.5606	10.6478	10.6478	15.7676	15.8273	16.4945	16.2844	16.116	15.4354	14.9733	15.3836	14.9747	14.6775	14.7543	15.0997	10.6478	10.6478	10.6478	10.6478	15.6881	15.3542	15.2898	15.3627	10.6478	10.6478	10.6478	10.6478	15.0119	10.6478	10.6478	10.6478	10.6478	10.6478	+	Responders_Nonresponder	0.00775622	-1.99563	-2.8175
SEPSECS	Q9HD40;Q9HD40-3	SPCS_HUMAN	O-phosphoseryl-tRNA(Sec) selenium transferase	17.0846	17.8715	10.6478	10.6478	17.1628	10.6478	10.6478	10.6478	10.6478	10.6478	17.2635	17.0632	17.1958	10.6478	17.559	17.5599	17.3389	17.2837	17.1859	10.6478	17.4711	16.8773	10.6478	10.6478	10.6478	10.6478	15.5473	15.9551	10.6478	10.6478	10.6478	10.6478	10.6478	10.6478	17.0875	10.6478	10.6478	10.6478	10.6478	10.6478	+	Responders_Nonresponder	0.0461873	-1.99988	-2.06137
NDUFC2	O95298;O95298-2	NDUC2_HUMAN	NADH dehydrogenase [ubiquinone] 1 subunit C2	18.7468	19.1512	17.982	18.3425	10.6478	10.6478	18.3281	17.9556	10.6478	18.991	18.6552	18.5692	18.7127	18.7604	19.1064	19.0892	18.1067	19.1065	19.2787	19.0453	19.1208	19.2247	10.6478	18.7668	19.5805	19.481	19.0125	18.4107	18.8458	18.7097	10.6478	19.2416	20.2223	20.0823	19.052	18.7441	18.5623	18.8257	10.6478	17.9672	+	Responders_Nonresponder	0.0497291	-2.01481	-2.06884
STAMBP	O95630;O95630-2	STABP_HUMAN	STAM-binding protein	16.591	17.0141	10.6478	10.6478	10.6478	15.6678	15.9582	17.6769	10.6478	17.3309	17.0239	17.0091	16.6722	17.0422	16.7543	16.8058	16.0666	15.5188	16.5852	16.7814	16.5881	17.2906	10.6478	10.6478	18.351	18.8742	15.8473	16.4298	16.3081	17.1305	10.6478	10.6478	10.6478	10.6478	16.221	15.9181	18.5024	18.412	14.7178	16.9949	+	Responders_Nonresponder	0.0315641	-2.01691	-2.27071
SLC66A2	Q8N2U9;Q8N2U9-2;Q8N2U9-3	S66A2_HUMAN	Solute carrier family 66 member 2	10.6478	10.6478	17.4549	17.593	17.5616	10.6478	16.579	10.6478	10.6478	10.6478	17.4307	16.6124	17.5555	17.5576	18.0246	17.3081	18.2278	17.9267	17.5265	10.6478	17.553	17.1889	12.8557	15.3446	17.9501	10.6478	17.3766	16.5828	10.6478	10.6478	10.6478	15.6869	10.6478	17.4872	15.8337	10.6478	16.2064	16.5461	10.6478	10.6478	+	Responders_Nonresponder	0.0480112	-2.01713	-2.04649
TMLHE	Q9NVH6;Q9NVH6-6;Q9NVH6-7;Q9NVH6-8	TMLH_HUMAN	Trimethyllysine dioxygenase, mitochondrial	16.9409	10.6478	10.6478	17.5422	18.6476	18.4963	17.25	10.6478	10.6478	10.6478	17.3898	17.4968	17.8049	17.8102	17.4176	17.053	17.3712	10.6478	17.6854	17.896	18.011	17.8208	17.2533	10.6478	18.3428	17.8304	15.3623	16.9069	18.2378	17.9596	17.88	10.6478	19.3854	19.2337	16.8476	17.9954	17.8909	17.6204	16.3427	10.6478	+	Responders_Nonresponder	0.0459985	-2.024	-2.09121
STAU2	O95793;O95793-2;O95793-3;Q9NUL3;Q9NUL3-2;Q9NUL3-3;Q9NUL3-4;Q9NUL3-6;Q9NUL3-7;Q9NUL3-8;Q9NUL3;Q9NUL3-2;Q9NUL3-3;Q9NUL3-4;Q9NUL3-6;Q9NUL3-7;Q9NUL3-8	STAU1_HUMAN;STAU2_HUMAN;STAU2_HUMAN	Double-stranded RNA-binding protein Staufen homolog 1;Double-stranded RNA-binding protein Staufen homolog 2	14.7252	16.9867	10.6478	10.6478	10.6478	16.3296	16.0273	10.6478	10.6478	14.8781	16.5308	16.6708	16.9398	17.0017	10.6478	14.8272	10.6478	10.6478	10.6478	15.5071	10.6478	15.1467	10.6478	10.6478	10.6478	10.6478	16.5463	16.4279	17.5426	17.7363	10.6478	10.6478	10.6478	10.6478	10.6478	10.6478	16.0222	17.5565	10.6478	10.6478	+	Responders_Nonresponder	0.0236374	-2.0279	-2.35777
UBR5	O95071;O95071-2	UBR5_HUMAN	E3 ubiquitin-protein ligase UBR5	14.5814	10.6478	16.3133	16.0431	10.6478	15.6792	16.165	10.6478	10.6478	10.6478	16.1172	16.3905	16.5584	16.36	15.0969	13.8289	10.6478	10.6478	15.5741	16.2951	15.0783	15.4572	10.6478	10.6478	10.6478	10.6478	14.8728	14.8804	17.1298	16.5293	10.6478	10.6478	10.6478	10.6478	10.6478	10.6478	15.4307	10.6478	10.6478	10.6478	+	Responders_Nonresponder	0.0127543	-2.03016	-2.617
PPP6R3	Q5H9R7;Q5H9R7-2;Q5H9R7-3;Q5H9R7-4;Q5H9R7-5;Q5H9R7-6	PP6R3_HUMAN	Serine/threonine-protein phosphatase 6 regulatory subunit 3	10.6478	16.8372	16.7402	10.6478	10.6478	10.6478	10.6478	16.3182	10.6478	10.6478	16.3799	16.3916	16.0111	16.1506	14.6303	15.4057	16.6351	16.9362	17.0225	10.6478	10.6478	16.4245	10.6478	10.6478	10.6478	10.6478	10.6478	10.6478	16.8985	10.6478	10.6478	10.6478	10.6478	10.6478	10.6478	10.6478	15.5472	10.6478	10.6478	10.6478	+	Responders_Nonresponder	0.017505	-2.03264	-2.48431
IFI30	P13284	GILT_HUMAN	Gamma-interferon-inducible lysosomal thiol reductase	10.6478	10.6478	15.5788	15.567	10.6478	10.6478	10.6478	10.6478	10.6478	10.6478	16.8504	16.5771	17.2291	17.5901	14.9827	12.4874	10.6478	10.6478	10.6478	10.6478	16.5039	16.4517	10.6478	10.6478	10.6478	10.6478	15.4951	16.0175	10.6478	10.6478	10.6478	10.6478	10.6478	10.6478	10.6478	10.6478	13.8799	10.6478	10.6478	10.6478	+	Responders_Nonresponder	0.00725483	-2.04091	-2.85669
STAP2	Q9UGK3;Q9UGK3-2	STAP2_HUMAN	Signal-transducing adaptor protein 2	10.6478	10.6478	10.6478	10.6478	10.6478	10.6478	10.6478	10.6478	10.6478	10.6478	15.7284	14.4524	15.4358	14.323	15.7609	15.1235	16.197	16.6482	15.7681	10.6478	15.7241	15.7825	10.6478	10.6478	10.6478	10.6478	10.6478	10.6478	10.6478	10.6478	10.6478	10.6478	10.6478	10.6478	16.2615	16.3944	10.6478	15.6446	10.6478	10.6478	+	Responders_Nonresponder	0.00554152	-2.04227	-2.94358
CFH	P08603;Q03591;P08603	CFAH_HUMAN;CFAH_HUMAN;FHR1_HUMAN	Complement factor H;Complement factor H	10.6478	10.6478	17.3726	18.5038	10.6478	10.6478	10.6478	10.6478	10.6478	10.6478	16.3199	16.1948	17.0772	16.7003	17.074	16.7455	17.0223	16.5126	16.3348	10.6478	15.9892	15.4296	16.0798	15.6706	10.6478	10.6478	17.659	17.0712	10.6478	10.6478	10.6478	10.6478	15.6958	10.6478	16.5542	10.6478	10.6478	10.6478	10.6478	10.6478	+	Responders_Nonresponder	0.0343854	-2.04268	-2.19745
MARK2	Q7KZI7;Q7KZI7-2;Q7KZI7-3;Q7KZI7-4;Q7KZI7-5;Q7KZI7-6;Q7KZI7-7;Q7KZI7-8;Q7KZI7-9;Q7KZI7-10;Q7KZI7-11;Q7KZI7-12;Q7KZI7-13;Q7KZI7-14;Q7KZI7-15;Q7KZI7-16	MARK2_HUMAN	Serine/threonine-protein kinase MARK2	16.1223	15.2505	16.1889	15.7987	15.8066	10.6478	15.6356	10.6478	10.6478	10.6478	17.7218	17.2088	17.4654	18.047	18.0316	18.1315	17.7572	17.946	17.1124	17.1732	17.6803	17.4946	10.6478	10.6478	10.6478	10.6478	10.6478	10.6478	16.4246	14.9396	15.9705	17.5191	10.6478	10.6478	10.6478	16.5263	16.6096	15.5329	10.6478	10.6478	+	Responders_Nonresponder	0.0354413	-2.04714	-2.18218
ASH2L	Q9UBL3;Q9UBL3-2;Q9UBL3-3	ASH2L_HUMAN	Set1/Ash2 histone methyltransferase complex subunit ASH2	16.7974	10.6478	16.746	17.0757	10.6478	10.6478	17.3134	16.3617	10.6478	10.6478	16.8691	16.8899	15.9226	16.443	16.4327	16.7387	10.6478	10.6478	15.9015	16.1595	16.6117	15.701	10.6478	10.6478	10.6478	10.6478	15.8681	14.0566	16.7727	16.4835	10.6478	10.6478	10.6478	10.6478	10.6478	10.6478	15.8611	10.6478	10.6478	10.6478	+	Responders_Nonresponder	0.0271112	-2.0472	-2.30526
CTBS	Q01459	DIAC_HUMAN	Di-N-acetylchitobiase	15.4294	10.6478	18.9243	19.0906	19.254	18.819	19.1862	10.6478	18.7287	19.2295	17.4693	17.4269	18.5041	18.3053	18.252	17.6406	18.8169	18.8043	17.9141	18.6589	18.5258	18.422	19.1402	18.5997	18.8898	18.5065	19.5511	19.5016	18.4625	17.1272	10.6478	10.6478	19.3059	18.8732	10.6478	19.1857	18.4563	19.0758	17.7447	20.2907	+	Responders_Nonresponder	0.0372077	-2.04907	-2.24837
CD248	Q9HCU0	CD248_HUMAN	Endosialin	10.6478	10.6478	16.1322	15.3065	10.6478	14.9971	10.6478	10.6478	10.6478	10.6478	15.7547	16.1981	15.5452	15.3208	15.7277	15.1988	14.9843	15.5597	10.6478	10.6478	14.703	14.4478	10.6478	10.6478	14.9277	10.6478	16.9221	16.9342	10.6478	14.7558	10.6478	10.6478	15.1339	10.6478	10.6478	10.6478	10.6478	10.6478	10.6478	10.6478	+	Responders_Nonresponder	0.00629777	-2.05331	-2.89219
TIMM21	Q9BVV7	TIM21_HUMAN	Mitochondrial import inner membrane translocase subunit Tim21	10.6478	16.7001	16.4431	10.6478	10.6478	10.6478	13.9774	10.6478	16.321	16.1428	16.8908	17.6666	17.3676	17.0132	17.0447	16.6359	15.5061	16.1643	16.7393	17.1854	17.0293	16.8987	10.6478	15.5312	16.4642	16.9216	10.6478	17.6721	17.6039	10.6478	10.6478	10.6478	15.7749	16.0978	15.5866	10.6478	15.9709	10.6478	10.6478	10.6478	+	Responders_Nonresponder	0.0250215	-2.0576	-2.33953
SYNPO2	Q9UMS6;Q9UMS6-2;Q9UMS6-3;Q9UMS6-4;Q9UMS6-5	SYNP2_HUMAN	Synaptopodin-2	14.9681	10.6478	10.6478	15.0208	10.6478	10.6478	10.6478	10.6478	10.6478	10.6478	17.75	16.9465	17.4842	16.076	16.6316	17.5697	15.9325	13.3909	16.1349	15.6382	17.554	18.1477	16.218	10.6478	17.1221	17.839	17.786	16.3005	10.6478	10.6478	10.6478	16.7331	13.2719	10.6478	10.6478	10.6478	10.6478	10.6478	10.6478	10.6478	+	Responders_Nonresponder	0.0320145	-2.0602	-2.22774
COMMD7	Q86VX2;Q86VX2-2	COMD7_HUMAN	COMM domain-containing protein 7	17.5205	17.781	16.6077	16.8791	17.3763	17.0401	16.6024	15.3777	10.6478	10.6478	18.0857	18.205	17.7556	18.4354	18.5365	17.8029	17.3563	16.2898	18.0414	17.8133	18.1988	18.442	10.6478	10.6478	17.9526	18.3435	17.8009	17.444	17.7373	15.518	15.5954	10.6478	18.5443	18.1323	18.0746	17.4148	17.961	18.1787	10.6478	15.5105	+	Responders_Nonresponder	0.017866	-2.06104	-2.53135
GRAP2	O75791	GRAP2_HUMAN	GRB2-related adapter protein 2	16.4182	16.2098	16.7164	16.0167	10.6478	10.6478	10.6478	10.6478	10.6478	10.6478	17.0671	17.4615	17.1634	17.0965	17.1182	16.8359	16.215	16.0083	15.5864	16.2618	16.2379	15.8753	10.6478	15.3406	16.5777	16.5013	15.4816	15.8353	15.8731	15.7243	10.6478	10.6478	16.3729	17.2125	17.0573	16.6974	15.4534	10.6478	10.6478	10.6478	+	Responders_Nonresponder	0.0190743	-2.0626	-2.47928
VPS26B	Q4G0F5;O75436;O75436-2;Q4G0F5	VP26A_HUMAN;VP26B_HUMAN;VP26B_HUMAN	Vacuolar protein sorting-associated protein 26A;Vacuolar protein sorting-associated protein 26B	18.3766	18.2806	18.6577	16.8095	17.7356	17.8847	17.0465	16.8175	10.6478	10.6478	18.8374	18.6912	19.0454	19.0135	18.9	19.0556	18.4039	18.5253	18.2845	18.4456	18.6468	18.6978	10.6478	16.6584	18.069	18.5846	18.3517	18.3755	18.5592	18.9886	10.6478	16.873	17.6998	17.4341	16.5028	18.1167	18.3777	18.1801	10.6478	17.5014	+	Responders_Nonresponder	0.0169191	-2.06525	-2.55444
GFM2	Q969S9;Q969S9-2;Q969S9-3;Q969S9-4;Q969S9-5	RRF2M_HUMAN	Ribosome-releasing factor 2, mitochondrial	10.6478	10.6478	10.6478	10.6478	16.3396	10.6478	10.6478	10.6478	10.6478	10.6478	17.3449	16.6363	16.1228	10.6478	15.8516	10.6478	10.6478	10.6478	16.5058	16.3664	17.6098	16.4289	15.5797	10.6478	10.6478	10.6478	10.6478	10.6478	17.5922	17.0311	10.6478	10.6478	14.9134	10.6478	16.2186	10.6478	10.6478	10.6478	10.6478	10.6478	+	Responders_Nonresponder	0.0161622	-2.06746	-2.52129
C8G	P07360	CO8G_HUMAN	Complement component C8 gamma chain	10.6478	16.9644	21.2051	21.1103	17.859	10.6478	16.7543	17.2146	10.6478	10.6478	18.4747	17.9639	18.9136	18.9529	19.1315	18.9985	18.8743	18.3474	18.7128	18.22	18.1588	18.3187	18.0383	18.0058	16.8178	10.6478	19.9181	19.9995	16.6705	16.0669	17.0115	17.5768	18.9853	18.8601	18.4686	18.3805	18.1209	18.8027	17.2025	10.6478	+	Responders_Nonresponder	0.0395017	-2.07053	-2.17553
UBL3	O95164	UBL3_HUMAN	Ubiquitin-like protein 3	10.6478	10.6478	10.6478	14.0214	10.6478	14.1882	17.0562	15.8237	10.6478	10.6478	17.6741	17.2954	18.196	17.8311	18.0381	18.2972	17.694	18.0627	17.8777	17.4832	18.4244	18.3637	17.5151	16.7558	16.5109	16.5619	17.4451	16.1406	16.411	17.0503	14.8606	17.0169	10.6478	10.6478	18.228	18.563	17.5598	17.9569	10.6478	14.8131	+	Responders_Nonresponder	0.0275685	-2.07145	-2.30459
ZADH2	Q8N4Q0	PTGR3_HUMAN	Prostaglandin reductase 3	10.6478	10.6478	10.6478	10.6478	16.5452	16.8241	10.6478	10.6478	10.6478	10.6478	16.8277	17.0939	16.8691	17.6778	17.7414	17.6598	17.5542	17.7053	17.3459	16.9867	17.4311	17.3877	10.6478	15.928	17.7191	10.6478	10.6478	10.6478	10.6478	10.6478	10.6478	10.6478	10.6478	16.6734	17.4375	16.8512	10.6478	15.4439	10.6478	10.6478	+	Responders_Nonresponder	0.0446358	-2.07251	-2.07819
NRBP1	Q9UHY1	NRBP_HUMAN	Nuclear receptor-binding protein	15.2678	15.6835	16.7234	14.4916	15.3953	10.6478	10.6478	15.5022	10.6478	15.6749	17.1629	16.5253	17.5852	17.3323	16.2599	16.9404	16.532	16.4437	14.2155	15.9308	16.4119	16.8795	10.6478	10.6478	14.5829	10.6478	16.8334	15.6684	10.6478	15.7205	10.6478	10.6478	10.6478	10.6478	10.6478	10.6478	16.2424	10.6478	10.6478	10.6478	+	Responders_Nonresponder	0.0158982	-2.0775	-2.52566
ARHGAP27	Q6ZUM4;Q6ZUM4-2;Q6ZUM4-3	RHG27_HUMAN	Rho GTPase-activating protein 27	10.6478	19.6109	10.6478	10.6478	10.6478	10.6478	10.6478	10.6478	10.6478	10.6478	10.6478	15.8322	15.9362	15.6672	14.7188	16.0173	16.4274	15.5572	10.6478	16.6922	17.1202	16.761	10.6478	10.6478	10.6478	10.6478	10.6478	10.6478	10.6478	13.3657	10.6478	10.6478	10.6478	10.6478	10.6478	10.6478	10.6478	10.6478	10.6478	10.6478	+	Responders_Nonresponder	0.0097988	-2.09157	-2.72008
MAP1B	P46821	MAP1B_HUMAN	Microtubule-associated protein 1B	10.6478	10.6478	17.2649	17.0332	10.6478	10.6478	14.3687	10.6478	10.6478	10.6478	10.6478	15.0348	16.5012	15.5634	16.0968	17.492	16.0329	16.5737	10.6478	15.7673	15.1937	16.5715	10.6478	10.6478	16.0411	10.6478	17.2019	17.1752	10.6478	10.6478	10.6478	15.789	17.2976	10.6478	10.6478	10.6478	15.898	10.6478	10.6478	10.6478	+	Responders_Nonresponder	0.0198749	-2.09163	-2.4323
PTCD1	O75127	PTCD1_HUMAN	Pentatricopeptide repeat-containing protein 1, mitochondrial	10.6478	10.6478	10.6478	15.6092	17.2659	16.8054	16.7558	10.6478	10.6478	17.1795	17.172	16.3783	16.3286	16.1708	15.3498	15.3785	10.6478	16.5363	16.5452	16.9316	16.6298	17.3053	10.6478	10.6478	10.6478	10.6478	10.6478	10.6478	18.1573	17.8561	10.6478	10.6478	10.6478	10.6478	10.6478	16.7261	17.0828	16.4889	10.6478	10.6478	+	Responders_Nonresponder	0.0322627	-2.09263	-2.22649
MMAA	Q8IVH4	MMAA_HUMAN	Methylmalonic aciduria type A protein, mitochondrial	17.4536	17.4525	10.6478	16.6554	16.2042	10.6478	10.6478	14.6083	15.1041	16.8209	17.2516	17.4545	17.6565	17.9302	17.9558	17.8564	17.179	17.4702	17.1124	17.5002	18.127	18.1895	10.6478	10.6478	15.2802	17.3522	17.1212	16.7848	17.5161	17.5725	10.6478	10.6478	10.6478	10.6478	16.7849	16.6492	17.3501	17.0372	10.6478	10.6478	+	Responders_Nonresponder	0.0277143	-2.096	-2.29708
AARSD1	Q9BTE6;Q9BTE6-2;Q9BTE6-3	AASD1_HUMAN	Alanyl-tRNA editing protein Aarsd1	10.6478	10.6478	10.6478	17.9525	10.6478	16.9275	18.2074	17.9034	10.6478	10.6478	17.6979	16.6618	17.2969	16.8361	17.6503	18.0852	16.3502	17.7191	16.8884	17.9616	18.3536	18.0886	16.5477	17.6995	18.244	17.7227	17.9333	10.6478	17.9805	17.9985	10.6478	10.6478	10.6478	17.5189	17.8544	17.4788	18.6177	18.0153	16.4201	10.6478	+	Responders_Nonresponder	0.0455027	-2.09712	-2.08857
COL3A1	P02461;P02461-2	CO3A1_HUMAN	Collagen alpha-1(III) chain	10.6478	10.6478	16.6802	17.6227	18.6454	18.715	10.6478	10.6478	10.6478	10.6478	16.6145	15.3977	17.1968	16.9719	16.5696	16.5221	10.6478	16.0141	17.1664	10.6478	16.3948	16.6752	10.6478	10.6478	16.9721	17.3519	17.719	18.0276	16.72	17.4675	10.6478	10.6478	16.6368	10.6478	10.6478	16.0914	10.6478	10.6478	17.5844	15.6983	+	Responders_Nonresponder	0.0431105	-2.10249	-2.10678
C17orf75	Q9HAS0	NJMU_HUMAN	Protein Njmu-R1	10.6478	10.6478	10.6478	15.1775	10.6478	10.6478	16.6999	13.9328	10.6478	10.6478	16.4926	15.4048	16.4241	16.4171	16.4466	16.7144	10.6478	10.6478	10.6478	10.6478	16.4003	16.1694	10.6478	10.6478	10.6478	10.6478	15.7165	15.3372	14.1805	10.6478	10.6478	10.6478	10.6478	10.6478	10.6478	10.6478	15.3469	10.6478	10.6478	10.6478	+	Responders_Nonresponder	0.00631874	-2.10583	-2.89686
SH3KBP1	Q96B97;Q96B97-2;Q96B97-3	SH3K1_HUMAN	SH3 domain-containing kinase-binding protein 1	18.1863	18.2462	19.3208	17.9508	10.6478	17.7366	17.306	15.8005	10.6478	10.6478	18.5006	18.2859	18.2102	18.4741	18.4665	18.0845	18.1606	17.8525	19.2424	19.0495	18.7759	18.412	16.6771	10.6478	18.6774	10.6478	18.1377	18.3212	17.8128	18.3176	10.6478	17.9606	10.6478	17.7021	18.5685	18.3653	17.7256	17.5497	18.5979	10.6478	+	Responders_Nonresponder	0.040075	-2.1074	-2.15444
SFT2D2	O95562	SFT2B_HUMAN	Vesicle transport protein SFT2B	15.9703	17.7807	10.6478	10.6478	10.6478	10.6478	17.5739	10.6478	10.6478	10.6478	16.9091	17.0315	16.8659	17.0203	17.2594	17.1348	10.6478	10.6478	17.6671	16.5728	17.3094	16.9696	10.6478	10.6478	16.4281	16.2767	10.6478	10.6478	17.5197	18.1643	10.6478	10.6478	10.6478	10.6478	17.1788	10.6478	16.8469	17.7788	10.6478	10.6478	+	Responders_Nonresponder	0.0414515	-2.1075	-2.11198
OGA	O60502;O60502-2;O60502-3;O60502-4	OGA_HUMAN	Protein O-GlcNAcase	10.6478	15.5831	17.2221	17.7145	16.5093	18.1688	10.6478	10.6478	10.6478	10.6478	17.7937	17.4897	18.5565	17.9998	17.6532	17.4723	10.6478	15.3736	10.6478	10.6478	16.5168	16.2666	10.6478	10.6478	10.6478	10.6478	17.1911	16.71	17.409	17.4785	10.6478	10.6478	10.6478	10.6478	10.6478	10.6478	10.6478	10.6478	10.6478	10.6478	+	Responders_Nonresponder	0.0426114	-2.11038	-2.09851
FOCAD	Q5VW36	FOCAD_HUMAN	Focadhesin	16.1374	15.8303	16.7417	16.8108	10.6478	14.6926	17.2974	16.0512	10.6478	10.6478	17.7326	17.6815	17.7428	17.5623	16.9006	16.8361	16.3069	10.6478	16.3205	16.8238	17.1313	16.1753	10.6478	10.6478	16.5689	17.0303	10.6478	15.4702	17.3533	17.5346	10.6478	10.6478	14.8339	10.6478	10.6478	10.6478	16.0345	17.1164	10.6478	15.406	+	Responders_Nonresponder	0.0226089	-2.11661	-2.39045
METTL2B	Q6P1Q9;Q6P1Q9-2	MET2B_HUMAN	tRNA N(3)-methylcytidine methyltransferase METTL2B	14.0417	15.7049	10.6478	10.6478	10.6478	10.6478	15.1337	14.7779	10.6478	10.6478	14.8238	14.2884	14.7997	15.2936	15.2478	14.7685	10.6478	10.6478	13.4269	15.5121	15.928	16.0233	10.6478	10.6478	10.6478	10.6478	14.4117	10.6478	15.16	14.3482	10.6478	10.6478	10.6478	10.6478	10.6478	10.6478	16.8637	16.2793	10.6478	10.6478	+	Responders_Nonresponder	0.00236558	-2.1181	-3.25816
TMC4	Q7Z404;Q7Z404-1	TMC4_HUMAN	Transmembrane channel-like protein 4	17.2436	17.7809	10.6478	10.6478	15.626	17.5006	10.6478	10.6478	10.6478	10.6478	16.698	15.3299	17.1063	17.1011	17.7181	17.7423	17.1172	17.2028	16.1592	16.0681	17.3102	17.0074	10.6478	10.6478	10.6478	15.2451	10.6478	10.6478	14.3637	15.6546	10.6478	10.6478	10.6478	10.6478	10.6478	10.6478	10.6478	10.6478	10.6478	10.6478	+	Responders_Nonresponder	0.0284803	-2.12049	-2.27907
NKIRAS2	Q9NYR9;Q9NYR9-2;Q9NYR9-3	KBRS2_HUMAN	NF-kappa-B inhibitor-interacting Ras-like protein 2	10.6478	10.6478	10.6478	10.6478	10.6478	10.6478	16.4333	14.3174	10.6478	10.6478	16.0123	15.6615	10.6478	15.4671	16.2091	16.1363	10.6478	10.6478	10.6478	10.6478	15.8487	10.6478	10.6478	10.6478	10.6478	10.6478	14.9012	15.7637	16.4043	16.1607	10.6478	10.6478	10.6478	10.6478	10.6478	10.6478	10.6478	17.0247	10.6478	10.6478	+	Responders_Nonresponder	0.0040779	-2.13217	-3.0779
MYO15B	Q96JP2	MY15B_HUMAN	Unconventional myosin-XVB	10.6478	10.6478	10.6478	10.6478	10.6478	10.6478	10.6478	10.6478	10.6478	10.6478	10.6478	10.6478	16.8214	14.2286	16.0719	15.5932	15.8201	15.329	13.5566	13.6446	16.1382	15.4598	10.6478	10.6478	10.6478	10.6478	10.6478	10.6478	14.0357	14.3838	10.6478	10.6478	10.6478	10.6478	13.8448	15.674	14.3469	10.6478	10.6478	10.6478	+	Responders_Nonresponder	0.00101853	-2.13444	-3.58778
RABGGTB	P53611	PGTB2_HUMAN	Geranylgeranyl transferase type-2 subunit beta	16.5767	17.8222	10.6478	16.6625	10.6478	10.6478	17.9064	18.0204	10.6478	15.9871	17.7485	17.1307	17.9697	17.4486	17.3476	17.498	17.4743	17.0378	17.2466	17.0548	17.6488	18.3171	10.6478	10.6478	10.6478	10.6478	16.9882	10.6478	15.7499	10.6478	10.6478	10.6478	10.6478	15.9387	17.8492	17.3243	16.8804	17.2335	10.6478	10.6478	+	Responders_Nonresponder	0.042606	-2.13472	-2.10835
FBLN2	P98095;P98095-2	FBLN2_HUMAN	Fibulin-2	10.6478	10.6478	19.4284	19.3571	15.9636	10.6478	16.1297	16.9258	10.6478	10.6478	18.5156	18.2773	18.0179	18.0736	16.9195	17.1966	17.9353	16.9567	17.3294	10.6478	16.2367	16.6316	10.6478	10.6478	16.4465	16.0544	19.1541	18.8963	15.6497	10.6478	17.5446	17.8404	19.816	19.7867	16.4323	10.6478	16.5302	17.0717	10.6478	10.6478	+	Responders_Nonresponder	0.047504	-2.14099	-2.05679
MTRES1	Q9P0P8	MRES1_HUMAN	Mitochondrial transcription rescue factor 1	14.8445	10.6478	10.6478	10.6478	10.6478	10.6478	16.1042	10.6478	14.4807	10.6478	16.593	15.2149	17.5382	17.2432	15.6011	16.2824	10.6478	10.6478	13.2217	15.5325	16.1655	16.4987	16.2915	10.6478	14.628	15.621	10.6478	10.6478	16.6135	10.6478	10.6478	10.6478	17.6978	17.4184	10.6478	10.6478	15.1033	14.6923	10.6478	10.6478	+	Responders_Nonresponder	0.0109722	-2.15345	-2.67464
PLCD3	Q8N3E9	PLCD3_HUMAN	1-phosphatidylinositol 4,5-bisphosphate phosphodiesterase delta-3	15.2758	15.9359	10.6478	10.6478	10.6478	10.6478	16.1141	10.6478	10.6478	10.6478	17.0182	16.6831	16.7568	16.7202	17.672	17.9355	18.5884	18.6389	17.7218	17.3439	17.4496	17.4262	16.4827	10.6478	10.6478	10.6478	10.6478	10.6478	10.6478	10.6478	15.3354	10.6478	10.6478	10.6478	15.9599	16.3834	15.2382	16.5245	10.6478	10.6478	+	Responders_Nonresponder	0.0284993	-2.15836	-2.27708
TMEM87B	Q96K49;Q96K49-2	TM87B_HUMAN	Transmembrane protein 87B	18.121	17.6886	10.6478	10.6478	16.1173	17.7912	17.7857	18.2001	10.6478	10.6478	10.6478	17.0718	16.9946	17.1308	17.9386	17.6931	17.9645	18.2025	18.5547	18.5203	17.3515	17.8439	10.6478	10.6478	10.6478	10.6478	14.8638	16.9678	10.6478	16.9478	10.6478	10.6478	10.6478	10.6478	10.6478	17.2535	16.5418	16.6416	10.6478	10.6478	+	Responders_Nonresponder	0.0488954	-2.16732	-2.04131
YAP1	P46937;P46937-4;P46937-6;P46937-7;P46937-9	YAP1_HUMAN	Transcriptional coactivator YAP1	15.9193	16.5995	10.6478	14.3686	10.6478	10.6478	10.6478	10.6478	10.6478	10.6478	16.5119	16.1302	17.4945	18.0164	16.6086	17.0006	10.6478	10.6478	10.6478	10.6478	16.1393	17.2549	10.6478	10.6478	10.6478	10.6478	15.8656	16.2215	10.6478	15.9748	10.6478	10.6478	10.6478	10.6478	10.6478	10.6478	10.6478	10.6478	10.6478	10.6478	+	Responders_Nonresponder	0.010699	-2.17398	-2.69318
CISD3	P0C7P0	CISD3_HUMAN	CDGSH iron-sulfur domain-containing protein 3, mitochondrial	17.5641	16.6869	10.6478	10.6478	10.6478	10.6478	16.8296	16.967	10.6478	10.6478	15.4978	13.9891	16.8418	16.3519	16.8434	16.833	16.8876	17.1112	18.0053	18.2839	17.1948	17.5368	10.6478	10.6478	16.3409	16.37	16.4849	15.9429	15.2397	15.5992	10.6478	10.6478	10.6478	10.6478	16.813	16.5044	17.5838	17.0565	10.6478	10.6478	+	Responders_Nonresponder	0.0237081	-2.17566	-2.37283
PTPN9	P43378	PTN9_HUMAN	Tyrosine-protein phosphatase non-receptor type 9	15.7515	15.9149	15.9356	10.6478	10.6478	10.6478	15.5589	15.601	10.6478	10.6478	16.7168	16.6094	16.1723	16.0246	16.3827	16.4509	10.6478	10.6478	16.06	17.193	15.6007	14.7985	10.6478	10.6478	16.4684	10.6478	14.9528	15.8781	16.2912	16.5988	10.6478	10.6478	10.6478	10.6478	10.6478	10.6478	15.8471	15.0062	10.6478	10.6478	+	Responders_Nonresponder	0.0103025	-2.1777	-2.70615
UBE4A	Q14139;Q14139-2	UBE4A_HUMAN	Ubiquitin conjugation factor E4 A	15.8683	10.6478	15.7612	17.0558	10.6478	10.6478	17.9662	10.6478	10.6478	10.6478	17.596	16.6304	17.404	17.2583	17.0373	17.2695	16.9925	16.9942	16.9231	15.404	15.8458	16.3947	15.9256	10.6478	10.6478	10.6478	16.73	10.6478	15.9785	15.207	10.6478	10.6478	10.6478	10.6478	15.6991	10.6478	10.6478	10.6478	10.6478	10.6478	+	Responders_Nonresponder	0.0221159	-2.17804	-2.38913
NEDD4L	Q96PU5;Q96PU5-2;Q96PU5-3;Q96PU5-4;Q96PU5-5;Q96PU5-6;Q96PU5-7;Q96PU5-9	NED4L_HUMAN	E3 ubiquitin-protein ligase NEDD4-like	10.6478	10.6478	10.6478	10.6478	10.6478	10.6478	10.6478	10.6478	10.6478	10.6478	15.1884	12.7443	15.2561	10.6478	17.0036	16.9152	15.3136	16.2702	17.0601	14.2571	16.9494	16.7872	10.6478	10.6478	15.6215	10.6478	12.3319	10.6478	10.6478	10.6478	10.6478	10.6478	10.6478	10.6478	15.9767	10.6478	13.062	10.6478	10.6478	10.6478	+	Responders_Nonresponder	0.00332729	-2.18753	-3.14678
SORBS2	O94875;O94875-2;O94875-3;O94875-4;O94875-5;O94875-7;O94875-8;O94875-9;O94875-10;O94875-11;O94875-12	SRBS2_HUMAN	Isoform 7 of Sorbin and SH3 domain-containing protein 2	16.9351	16.8778	10.6478	17.0581	10.6478	10.6478	10.6478	10.6478	10.6478	10.6478	18.1307	18.1311	13.7547	17.5921	18.078	18.0348	14.335	10.6478	10.6478	15.06	17.5889	17.855	10.6478	10.6478	17.751	17.8239	17.6101	16.4175	10.6478	10.6478	10.6478	10.6478	10.6478	17.3042	10.6478	10.6478	10.6478	10.6478	17.9011	10.6478	+	Responders_Nonresponder	0.0375018	-2.18808	-2.15691
RNF170	Q96K19;Q96K19-2;Q96K19-3;Q96K19-5	RN170_HUMAN	E3 ubiquitin-protein ligase RNF170	10.6478	10.6478	10.6478	10.6478	14.4704	10.6478	16.1875	16.8528	10.6478	10.6478	15.7368	15.8459	15.9981	15.8953	15.3613	15.8323	14.8772	10.6478	14.7481	15.3328	15.782	14.745	10.6478	14.2152	15.0352	10.6478	14.613	14.7581	16.3752	16.2868	15.6637	10.6478	10.6478	10.6478	10.6478	10.6478	15.698	16.1984	10.6478	10.6478	+	Responders_Nonresponder	0.00464859	-2.19054	-3.02475
TRIM25	Q14258	TRI25_HUMAN	E3 ubiquitin/ISG15 ligase TRIM25	16.5861	15.9186	10.6478	16.6187	10.6478	10.6478	10.6478	14.2598	10.6478	10.6478	17.5567	17.0901	16.6108	16.8261	17.0795	16.8982	15.9693	14.9399	14.2809	10.6478	16.5273	16.7451	10.6478	10.6478	10.6478	14.6921	15.5779	10.6478	16.1367	16.8643	10.6478	10.6478	10.6478	10.6478	10.6478	16.0082	10.6478	15.8052	10.6478	10.6478	+	Responders_Nonresponder	0.0127269	-2.19473	-2.61601
PSME4	Q14997	PSME4_HUMAN	Proteasome activator complex subunit 4	15.3769	10.6478	15.5613	17.5516	15.9798	10.6478	16.5148	15.6067	10.6478	10.6478	17.3071	16.9501	17.0521	17.0366	16.4418	16.5198	10.6478	10.6478	16.1717	10.6478	15.835	15.3501	10.6478	10.6478	10.6478	10.6478	17.2706	17.0172	17.1726	17.1893	10.6478	10.6478	10.6478	10.6478	10.6478	10.6478	14.5056	16.2527	10.6478	10.6478	+	Responders_Nonresponder	0.0171763	-2.19926	-2.49416
TTC39B	Q5VTQ0;Q5VTQ0-2;Q5VTQ0-3;Q5VTQ0-4;Q5VTQ0-5;Q5VTQ0-6	TT39B_HUMAN	Tetratricopeptide repeat protein 39B	10.6478	14.2603	10.6478	10.6478	10.6478	15.0884	15.5959	16.0356	10.6478	10.6478	15.4158	15.6229	16.8969	17.2324	16.0355	15.5769	14.617	10.6478	10.6478	13.6058	15.2861	15.0034	10.6478	10.6478	10.6478	10.6478	10.6478	15.9281	17.4861	17.2836	10.6478	10.6478	10.6478	10.6478	10.6478	10.6478	10.6478	13.9665	10.6478	10.6478	+	Responders_Nonresponder	0.004979	-2.20056	-2.9832
SYK	P43403;P43403-2;P43403-3;P43405;P43405-2;Q8NFD2;P43405;P43405-2	KSYK_HUMAN;ZAP70_HUMAN;KSYK_HUMAN	Tyrosine-protein kinase ZAP-70;Tyrosine-protein kinase SYK	15.8865	16.3099	17.3199	18.3694	10.6478	10.6478	10.6478	10.6478	10.6478	10.6478	17.2731	16.9908	17.9271	17.9541	17.3771	16.8942	16.7772	15.8474	15.9834	16.1215	16.3545	16.5373	10.6478	10.6478	16.7498	17.0653	17.8188	17.1108	17.354	10.6478	10.6478	10.6478	10.6478	10.6478	15.7566	15.5003	16.9696	16.6519	10.6478	10.6478	+	Responders_Nonresponder	0.0248665	-2.20628	-2.34628
MGAT2	Q10469	MGAT2_HUMAN	Alpha-1,6-mannosyl-glycoprotein 2-beta-N-acetylglucosaminyltransferase	15.85	17.2601	10.6478	10.6478	10.6478	10.6478	16.625	16.9041	10.6478	10.6478	17.4694	16.7898	17.2602	16.2276	16.669	16.973	15.2969	17.37	16.8289	16.7131	16.8024	16.2155	10.6478	10.6478	10.6478	15.387	10.6478	15.3944	10.6478	16.8199	10.6478	10.6478	10.6478	10.6478	10.6478	10.6478	10.6478	10.6478	10.6478	10.6478	+	Responders_Nonresponder	0.0185827	-2.20802	-2.4604
CTBP1	P56545;P56545-2;P56545-3;Q13363;Q13363-2;Q9Z2F5;O88712;O88712-2;O88712-3;Q13363;Q13363-2;Q9Z2F5;O88712;O88712-2	CTBP1_HUMAN;CTBP2_HUMAN;CTBP1_HUMAN	C-terminal-binding protein 2;C-terminal-binding protein 1	17.8071	10.6478	10.6478	16.646	10.6478	10.6478	10.6478	10.6478	10.6478	10.6478	17.7361	17.9246	17.506	17.5571	17.1941	16.4436	14.7679	10.6478	10.6478	16.2478	17.4805	17.5034	10.6478	10.6478	16.9958	17.9393	15.3639	17.6838	10.6478	10.6478	10.6478	10.6478	10.6478	10.6478	10.6478	10.6478	10.6478	16.4657	10.6478	10.6478	+	Responders_Nonresponder	0.027931	-2.2137	-2.28652
FMNL1	O95466;O95466-2;O95466-3	FMNL1_HUMAN	Formin-like protein 1	10.6478	15.2529	19.4091	19.0804	10.6478	10.6478	10.6478	10.6478	10.6478	10.6478	18.1515	17.9408	18.8272	18.4891	17.7451	17.555	17.0106	16.9649	16.3477	14.3356	16.7655	17.0232	16.8928	10.6478	16.4646	16.5176	18.015	17.9436	16.2804	16.2503	10.6478	10.6478	10.6478	10.6478	17.0941	10.6478	10.6478	10.6478	10.6478	10.6478	+	Responders_Nonresponder	0.0415038	-2.2201	-2.11624
STK4	Q13043;Q13043-2;Q13188;Q13188-2;Q13043;Q13043-2	STK4_HUMAN;STK3_HUMAN;STK4_HUMAN	Serine/threonine-protein kinase 4;Serine/threonine-protein kinase 4	16.0218	15.0088	17.3902	17.8367	10.6478	10.6478	16.6594	15.058	10.6478	10.6478	18.1803	18.1602	18.2713	18.485	18.0032	18.2482	16.8352	15.6206	16.9868	10.6478	15.8522	17.2325	10.6478	10.6478	15.1937	16.0024	17.8722	17.4088	17.9599	17.1432	10.6478	10.6478	10.6478	10.6478	17.2724	17.971	16.4674	16.9543	15.6626	10.6478	+	Responders_Nonresponder	0.0229712	-2.22147	-2.37986
MFGE8	Q08431;Q08431-2;Q08431-3;Q08431-4	MFGM_HUMAN	Lactadherin	14.6795	18.5172	17.159	18.351	10.6478	10.6478	19.0321	18.9788	10.6478	17.6425	18.3896	18.4715	18.5438	18.5432	18.3171	17.9795	16.5389	17.696	16.8553	16.468	17.888	17.9201	17.7337	10.6478	18.4536	18.0403	19.5826	19.3727	17.2634	17.4812	10.6478	17.7105	18.7796	18.7388	10.6478	10.6478	16.677	17.2031	10.6478	10.6478	+	Responders_Nonresponder	0.0356037	-2.22669	-2.21126
TOMM40L	Q969M1;Q969M1-2	TM40L_HUMAN	Mitochondrial import receptor subunit TOM40B	18.626	18.5791	15.033	13.138	10.6478	10.6478	15.3065	10.6478	10.6478	10.6478	16.3781	16.035	16.2949	16.1772	17.1017	16.4399	15.9005	16.5045	17.3258	16.7723	17.4567	17.325	10.6478	10.6478	14.5067	14.5882	15.5795	15.1507	10.6478	12.3523	10.6478	10.6478	10.6478	10.6478	12.9957	10.6478	15.2046	14.7154	10.6478	14.0803	+	Responders_Nonresponder	0.0108464	-2.2359	-2.69655
ACAD10	Q6JQN1;Q6JQN1-2;Q6JQN1-4;Q6JQN1-5	ACD10_HUMAN	Acyl-CoA dehydrogenase family member 10	17.073	10.6478	10.6478	10.6478	10.6478	10.6478	10.6478	16.5769	10.6478	10.6478	18.2331	17.6892	17.1149	10.6478	17.4683	17.1193	16.9779	16.7881	17.7195	10.6478	17.6233	17.5039	18.4245	17.3988	10.6478	10.6478	17.5667	17.5989	17.8329	17.8794	10.6478	18.5175	10.6478	10.6478	16.5779	17.7982	17.0282	16.1437	10.6478	10.6478	+	Responders_Nonresponder	0.0394644	-2.24823	-2.14023
ARHGAP25	P42331;P42331-2;P42331-3;P42331-4;P42331-5;P42331-6	RHG25_HUMAN	Isoform 2 of Rho GTPase-activating protein 25	10.6478	10.6478	10.6478	10.6478	10.6478	17.0556	10.6478	10.6478	10.6478	10.6478	17.1119	14.2828	17.4421	17.2094	16.8913	17.2818	15.8927	10.6478	10.6478	10.6478	15.5767	10.6478	10.6478	10.6478	10.6478	10.6478	10.6478	17.0279	10.6478	10.6478	10.6478	10.6478	10.6478	10.6478	15.9643	10.6478	15.844	16.3682	10.6478	10.6478	+	Responders_Nonresponder	0.00719874	-2.24878	-2.8505
TCF25	Q9BQ70	TCF25_HUMAN	Transcription factor 25	13.4806	10.6478	10.6478	10.6478	10.6478	10.6478	15.1516	14.884	10.6478	10.6478	16.7217	16.258	16.2185	15.4729	15.5138	14.9857	16.7058	10.6478	14.4014	10.6478	16.1686	16.0239	10.6478	10.6478	10.6478	10.6478	15.0702	16.2779	13.2095	10.6478	10.6478	10.6478	10.6478	10.6478	10.6478	16.0093	16.2747	10.6478	10.6478	10.6478	+	Responders_Nonresponder	0.00285372	-2.25164	-3.19265
RMND1	Q9NWS8;Q9NWS8-2	RMND1_HUMAN	Required for meiotic nuclear division protein 1 homolog	10.6478	10.6478	10.6478	10.6478	10.6478	10.6478	10.6478	10.6478	10.6478	10.6478	15.0926	14.321	15.7615	16.5194	14.9602	14.7958	10.6478	10.6478	10.6478	10.6478	12.3901	13.3248	10.6478	10.6478	10.6478	10.6478	14.7827	14.0551	14.316	11.418	10.6478	10.6478	10.6478	10.6478	10.6478	10.6478	13.8204	13.1823	10.6478	10.6478	+	Responders_Nonresponder	3.7132e-05	-2.25776	-5.20344
KLKB1	P03952	KLKB1_HUMAN	Plasma kallikrein	10.6478	10.6478	16.5633	17.3959	10.6478	10.6478	10.6478	10.6478	10.6478	10.6478	15.665	10.6478	16.101	15.5694	17.201	17.3181	16.7162	14.7182	15.5866	16.8034	15.3081	16.4606	10.6478	10.6478	10.6478	10.6478	17.0999	16.1642	10.6478	10.6478	10.6478	10.6478	10.6478	10.6478	16.4767	10.6478	10.6478	10.6478	10.6478	10.6478	+	Responders_Nonresponder	0.0095735	-2.25855	-2.72888
ADI1	Q9BV57;Q9BV57-2	MTND_HUMAN	1,2-dihydroxy-3-keto-5-methylthiopentene dioxygenase	16.7845	16.0204	16.7335	16.3072	17.5307	17.7445	16.7613	16.2708	10.6478	10.6478	18.7197	17.6903	19.1809	19.0652	17.0169	18.0294	17.9776	10.6478	18.0129	17.394	18.016	18.1564	10.6478	10.6478	16.9756	17.0361	19.1531	18.8676	17.8921	17.0368	10.6478	16.2814	17.914	17.747	17.8656	17.6924	19.0932	18.5035	17.0017	10.6478	+	Responders_Nonresponder	0.0119561	-2.26365	-2.66594
GIMAP1	Q8WWP7	GIMA1_HUMAN	GTPase IMAP family member 1	17.7824	17.5689	19.0858	18.9155	10.6478	10.6478	10.6478	10.6478	10.6478	10.6478	20.0786	20.1428	19.7507	19.7727	19.7688	19.8538	18.8547	19.0462	18.011	18.1998	18.6256	18.6341	17.9067	18.0722	19.5522	19.2677	18.9846	18.7323	17.3177	17.0114	17.5384	17.2273	17.0843	17.6125	18.4633	18.6715	16.1487	15.8706	10.6478	16.6931	+	Responders_Nonresponder	0.0318432	-2.26388	-2.27191
TBC1D13	Q9NVG8;Q9NVG8-2	TBC13_HUMAN	TBC1 domain family member 13	15.8859	16.3406	16.2496	15.6561	17.0688	15.8856	16.2937	16.091	10.6478	15.6833	17.4976	17.1737	17.8662	17.2678	17.2792	17.5411	17.056	16.6509	17.2044	16.7532	17.6355	17.528	10.6478	10.6478	10.6478	10.6478	16.6803	16.2987	10.6478	16.6229	10.6478	10.6478	10.6478	10.6478	10.6478	10.6478	17.4201	16.6991	10.6478	10.6478	+	Responders_Nonresponder	0.0159778	-2.26713	-2.52758
MFAP2	P55001;P55001-2;P55001-3	MFAP2_HUMAN	Microfibrillar-associated protein 2	10.6478	10.6478	10.6478	14.3214	10.6478	10.6478	10.6478	15.1465	10.6478	10.6478	17.1297	17.2782	17.6083	17.8086	16.9918	16.2344	14.9642	10.6478	10.6478	10.6478	16.0825	16.5233	10.6478	10.6478	14.8158	13.8094	17.7657	17.138	10.6478	10.6478	10.6478	10.6478	13.4329	15.8146	16.7962	10.6478	10.6478	10.6478	10.6478	10.6478	+	Responders_Nonresponder	0.00899309	-2.26769	-2.75895
MEN1	O00255;O00255-2;O00255-3	MEN1_HUMAN	Menin	14.6251	10.6478	17.0295	14.6285	10.6478	14.4628	16.388	14.1747	10.6478	10.6478	16.3224	16.3363	17.6716	17.5471	17.0056	16.1844	10.6478	10.6478	10.6478	15.5001	15.8954	16.1301	10.6478	10.6478	10.6478	10.6478	16.8249	16.6703	17.2251	16.2128	10.6478	10.6478	10.6478	10.6478	10.6478	10.6478	10.6478	16.9725	10.6478	10.6478	+	Responders_Nonresponder	0.00993048	-2.26881	-2.71465
NCBP2AS2	Q69YL0	NCAS2_HUMAN	Protein NCBP2AS2	10.6478	14.3719	14.7818	16.8425	10.6478	10.6478	18.2376	18.0594	10.6478	15.9928	17.9982	17.5685	17.8194	18.2281	17.8475	17.5379	16.8988	17.3602	18.958	18.9906	18.9243	18.9711	17.7597	17.7791	18.393	18.6098	18.1838	18.5619	18.4192	18.7398	18.6385	18.6629	18.9014	18.6758	19.1368	18.9884	19.8192	19.6378	16.873	18.156	+	Responders_Nonresponder	0.00942229	-2.27441	-2.89409
SERPINA4	P29622	KAIN_HUMAN	Kallistatin	17.3885	17.5528	18.5169	18.5199	10.6478	17.2504	16.761	16.6788	10.6478	10.6478	17.5505	17.3967	17.455	17.7108	17.8296	18.0808	18.0916	18.4679	17.1618	17.6036	17.3629	17.2441	10.6478	10.6478	17.3345	10.6478	18.5517	18.1111	16.6485	10.6478	10.6478	16.0006	17.2625	18.3998	16.8037	17.4857	17.0476	16.9479	10.6478	17.5877	+	Responders_Nonresponder	0.019324	-2.27861	-2.48598
ISLR	O14498	ISLR_HUMAN	Immunoglobulin superfamily containing leucine-rich repeat protein	10.6478	10.6478	18.0448	18.1477	10.6478	10.6478	10.6478	10.6478	10.6478	10.6478	18.6855	18.6035	18.9145	18.2701	16.541	14.7233	16.279	16.5129	10.6478	10.6478	15.1163	10.6478	10.6478	15.2961	17.2361	17.5233	19.6375	19.6816	10.6478	10.6478	17.0327	17.3668	19.5996	19.801	10.6478	10.6478	10.6478	17.388	10.6478	16.5251	+	Responders_Nonresponder	0.0470198	-2.2819	-2.05379
ANKRD13A	Q8IZ07	AN13A_HUMAN	Ankyrin repeat domain-containing protein 13A	10.6478	10.6478	14.3322	10.6478	10.6478	10.6478	10.6478	10.6478	10.6478	10.6478	15.041	15.6178	16.5297	16.1973	14.8392	16.3534	10.6478	13.625	10.6478	14.5508	14.8905	15.6464	10.6478	10.6478	10.6478	10.6478	15.0471	14.1546	10.6478	10.6478	10.6478	10.6478	10.6478	10.6478	10.6478	10.6478	10.6478	10.6478	10.6478	10.6478	+	Responders_Nonresponder	0.00031225	-2.28255	-4.12429
SH3BP1	Q9Y3L3;Q9Y3L3-2;Q6ZT62;Q6ZT62-2	3BP1_HUMAN	SH3 domain-binding protein 1	10.6478	10.6478	17.2939	17.7025	18.1968	10.6478	18.3938	17.8037	10.6478	10.6478	18.4694	16.621	16.5406	16.3598	17.6666	18.1236	15.6579	15.0341	16.1874	16.4563	17.1073	16.626	10.6478	15.8864	10.6478	10.6478	17.1254	17.265	15.5459	10.6478	10.6478	14.1542	10.6478	10.6478	10.6478	10.6478	14.9496	15.8337	10.6478	15.2557	+	Responders_Nonresponder	0.0221752	-2.28595	-2.40919
SDC4	P31431;P31431-2	SDC4_HUMAN	Syndecan-4	10.6478	10.6478	10.6478	15.3967	10.6478	10.6478	18.0501	18.2796	10.6478	10.6478	16.9941	16.483	17.5253	18.2215	17.7888	18.1171	17.2494	16.9846	17.1222	16.6759	16.5677	17.5257	10.6478	10.6478	10.6478	10.6478	10.6478	16.3241	17.9167	17.6956	18.8124	18.9756	10.6478	10.6478	17.7501	18.5677	16.4395	18.449	10.6478	10.6478	+	Responders_Nonresponder	0.0418399	-2.28957	-2.12101
TRIM2	Q9C040;Q9C040-2	TRIM2_HUMAN	Tripartite motif-containing protein 2	13.5489	13.9402	15.6211	10.6478	10.6478	10.6478	16.1536	16.0058	10.6478	10.6478	15.43	15.6435	16.7425	16.8015	16.9781	15.9757	10.6478	14.3836	16.0882	16.6828	17.1258	17.0256	10.6478	10.6478	10.6478	15.0063	16.2489	15.9491	14.2312	10.6478	10.6478	10.6478	10.6478	10.6478	10.6478	15.5124	16.8293	16.8212	10.6478	10.6478	+	Responders_Nonresponder	0.00583489	-2.2906	-2.92254
MTIF3	Q9H2K0	IF3M_HUMAN	Translation initiation factor IF-3, mitochondrial	10.6478	10.6478	10.6478	10.6478	10.6478	10.6478	15.7254	10.6478	15.4572	10.6478	10.6478	15.0456	10.6478	15.7711	14.9661	15.6707	10.6478	10.6478	10.6478	16.2784	16.4788	16.6861	10.6478	10.6478	10.6478	10.6478	10.6478	16.5545	10.6478	17.048	10.6478	10.6478	10.6478	10.6478	10.6478	10.6478	17.4703	17.6909	10.6478	10.6478	+	Responders_Nonresponder	0.00383949	-2.29321	-3.10792
COA6	Q5JTJ3;Q5JTJ3-2;Q5JTJ3-3	COA6_HUMAN	Cytochrome c oxidase assembly factor 6 homolog	17.3166	17.1398	10.6478	10.6478	10.6478	10.6478	15.2476	17.1494	10.6478	16.1192	17.1438	17.3348	15.3018	16.5054	17.0001	17.2083	17.4754	16.1079	16.3416	16.972	17.0723	17.5421	10.6478	15.9333	10.6478	10.6478	10.6478	15.8036	17.157	17.0016	18.0767	10.6478	16.835	15.0661	18.0204	15.9705	18.0911	18.218	10.6478	10.6478	+	Responders_Nonresponder	0.0168103	-2.2942	-2.53205
PATL1	Q86TB9;Q86TB9-2;Q86TB9-4	PATL1_HUMAN	Protein PAT1 homolog 1	10.6478	15.5571	18.5373	18.3222	18.5528	18.6117	17.9455	17.4847	10.6478	16.0901	17.2192	17.5552	17.8026	18.0262	17.5298	17.427	16.7568	16.06	17.5311	18.0056	16.7492	16.7369	10.6478	10.6478	10.6478	10.6478	18.1071	17.8942	18.231	17.2991	10.6478	10.6478	17.3968	10.6478	15.3684	18.4858	17.5598	17.4621	10.6478	15.7999	+	Responders_Nonresponder	0.024755	-2.2954	-2.38454
SNTB2	Q13425;Q13424;Q13424-2;Q13884;Q13884-2;Q13425;Q13425-2	SNTB2_HUMAN;SNTB1_HUMAN;SNTB2_HUMAN	Beta-2-syntrophin;Beta-2-syntrophin	18.2636	18.3279	18.2054	18.4406	10.6478	10.6478	17.9694	18.2292	10.6478	17.7635	19.3999	19.39	20.0828	19.9647	19.8914	19.8582	19.0827	19.0853	18.4104	18.6039	19.6445	19.5326	16.9615	18.3475	19.0856	18.7865	19.5895	19.1832	17.3935	17.8295	10.6478	18.3687	18.7127	18.5223	17.5486	17.6051	17.3607	17.7892	16.8723	16.7663	+	Responders_Nonresponder	0.00900244	-2.29926	-2.89523
OGFOD3	Q6PK18;Q6PK18-2	OGFD3_HUMAN	2-oxoglutarate and iron-dependent oxygenase domain-containing protein 3	13.7945	10.6478	16.2845	16.3199	15.013	16.0676	17.5012	17.2724	10.6478	17.8271	16.698	16.5001	16.4626	16.886	16.5685	16.9882	10.6478	10.6478	16.9879	16.5922	17.3066	17.15	10.6478	10.6478	10.6478	17.9104	17.8301	16.8513	16.4732	16.4651	10.6478	10.6478	18.3963	10.6478	10.6478	10.6478	17.0579	16.5876	10.6478	18.2232	+	Responders_Nonresponder	0.0173228	-2.30058	-2.50667
PLEK	P08567	PLEK_HUMAN	Pleckstrin	10.6478	13.8568	17.0387	18.3037	10.6478	10.6478	10.6478	10.6478	10.6478	10.6478	17.4155	10.6478	16.9368	16.5693	16.5033	17.4999	17.0275	10.6478	13.8097	17.4114	16.7327	16.8746	10.6478	16.9541	10.6478	10.6478	17.7579	17.662	10.6478	10.6478	10.6478	10.6478	10.6478	15.65	10.6478	10.6478	10.6478	10.6478	10.6478	10.6478	+	Responders_Nonresponder	0.0167996	-2.30141	-2.50138
EFNA1	P20827;P20827-2	EFNA1_HUMAN	Ephrin-A1	10.6478	10.6478	15.4244	16.408	10.6478	17.1366	15.4191	10.6478	10.6478	10.6478	16.2927	16.0971	17.1044	16.6929	15.6816	15.9447	16.169	10.6478	16.5962	16.5479	15.2638	15.8105	10.6478	10.6478	10.6478	10.6478	10.6478	10.6478	18.1031	17.2875	10.6478	15.321	10.6478	14.6132	10.6478	10.6478	14.522	10.6478	10.6478	10.6478	+	Responders_Nonresponder	0.00832215	-2.3026	-2.78548
PDLIM3	Q53GG5;Q53GG5-2	PDLI3_HUMAN	Isoform 2 of PDZ and LIM domain protein 3	17.4715	17.3236	17.6438	17.2618	10.6478	10.6478	15.9549	10.6478	10.6478	10.6478	18.9593	18.9879	19.3476	19.4915	18.8871	19.1727	18.0363	18.4016	16.8749	17.9988	18.301	18.2215	17.1235	17.5149	18.5884	18.7327	19.798	20.0765	17.5418	16.6355	15.1043	17.6726	18.2215	17.8723	16.0933	16.9183	18.2068	16.4927	10.6478	10.6478	+	Responders_Nonresponder	0.0159429	-2.30463	-2.54536
TTC39A	Q5SRH9;Q5SRH9-2;Q5SRH9-4;Q5SRH9-5;Q5SRH9-6	TT39A_HUMAN	Tetratricopeptide repeat protein 39A	16.9728	10.6478	10.6478	10.6478	10.6478	10.6478	17.6071	17.9707	10.6478	10.6478	16.7389	16.8483	16.195	16.2191	18.1447	17.9907	17.8019	18.1003	18.3388	18.237	18.4629	18.4192	14.4024	10.6478	10.6478	10.6478	10.6478	10.6478	15.7806	10.6478	10.6478	10.6478	10.6478	10.6478	10.6478	17.4879	10.6478	10.6478	10.6478	10.6478	+	Responders_Nonresponder	0.0302581	-2.30546	-2.25099
NT5E	P21589;P21589-2	5NTD_HUMAN	5'-nucleotidase	10.6478	10.6478	18.4124	19.0184	10.6478	10.6478	15.7854	10.6478	10.6478	10.6478	17.7978	17.0708	18.3603	18.2119	17.9571	17.6378	17.9423	16.9934	16.4951	17.5946	18.3701	18.0925	18.8691	18.909	17.8009	15.9365	17.7957	16.7496	10.6478	10.6478	10.6478	10.6478	10.6478	18.4412	17.6571	15.6102	17.1769	17.8419	10.6478	17.9136	+	Responders_Nonresponder	0.0365371	-2.30901	-2.18408
IGFALS	P35858;P35858-2	ALS_HUMAN	Insulin-like growth factor-binding protein complex acid labile subunit	10.6478	10.6478	18.0801	18.3139	10.6478	10.6478	10.6478	10.6478	10.6478	10.6478	18.0245	17.3756	18.4096	17.9202	18.9362	19.308	18.4685	18.5115	17.5892	17.5439	17.9526	17.8748	17.0881	10.6478	16.6091	16.4114	18.4229	18.935	10.6478	10.6478	10.6478	10.6478	10.6478	10.6478	18.4831	18.7009	10.6478	15.4481	10.6478	10.6478	+	Responders_Nonresponder	0.0494298	-2.31495	-2.03229
TMEM30A	Q9NV96;Q9NV96-2;Q9NV96-3;Q3MIR4;Q9NV96	CC50A_HUMAN;CC50B_HUMAN;CC50A_HUMAN	Cell cycle control protein 50B;Cell cycle control protein 50A	10.6478	10.6478	10.6478	16.1659	10.6478	10.6478	10.6478	10.6478	10.6478	10.6478	10.6478	14.6834	10.6478	14.9027	15.3881	15.5466	12.8517	10.6478	10.6478	15.1514	15.59	16.2408	10.6478	10.6478	10.6478	10.6478	15.0617	14.9746	15.8241	15.7363	10.6478	10.6478	10.6478	10.6478	11.9976	10.6478	13.872	12.8039	10.6478	10.6478	+	Responders_Nonresponder	0.000260227	-2.32564	-4.06563
VPS26C	O14972;O14972-2	VP26C_HUMAN	Vacuolar protein sorting-associated protein 26C	15.7693	10.6478	14.6998	10.6478	10.6478	10.6478	10.6478	10.6478	10.6478	10.6478	16.3353	16.1817	16.209	16.8003	16.7943	16.7498	13.1426	10.6478	15.9565	10.6478	16.2572	16.149	10.6478	10.6478	10.6478	15.7329	15.2891	15.6028	10.6478	10.6478	10.6478	10.6478	15.6546	10.6478	10.6478	10.6478	10.6478	10.6478	10.6478	10.6478	+	Responders_Nonresponder	0.00287848	-2.33062	-3.19455
MINPP1	Q9UNW1;Q9UNW1-4	MINP1_HUMAN	Multiple inositol polyphosphate phosphatase 1	10.6478	10.6478	10.6478	15.401	10.6478	10.6478	16.0778	10.6478	16.8872	10.6478	10.6478	15.7617	17.2174	18.1051	17.4449	17.5185	10.6478	15.7815	10.6478	10.6478	16.285	15.6707	10.6478	10.6478	16.1009	10.6478	10.6478	16.2502	17.3007	16.7481	10.6478	10.6478	10.6478	10.6478	10.6478	10.6478	16.1771	10.6478	16.2424	10.6478	+	Responders_Nonresponder	0.00993456	-2.33386	-2.71472
GPX7	Q96SL4	GPX7_HUMAN	Glutathione peroxidase 7	10.6478	10.6478	17.1106	16.9911	10.6478	10.6478	16.675	16.2483	17.3179	17.8882	18.0359	17.1055	17.4888	16.6047	16.7499	15.6971	16.2512	16.1394	16.6927	10.6478	10.6478	15.8316	10.6478	10.6478	10.6478	10.6478	19.6334	19.3529	10.6478	10.6478	10.6478	17.9465	17.9032	18.6813	10.6478	10.6478	17.3137	18.0184	10.6478	10.6478	+	Responders_Nonresponder	0.0303044	-2.33404	-2.25484
UCKL1	Q9NWZ5;Q9NWZ5-2;Q9NWZ5-3;Q9NWZ5-4	UCKL1_HUMAN	Isoform 4 of Uridine-cytidine kinase-like 1	16.5562	17.0934	10.6478	10.6478	10.6478	15.5335	15.5978	10.6478	10.6478	10.6478	16.25	16.9635	16.301	16.8005	17.0106	16.0797	16.4402	16.5833	16.8386	15.77	17.0268	16.9238	10.6478	10.6478	14.454	16.7154	10.6478	10.6478	17.7226	16.8053	10.6478	10.6478	10.6478	10.6478	16.0875	10.6478	16.1127	18.0514	10.6478	10.6478	+	Responders_Nonresponder	0.0116943	-2.33991	-2.65331
C1S	P09871	C1S_HUMAN	Complement C1s subcomponent	10.6478	17.4891	21.0407	20.997	18.889	10.6478	18.3863	18.3492	10.6478	10.6478	19.2114	19.2841	19.2608	19.3422	19.2454	19.143	19.1332	19.7756	18.8598	19.124	18.7192	18.7466	19.205	18.4107	10.6478	18.2775	20.1655	20.17	17.5474	18.4707	17.446	19.4312	17.805	18.5658	18.588	18.1577	19.093	19.022	17.3635	17.5414	+	Responders_Nonresponder	0.0215158	-2.34007	-2.51609
STX18	Q9P2W9	STX18_HUMAN	Syntaxin-18	10.6478	10.6478	10.6478	10.6478	10.6478	10.6478	17.4146	10.6478	16.5953	10.6478	17.345	16.4475	17.422	17.4381	16.887	17.7472	17.1438	17.2535	17.0312	16.1862	16.5408	16.7366	10.6478	10.6478	16.7036	15.7667	10.6478	15.7442	17.5659	16.8527	10.6478	10.6478	10.6478	10.6478	16.1588	16.522	10.6478	10.6478	10.6478	10.6478	+	Responders_Nonresponder	0.016957	-2.34144	-2.49996
C4B	P0C0L4;P0C0L4-2;P0C0L5;P0C0L5	CO4A_HUMAN;CO4B_HUMAN;CO4B_HUMAN	Complement C4-A;Complement C4-B	17.6534	16.9493	21.7367	21.7833	17.5251	17.8466	17.4124	16.7266	10.6478	16.3945	18.8981	18.7902	19.0074	19.1576	20.07	19.8715	19.3852	19.5199	19.157	19.0576	18.669	18.2144	10.6478	10.6478	18.4301	10.6478	19.7627	19.8466	10.6478	10.6478	10.6478	15.7991	19.0646	18.7791	17.7392	18.3267	18.6295	18.5547	18.3216	18.937	+	Responders_Nonresponder	0.0307009	-2.34204	-2.27202
ADAMTS4	O75173;O75173-2	ATS4_HUMAN	A disintegrin and metalloproteinase with thrombospondin motifs 4	10.6478	16.1927	17.6011	10.6478	10.6478	10.6478	10.6478	10.6478	10.6478	10.6478	16.8429	15.7837	18.0272	18.2122	17.9857	17.1408	10.6478	16.2869	15.4728	10.6478	10.6478	10.6478	10.6478	10.6478	10.6478	10.6478	10.6478	18.9106	10.6478	10.6478	10.6478	10.6478	10.6478	10.6478	10.6478	10.6478	14.6428	14.6582	10.6478	10.6478	+	Responders_Nonresponder	0.00886997	-2.34374	-2.7686
NXN	Q6DKJ4;Q6DKJ4-2;Q6DKJ4-3	NXN_HUMAN	Nucleoredoxin	16.4467	17.0419	17.4025	17.2931	10.6478	10.6478	10.6478	10.6478	10.6478	10.6478	17.108	17.1575	18.2882	18.1003	17.4748	17.4701	10.6478	16.1158	10.6478	10.6478	16.5577	16.0742	10.6478	10.6478	10.6478	10.6478	18.356	17.8734	10.6478	10.6478	10.6478	10.6478	16.2418	10.6478	10.6478	10.6478	14.5351	10.6478	10.6478	10.6478	+	Responders_Nonresponder	0.0189691	-2.34778	-2.4508
EPN1	Q9Y6I3;Q9Y6I3-1;Q9Y6I3-3	EPN1_HUMAN	Epsin-1	17.3568	16.7618	10.6478	10.6478	10.6478	10.6478	10.6478	16.3881	10.6478	10.6478	16.9962	16.7921	17.2485	17.4168	17.5733	17.7299	16.7402	10.6478	17.3492	16.5088	16.5332	16.4169	15.4266	10.6478	10.6478	10.6478	16.2251	16.015	10.6478	10.6478	10.6478	10.6478	10.6478	10.6478	10.6478	15.9672	16.2796	10.6478	10.6478	10.6478	+	Responders_Nonresponder	0.0136751	-2.35113	-2.58625
RANBP2	P30405;P30405-2;P49792;Q08752;P49792	PPID_HUMAN;PPIF_HUMAN;RBP2_HUMAN;RBP2_HUMAN	Peptidyl-prolyl cis-trans isomerase F, mitochondrial;E3 SUMO-protein ligase RanBP2	16.4947	10.6478	10.6478	14.6011	17.2112	17.0201	16.9314	16.1452	10.6478	10.6478	16.6589	16.8714	17.1307	17.3415	16.4402	16.2726	10.6478	10.6478	15.2877	15.9302	16.4115	16.4927	10.6478	10.6478	10.6478	10.6478	16.2184	15.437	17.1913	17.3775	10.6478	15.2049	15.647	10.6478	10.6478	10.6478	17.0394	16.7685	10.6478	10.6478	+	Responders_Nonresponder	0.0104983	-2.35212	-2.70574
BCL2L13	Q9BXK5;Q9BXK5-2	B2L13_HUMAN	Bcl-2-like protein 13	16.3366	15.9416	10.6478	10.6478	10.6478	10.6478	13.5865	10.6478	10.6478	10.6478	17.0028	10.6478	17.0044	17.3235	16.7405	17.0295	16.1434	15.6389	10.6478	17.0134	16.5774	18.0805	16.9253	10.6478	10.6478	10.6478	10.6478	10.6478	15.8532	10.6478	10.6478	10.6478	10.6478	10.6478	14.0772	10.6478	17.3592	17.4629	10.6478	10.6478	+	Responders_Nonresponder	0.00961856	-2.36042	-2.72893
RBBP9	O75884;O75884-2	RBBP9_HUMAN	Serine hydrolase RBBP9	17.5041	18.8839	16.4918	16.4779	10.6478	15.8329	17.0603	16.9219	10.6478	10.6478	18.1053	17.5891	17.9868	17.9922	17.9736	17.784	17.8109	17.4821	18.1362	18.1979	18.3322	17.6454	10.6478	10.6478	16.6189	18.1745	17.2044	17.2387	16.3145	16.7717	10.6478	10.6478	18.3478	18.0845	18.0132	18.6757	17.467	18.3089	10.6478	10.6478	+	Responders_Nonresponder	0.0172113	-2.36129	-2.53641
MARS2	Q96GW9	SYMM_HUMAN	Methionine--tRNA ligase, mitochondrial	10.6478	10.6478	10.6478	15.8315	17.1608	17.5349	10.6478	14.5492	15.505	15.8193	17.5042	17.1338	16.97	16.5205	16.7823	16.2053	15.4662	10.6478	16.2774	16.5483	17.4184	17.4547	10.6478	10.6478	15.9105	10.6478	16.0257	10.6478	16.8416	16.206	10.6478	10.6478	10.6478	10.6478	13.736	10.6478	16.7415	16.492	10.6478	16.3365	+	Responders_Nonresponder	0.00874721	-2.36209	-2.77375
ARHGEF10L	Q9HCE6;Q9HCE6-2;Q9HCE6-3;Q9HCE6-4;Q9HCE6-5	ARGAL_HUMAN	Rho guanine nucleotide exchange factor 10-like protein	10.6478	10.6478	16.6882	17.8908	18.5307	10.6478	17.179	16.7429	10.6478	10.6478	17.506	17.9757	17.6466	17.3657	17.6967	16.5556	16.8188	10.6478	10.6478	16.7835	17.1691	17.0162	10.6478	10.6478	10.6478	10.6478	17.8623	17.1068	14.4323	16.2647	10.6478	10.6478	10.6478	10.6478	15.8513	10.6478	10.6478	15.8793	10.6478	15.9509	+	Responders_Nonresponder	0.02124	-2.36379	-2.41177
PTPRK	Q15262;Q15262-2;Q15262-3;Q15262-4	PTPRK_HUMAN	Receptor-type tyrosine-protein phosphatase kappa	16.0014	16.3907	10.6478	10.6478	10.6478	10.6478	10.6478	10.6478	10.6478	10.6478	15.8682	10.6478	14.7679	16.5723	16.329	16.741	17.9097	16.7056	15.5898	16.6836	17.0932	17.0127	16.4064	17.2275	10.6478	10.6478	10.6478	15.8088	17.7548	17.8438	10.6478	10.6478	10.6478	10.6478	16.2403	16.859	15.9695	16.8976	10.6478	10.6478	+	Responders_Nonresponder	0.0125268	-2.36878	-2.6279
NEU1	Q99519	NEUR1_HUMAN	Sialidase-1	19.5413	10.6478	18.5337	17.594	17.4884	10.6478	10.6478	14.5717	19.0628	19.5829	18.8201	18.5715	19.6719	19.7634	19.0721	18.7694	19.0563	19.0122	19.2355	19.1195	19.4483	19.4039	19.2221	19.1007	18.7846	19.0301	19.5776	19.929	22.0409	22.0874	18.4215	18.9351	19.4661	19.4174	19.4959	19.7212	19.559	19.0418	20.5111	20.6974	+	Responders_Nonresponder	0.00769378	-2.3693	-2.97509
TMA16	Q96EY4	TMA16_HUMAN	Translation machinery-associated protein 16	10.6478	10.6478	10.6478	10.6478	10.6478	15.2294	10.6478	16.0707	10.6478	15.4333	16.9884	16.7252	17.9919	17.099	10.6478	10.6478	16.4779	10.6478	10.6478	10.6478	17.2095	16.7319	10.6478	10.6478	10.6478	10.6478	10.6478	17.4134	10.6478	10.6478	10.6478	14.7714	14.8775	17.5051	10.6478	10.6478	17.3176	16.7048	10.6478	10.6478	+	Responders_Nonresponder	0.00786006	-2.37055	-2.81585
C8A	P07357	CO8A_HUMAN	Complement component C8 alpha chain	10.6478	10.6478	18.9924	18.8471	10.6478	10.6478	10.6478	10.6478	10.6478	10.6478	16.1727	16.3095	16.9838	16.5692	16.7325	16.9152	16.5913	14.6542	14.7623	14.961	14.971	15.9872	10.6478	15.7975	10.6478	10.6478	18.2093	18.3711	10.6478	10.6478	10.6478	10.6478	10.6478	10.6478	15.2382	10.6478	15.8202	10.6478	10.6478	10.6478	+	Responders_Nonresponder	0.0140091	-2.3713	-2.58309
FBN1	P35555	FBN1_HUMAN	Fibrillin-1	10.6478	10.6478	10.6478	15.4576	10.6478	10.6478	10.6478	10.6478	10.6478	10.6478	17.5819	17.4727	17.4406	17.1996	17.7608	17.7703	18.4687	17.9285	10.6478	10.6478	16.5789	16.1996	10.6478	10.6478	10.6478	18.0665	17.258	16.6086	10.6478	10.6478	15.7177	16.5113	10.6478	10.6478	10.6478	10.6478	10.6478	10.6478	10.6478	10.6478	+	Responders_Nonresponder	0.0166288	-2.37208	-2.5068
APOBEC3C	Q9NRW3	ABC3C_HUMAN	DNA dC->dU-editing enzyme APOBEC-3C	17.4538	18.4013	10.6478	10.6478	10.6478	10.6478	10.6478	10.6478	16.0877	10.6478	17.097	17.4254	17.6282	16.777	17.5247	16.9243	17.7079	16.7471	18.4904	18.6414	17.7507	17.4038	10.6478	17.9733	18.0708	18.276	17.4098	17.2489	18.2366	18.5297	17.6981	17.9949	19.1906	19.6199	17.7163	18.429	10.6478	14.8128	10.6478	17.664	+	Responders_Nonresponder	0.0243035	-2.37886	-2.38567
TPRG1L	Q5T0D9;Q5T0D9-2	TPRGL_HUMAN	Tumor protein p63-regulated gene 1-like protein	10.6478	10.6478	16.096	16.1105	10.6478	10.6478	16.472	16.7419	16.6272	16.5619	17.7931	17.7258	16.8314	16.561	16.8896	16.6298	16.6588	10.6478	15.4169	15.0048	16.7902	16.3329	10.6478	10.6478	10.6478	10.6478	16.7046	16.6725	15.0083	15.6365	10.6478	15.7134	10.6478	10.6478	10.6478	10.6478	17.4283	17.9071	10.6478	10.6478	+	Responders_Nonresponder	0.0105891	-2.37949	-2.69944
CUL5	Q93034	CUL5_HUMAN	Cullin-5	16.7003	15.6673	10.6478	15.397	10.6478	10.6478	10.6478	15.645	10.6478	10.6478	16.6958	16.6636	16.9422	16.6891	17.1795	15.4065	10.6478	10.6478	16.4647	16.1299	16.8342	16.3171	10.6478	10.6478	15.3925	10.6478	16.5736	15.8028	15.6447	16.1874	10.6478	10.6478	10.6478	10.6478	15.9292	13.207	15.6361	18.4004	10.6478	10.6478	+	Responders_Nonresponder	0.00636456	-2.38073	-2.8902
MIA3	Q5JRA6;Q5JRA6-2;Q5JRA6-3	TGO1_HUMAN	Transport and Golgi organization protein 1 homolog	10.6478	16.2916	10.6478	10.6478	10.6478	10.6478	16.41	15.6961	10.6478	10.6478	17.0145	16.5759	15.6702	16.5055	16.7411	16.6472	10.6478	15.7912	16.6366	16.6309	16.3884	16.0768	10.6478	10.6478	10.6478	10.6478	16.8264	10.6478	10.6478	10.6478	10.6478	14.3905	14.3238	10.6478	16.1887	10.6478	16.3805	15.3604	10.6478	10.6478	+	Responders_Nonresponder	0.00568341	-2.38159	-2.9327
FAM114A1	Q8IWE2;Q8IWE2-2	NXP20_HUMAN	Protein NOXP20	17.0957	16.3726	10.6478	10.6478	10.6478	10.6478	15.5451	14.9862	10.6478	10.6478	16.3167	15.6275	16.3504	15.8653	16.744	17.5459	17.176	15.874	15.9609	16.3334	17.1393	16.8322	10.6478	10.6478	10.6478	10.6478	16.2849	16.0685	10.6478	10.6478	10.6478	10.6478	10.6478	10.6478	16.2376	10.6478	15.0097	10.6478	10.6478	10.6478	+	Responders_Nonresponder	0.00713878	-2.38246	-2.84582
SPATS2L	Q9NUQ6;Q9NUQ6-2;Q9NUQ6-3;Q9NUQ6-4	SPS2L_HUMAN	Isoform 2 of SPATS2-like protein	17.9756	18.0922	17.1421	17.6105	17.8792	17.8489	17.7795	18.1162	10.6478	10.6478	18.202	18.139	17.8211	18.0442	17.5955	17.8355	17.9177	17.8841	17.3669	17.9039	17.2324	17.6725	10.6478	10.6478	10.6478	16.1566	18.1509	17.6969	18.6684	18.8903	10.6478	15.0241	17.5277	16.242	18.5609	18.3437	17.2556	17.2827	16.5256	15.966	+	Responders_Nonresponder	0.0097315	-2.38287	-2.88794
CCDC127	Q96BQ5	CC127_HUMAN	Coiled-coil domain-containing protein 127	17.557	15.8049	16.5943	16.0798	10.6478	10.6478	17.7003	10.6478	10.6478	10.6478	18.0828	17.9459	17.9827	18.1221	17.5661	18.0205	16.383	10.6478	17.2855	17.0684	16.7577	17.1433	10.6478	10.6478	10.6478	17.6689	16.9425	16.5505	16.678	17.4511	10.6478	10.6478	10.6478	10.6478	10.6478	16.4241	15.8356	10.6478	10.6478	10.6478	+	Responders_Nonresponder	0.0206451	-2.38796	-2.42083
AP1M1	Q9BXS5;Q9BXS5-2;Q9Y6Q5;Q9Y6Q5-2;Q9BXS5;Q9BXS5-2	AP1M1_HUMAN;AP1M1_HUMAN;AP1M2_HUMAN	AP-1 complex subunit mu-1;AP-1 complex subunit mu-1	18.3839	10.6478	17.0266	17.4781	10.6478	10.6478	10.6478	15.2987	10.6478	10.6478	17.7407	16.7497	19.2349	17.4733	17.8845	17.7802	14.7673	10.6478	16.6817	10.6478	16.999	17.4711	10.6478	10.6478	16.8244	10.6478	17.8365	17.6339	16.1733	16.6096	10.6478	10.6478	10.6478	10.6478	15.194	10.6478	15.6158	10.6478	10.6478	10.6478	+	Responders_Nonresponder	0.0203307	-2.38839	-2.42389
PLSCR3	Q9NRY6	PLS3_HUMAN	Phospholipid scramblase 3	18.0022	17.6331	18.2008	18.6736	10.6478	10.6478	18.8534	17.9003	10.6478	18.1978	18.203	18.4101	19.1546	18.6398	18.7715	18.5186	17.7353	10.6478	17.5959	17.0241	18.2847	17.9129	10.6478	10.6478	18.6193	10.6478	19.3313	19.1177	17.9471	17.7864	10.6478	18.3595	18.8712	19.0258	17.1759	10.6478	17.3282	17.0901	10.6478	10.6478	+	Responders_Nonresponder	0.03496	-2.39115	-2.20933
TRIOBP	Q9H2D6;Q9H2D6-2;Q9H2D6-3;Q9H2D6-5;Q9H2D6-6;Q9H2D6-7	TARA_HUMAN	TRIO and F-actin-binding protein	18.1186	18.1293	10.6478	10.6478	10.6478	10.6478	10.6478	10.6478	10.6478	10.6478	18.1457	17.3822	18.1184	18.2702	18.1248	18.2628	10.6478	18.0266	18.0827	10.6478	18.3456	18.5001	10.6478	10.6478	10.6478	10.6478	17.1441	17.4149	10.6478	10.6478	10.6478	10.6478	10.6478	10.6478	17.9251	17.3861	10.6478	10.6478	10.6478	10.6478	+	Responders_Nonresponder	0.0333586	-2.3927	-2.20794
APOA2	P02652	APOA2_HUMAN	Apolipoprotein A-II	16.2766	16.4906	17.5937	17.4049	16.6353	10.6478	17.0122	16.7329	10.6478	10.6478	17.6218	17.9627	18.224	18.3401	19.3004	19.5463	19.3342	19.0937	18.7333	18.6604	19.0432	18.9857	18.8163	18.0318	17.2678	17.0077	18.8443	18.6558	15.5955	16.6817	10.6478	15.3186	18.4336	18.2808	19.1008	19.264	17.5021	17.3402	17.5419	17.921	+	Responders_Nonresponder	0.00434576	-2.39291	-3.22085
KCNAB2	Q13303;Q13303-2;Q13303-3;Q13303-4;Q13303-5	KCAB2_HUMAN	Voltage-gated potassium channel subunit beta-2	10.6478	10.6478	18.1158	18.0709	10.6478	10.6478	10.6478	10.6478	10.6478	10.6478	17.8401	16.5715	17.4632	17.4589	16.8222	16.8453	15.5579	15.7684	10.6478	10.6478	15.3206	15.3653	10.6478	10.6478	16.6399	17.3987	16.2295	16.8156	16.1307	16.2316	10.6478	10.6478	10.6478	17.2815	10.6478	14.7265	14.1201	10.6478	10.6478	10.6478	+	Responders_Nonresponder	0.013136	-2.39534	-2.61351
MAPRE2	Q15555;Q15555-2;Q15555-3;Q15555-5;Q15555-4	MARE2_HUMAN	Microtubule-associated protein RP/EB family member 2	10.6478	16.5971	16.5276	17.4204	10.6478	10.6478	17.8342	18.3552	10.6478	10.6478	18.7511	18.6901	19.428	18.9465	18.9259	19.0384	10.6478	18.3151	17.8014	18.4168	17.4827	17.6836	10.6478	16.8839	10.6478	18.0638	18.3585	18.8964	16.5247	17.0774	10.6478	10.6478	10.6478	16.9208	17.6937	17.1874	16.7427	10.6478	10.6478	10.6478	+	Responders_Nonresponder	0.033502	-2.39809	-2.21184
RPS4Y1	P22090;Q8TD47;P22090;P62701;Q8TD47;P22090;P62701;Q8TD47;P22090	RS4Y1_HUMAN;RS4X_HUMAN;RS4Y1_HUMAN;RS4X_HUMAN;RS4Y1_HUMAN;RS4Y2_HUMAN;RS4Y1_HUMAN;RS4Y2_HUMAN	40S ribosomal protein S4, Y isoform 1;40S ribosomal protein S4, Y isoform 1;40S ribosomal protein S4, Y isoform 1;40S ribosomal protein S4, Y isoform 1	10.6478	10.6478	10.6478	10.6478	10.6478	10.6478	15.6622	10.6478	19.1611	18.5137	10.6478	10.6478	10.6478	10.6478	18.9	18.8015	10.6478	10.6478	10.6478	10.6478	18.2635	17.8783	10.6478	10.6478	10.6478	10.6478	18.525	18.9079	16.6804	17.3795	10.6478	10.6478	19.4471	19.2016	17.2614	17.7319	17.3188	16.1554	10.6478	16.6521	+	Responders_Nonresponder	0.038922	-2.40002	-2.13935
HCLS1	P14317;P14317-2	HCLS1_HUMAN	Hematopoietic lineage cell-specific protein	18.6665	18.305	20.0353	19.9031	10.6478	10.6478	10.6478	10.6478	10.6478	14.5687	20.1878	20.2719	20.1756	20.2444	19.9368	19.8536	18.9267	18.1624	18.4644	18.3386	19.0226	18.8863	18.4582	18.5242	18.5858	19.257	20.0962	20.1986	18.3683	16.7651	10.6478	17.478	10.6478	10.6478	18.9257	18.4113	16.9439	17.675	18.7367	18.6155	+	Responders_Nonresponder	0.0355759	-2.40118	-2.2049
AP2A2	O94973;O94973-2;O95782;O95782-2;O94973;O94973-2;O94973-3	AP2A2_HUMAN;AP2A1_HUMAN;AP2A2_HUMAN	AP-2 complex subunit alpha-2;AP-2 complex subunit alpha-2	17.8297	17.7086	10.6478	10.6478	10.6478	10.6478	10.6478	10.6478	10.6478	10.6478	16.8284	17.3119	17.2124	17.4009	17.105	16.8716	17.6113	17.4314	10.6478	17.3519	10.6478	16.9818	10.6478	10.6478	10.6478	10.6478	10.6478	10.6478	17.0491	16.5555	10.6478	16.8997	10.6478	10.6478	10.6478	10.6478	10.6478	10.6478	10.6478	10.6478	+	Responders_Nonresponder	0.0146369	-2.40403	-2.55814
FOLR2	P41439;P14207	FOLR2_HUMAN	Folate receptor beta	17.3188	17.9964	17.73	10.6478	10.6478	10.6478	10.6478	10.6478	10.6478	10.6478	17.7218	17.9202	17.4477	17.0494	18.804	18.8832	19.2047	18.6323	17.9015	17.4015	18.2069	17.6236	10.6478	10.6478	18.7308	18.6037	17.2354	17.0439	10.6478	10.6478	10.6478	16.3367	18.9517	18.4019	18.4059	17.5792	10.6478	15.7865	10.6478	10.6478	+	Responders_Nonresponder	0.037342	-2.40466	-2.16727
ARFIP2	P53365;P53365-2;P53365-3	ARFP2_HUMAN	Arfaptin-2	10.6478	10.6478	15.9366	10.6478	10.6478	10.6478	17.4543	17.517	10.6478	10.6478	17.8389	17.7007	17.8097	18.0257	19.2916	19.2574	17.2886	17.4937	17.3997	17.4459	19.2472	19.4917	10.6478	17.3234	10.6478	17.645	15.658	16.2199	10.6478	10.6478	17.6242	17.4249	10.6478	10.6478	14.4454	17.7036	17.8877	18.2634	10.6478	17.6045	+	Responders_Nonresponder	0.027794	-2.40667	-2.29343
MYORG	Q6NSJ0	MYORG_HUMAN	Myogenesis-regulating glycosidase	14.9619	15.6974	10.6478	14.7591	10.6478	10.6478	18.3708	18.3211	10.6478	10.6478	16.7061	15.8541	16.8375	16.5766	17.3833	17.2639	16.4902	16.3618	16.693	16.4351	16.9954	16.4969	10.6478	10.6478	10.6478	14.8222	10.6478	10.6478	17.7684	17.9748	10.6478	10.6478	10.6478	10.6478	14.9685	10.6478	16.6497	16.531	10.6478	10.6478	+	Responders_Nonresponder	0.0115554	-2.40832	-2.65961
PGLYRP2	Q96PD5;Q96PD5-2	PGRP2_HUMAN	N-acetylmuramoyl-L-alanine amidase	17.3122	16.8574	18.4933	18.9144	16.0302	10.6478	16.945	10.6478	10.6478	10.6478	18.1337	17.9272	18.589	18.5672	19.0005	19.0223	18.1883	18.9972	18.776	18.809	18.2336	18.4656	10.6478	10.6478	17.5204	16.9488	19.182	19.0186	16.0497	16.919	10.6478	10.6478	10.6478	10.6478	18.3254	18.5843	17.9648	17.7286	10.6478	10.6478	+	Responders_Nonresponder	0.0323847	-2.41018	-2.23159
SIRT2	Q8IXJ6;Q8IXJ6-2;Q8IXJ6-3;Q8IXJ6-4;Q8IXJ6;Q8IXJ6-2;Q8IXJ6-3;Q8IXJ6-4;Q8IXJ6-5	SIR2_HUMAN;SIR2_HUMAN	Isoform 4 of NAD-dependent protein deacetylase sirtuin-2;Isoform 4 of NAD-dependent protein deacetylase sirtuin-2	10.6478	16.8252	10.6478	10.6478	10.6478	10.6478	10.6478	10.6478	10.6478	10.6478	17.6734	17.3062	18.2449	17.5028	17.4531	17.3872	17.0843	16.2986	16.8792	16.0769	16.4962	17.0296	10.6478	10.6478	16.6047	17.5826	10.6478	10.6478	10.6478	16.9393	10.6478	16.8812	10.6478	10.6478	10.6478	10.6478	10.6478	10.6478	10.6478	10.6478	+	Responders_Nonresponder	0.0151523	-2.41023	-2.54389
HLA-DRB1	P01911;P01911;P04440;P01911;P13762;P01911;P79483;P01911;Q30154	DRB1_HUMAN;DPB1_HUMAN;DRB1_HUMAN;DRB1_HUMAN;DRB4_HUMAN;DRB1_HUMAN;DRB3_HUMAN;DRB1_HUMAN;DRB5_HUMAN	HLA class II histocompatibility antigen, DRB1 beta chain;HLA class II histocompatibility antigen, DRB1 beta chain;HLA class II histocompatibility antigen, DRB1 beta chain;HLA class II histocompatibility antigen, DRB1 beta chain;HLA class II histocompatibility antigen, DRB1 beta chain	18.8759	19.3296	20.597	20.7279	18.4023	18.7045	18.0217	18.2364	19.1342	19.4074	18.3536	19.3971	22.1138	21.951	21.2628	21.188	20.9752	20.8745	21.1297	21.0084	21.4078	21.2898	21.2079	21.7417	10.6478	10.6478	21.3929	21.4366	21.6691	21.7041	20.5361	20.0875	21.3474	20.8161	19.1414	20.0892	21.4442	21.5803	20.2989	20.5515	+	Responders_Nonresponder	0.00449895	-2.41331	-3.21975
RPL26L1	Q9UNX3;P61254;Q9UNX3	RL26L_HUMAN;RL26_HUMAN;RL26L_HUMAN	60S ribosomal protein L26;60S ribosomal protein L26-like 1	10.6478	10.6478	17.0715	16.383	16.6002	15.5187	10.6478	10.6478	10.6478	10.6478	17.0237	16.1166	16.5875	16.6174	15.7153	15.9007	10.6478	10.6478	10.6478	12.975	15.9073	14.7642	10.6478	19.3162	10.6478	10.6478	17.0369	17.2474	16.7424	16.6483	10.6478	10.6478	10.6478	16.444	10.6478	10.6478	17.971	18.4667	10.6478	10.6478	+	Responders_Nonresponder	0.01349	-2.41434	-2.60022
TUBB4A	P04350;P07437;P04350;P68371;P07437;P04350;P68371;Q13509;Q13509-2;P07437;Q9BVA1;A6NNZ2;Q13885;P04350;P68371;Q13509;Q13509-2;Q3ZCM7;Q9BUF5;P07437;Q9BVA1;A6NNZ2;Q13885;Q9H4B7;P04350;P68371;Q13509;Q13509-2;Q3ZCM7;Q9BUF5;P07437;Q9BVA1;Q13885;P04350;P68371;Q13509;Q13509-2;Q9BUF5;P07437;Q9BVA1;A6NNZ2;Q13885;Q9H4B7;P04350;P68371;Q13509;Q13509-2;Q3ZCM7;Q9BUF5;P07437;Q9BVA1;Q13885;P04350;P68371;Q13509;Q135…	TBB4A_HUMAN;TBB4A_HUMAN;TBB4B_HUMAN;TBB5_HUMAN;TBB3_HUMAN;TBB4A_HUMAN;TBB4B_HUMAN;TBB5_HUMAN;TBB2A_HUMAN;TBB2B_HUMAN;TBB3_HUMAN;TBB4A_HUMAN;TBB4B_HUMAN;TBB5_HUMAN;TBB6_HUMAN;TBB8_HUMAN;TBB1_HUMAN;TBB2A_HUMAN;TBB2B_HUMAN;TBB3_HUMAN;TBB4A_HUMAN;TBB4B_HUMAN;TBB5_HUMAN;TBB6_HUMAN;TBB8_HUMAN;TBB2A_HUMAN;TBB2B_HUMAN;TBB3_HUMAN;TBB4A_HUMAN;TBB4B_HUMAN;TBB5_HUMAN;TBB6_HUMAN;TBB1_HUMAN;TBB2A_HUMAN;TBB2B_H…	Tubulin beta-4A chain;Tubulin beta-4A chain;Tubulin beta-4A chain;Tubulin beta-4A chain;Tubulin beta-4A chain;Tubulin beta-4A chain;Tubulin beta-4A chain;Tubulin beta-4A chain;Tubulin beta-4A chain;Tubulin beta-4A chain;Tubulin beta-4A chain;Tubulin beta-4A chain;Tubulin beta-4A chain;Tubulin beta-4A chain	15.4287	10.6478	18.2829	18.4801	18.1745	16.8634	16.7637	18.0148	10.6478	10.6478	19.1296	18.7787	19.6011	19.6056	18.9285	19.0341	16.8337	16.3211	17.734	10.6478	18.3234	18.6102	10.6478	10.6478	10.6478	10.6478	18.7459	18.7476	18.8347	10.6478	10.6478	10.6478	10.6478	10.6478	10.6478	15.7556	17.9359	10.6478	10.6478	10.6478	+	Responders_Nonresponder	0.0420835	-2.41733	-2.10447
RUFY2	Q8WXA3;Q8WXA3-1;Q8WXA3-3	RUFY2_HUMAN	RUN and FYVE domain-containing protein 2	17.068	16.8847	10.6478	10.6478	10.6478	17.3121	19.0125	18.7789	10.6478	10.6478	18.7438	18.5581	17.3619	18.3254	16.5652	10.6478	18.2158	17.3396	18.3504	17.394	18.7122	18.7261	10.6478	10.6478	17.915	16.6725	17.8879	17.7525	17.498	18.2583	10.6478	17.3447	10.6478	17.1135	16.7139	10.6478	16.9256	10.6478	16.8742	10.6478	+	Responders_Nonresponder	0.0270957	-2.42367	-2.31469
DAB2	P98082;P98082-2;P98082-3	DAB2_HUMAN	Disabled homolog 2	17.8175	17.7184	10.6478	16.5465	10.6478	10.6478	16.6394	16.8869	16.0059	10.6478	18.1079	17.5548	18.2825	18.6278	17.692	17.7314	17.746	17.256	17.2646	16.6002	17.0407	17.8583	10.6478	16.2377	18.1464	17.2093	18.9638	18.9267	17.9791	18.4349	10.6478	17.3246	16.7207	10.6478	17.3912	17.2964	17.5346	17.4663	16.6872	17.108	+	Responders_Nonresponder	0.00721215	-2.42377	-2.93255
ITIH3	Q06033;Q06033-2	ITIH3_HUMAN	Inter-alpha-trypsin inhibitor heavy chain H3	10.6478	10.6478	20.1075	19.9508	10.6478	10.6478	10.6478	10.6478	10.6478	15.8746	16.6121	10.6478	17.4528	17.0256	18.8549	18.5414	16.5297	17.8081	10.6478	18.0703	17.2848	16.9631	16.9077	10.6478	10.6478	10.6478	18.9971	19.0969	10.6478	10.6478	10.6478	10.6478	10.6478	10.6478	10.6478	10.6478	15.6575	10.6478	10.6478	10.6478	+	Responders_Nonresponder	0.0335092	-2.43188	-2.20751
CLEC3B	P05452	TETN_HUMAN	Tetranectin	10.6478	10.6478	17.0742	17.5382	10.6478	10.6478	10.6478	10.6478	10.6478	10.6478	16.0282	16.3516	15.7681	10.6478	15.0905	16.5671	16.2409	16.0969	10.6478	16.3157	16.7536	16.2021	16.6183	10.6478	10.6478	10.6478	17.9859	17.7059	15.62	14.9868	17.0445	16.8153	17.8575	17.7674	10.6478	16.2087	16.9847	10.6478	10.6478	10.6478	+	Responders_Nonresponder	0.0112939	-2.43564	-2.67928
CAMK1D	Q8IU85;Q8IU85-2	KCC1D_HUMAN	Calcium/calmodulin-dependent protein kinase type 1D	10.6478	10.6478	10.6478	10.6478	10.6478	10.6478	10.6478	10.6478	10.6478	10.6478	15.2307	14.3716	16.6867	15.157	16.4531	15.9027	16.7872	10.6478	15.8921	15.4864	14.6151	16.1583	10.6478	10.6478	10.6478	10.6478	10.6478	10.6478	10.6478	10.6478	10.6478	15.3548	10.6478	10.6478	10.6478	10.6478	14.3798	10.6478	10.6478	10.6478	+	Responders_Nonresponder	0.000411257	-2.4361	-3.97958
CENPB	P07199	CENPB_HUMAN	Major centromere autoantigen B	10.6478	10.6478	10.6478	10.6478	10.6478	10.6478	16.606	10.6478	10.6478	10.6478	16.8614	16.3503	16.8764	15.9325	15.9364	10.6478	10.6478	10.6478	10.6478	10.6478	10.6478	15.853	10.6478	10.6478	10.6478	10.6478	17.4433	16.0548	17.04	14.3854	10.6478	10.6478	10.6478	10.6478	10.6478	10.6478	10.6478	15.481	10.6478	10.6478	+	Responders_Nonresponder	0.00146776	-2.44575	-3.48523
SUN1	O94901;O94901-5;O94901-6;O94901-8;O94901-9	SUN1_HUMAN	SUN domain-containing protein 1	17.1662	15.9381	14.9246	15.4922	16.6819	16.9457	15.9364	14.9153	10.6478	10.6478	16.923	16.5093	16.5205	16.7393	15.591	15.8875	10.6478	13.4337	10.6478	19.2026	16.2907	15.2896	10.6478	10.6478	10.6478	10.6478	17.7063	17.6191	14.0658	15.9782	10.6478	10.6478	18.4437	21.1485	10.6478	10.6478	14.8953	15.5924	10.6478	10.6478	+	Responders_Nonresponder	0.00967611	-2.44741	-2.72953
STK38L	Q15208;Q9Y2H1;Q9Y2H1-2;Q9Y2H1	ST38L_HUMAN;STK38_HUMAN;ST38L_HUMAN	Serine/threonine-protein kinase 38;Serine/threonine-protein kinase 38-like	17.7087	16.9454	10.6478	17.4457	17.1421	17.8796	10.6478	10.6478	10.6478	10.6478	17.412	17.595	17.3153	16.9488	17.1209	16.1661	10.6478	15.7369	17.3192	18.3531	17.3567	17.2973	10.6478	10.6478	17.3206	10.6478	17.7465	18.0286	17.8608	17.5599	10.6478	10.6478	16.7388	10.6478	17.0862	17.851	17.1783	18.0974	10.6478	10.6478	+	Responders_Nonresponder	0.0199762	-2.45139	-2.4504
ASPN	Q9BXN1	ASPN_HUMAN	Asporin	10.6478	10.6478	19.2838	18.6842	10.6478	10.6478	16.6237	16.0662	10.6478	10.6478	17.7499	16.4908	18.5145	17.7455	18.1168	18.618	10.6478	16.3572	17.4137	15.4663	18.9508	19.1394	16.8336	10.6478	17.0099	10.6478	19.7675	19.4451	10.6478	10.6478	10.6478	10.6478	18.0699	17.9165	10.6478	15.848	10.6478	10.6478	10.6478	10.6478	+	Responders_Nonresponder	0.0330068	-2.45677	-2.21408
FARS2	O95363	SYFM_HUMAN	Phenylalanine--tRNA ligase, mitochondrial	16.0786	16.5678	10.6478	14.5612	10.6478	10.6478	10.6478	10.6478	10.6478	10.6478	16.2648	16.6636	16.2218	16.2359	16.4777	16.6599	10.6478	10.6478	15.0065	14.328	15.6402	16.0808	10.6478	10.6478	10.6478	10.6478	10.6478	10.6478	15.8873	14.6601	10.6478	10.6478	10.6478	10.6478	10.6478	10.6478	15.5528	16.1006	10.6478	10.6478	+	Responders_Nonresponder	0.00172967	-2.45702	-3.3726
SGCD	Q92629;Q92629-2;Q92629-3	SGCD_HUMAN	Delta-sarcoglycan	16.5975	16.3273	10.6478	10.6478	10.6478	10.6478	14.8241	10.6478	10.6478	10.6478	17.644	17.7935	17.7968	17.8862	18.0618	18.1848	17.8423	17.7915	10.6478	17.1954	17.0326	17.5024	10.6478	17.176	16.4964	17.4524	18.0329	17.5642	10.6478	10.6478	10.6478	10.6478	17.4699	17.65	17.9234	10.6478	10.6478	10.6478	10.6478	10.6478	+	Responders_Nonresponder	0.0212695	-2.45805	-2.40406
HLA-DMB	P28068	DMB_HUMAN	HLA class II histocompatibility antigen, DM beta chain	18.4653	18.7089	20.225	20.176	10.6478	10.6478	10.6478	16.0308	10.6478	10.6478	20.1449	20.012	20.1125	20.0812	19.1165	19.1632	19.7511	19.7024	18.6759	18.7485	19.1317	19.009	19.5298	19.3844	20.5661	20.0962	18.8878	19.125	18.7621	18.3038	18.3978	18.2825	10.6478	18.0541	18.4483	10.6478	18.7912	17.7201	17.8252	19.448	+	Responders_Nonresponder	0.0310122	-2.45832	-2.29849
CRP	P02741	CRP_HUMAN	C-reactive protein	10.6478	10.6478	19.0858	19.0232	10.6478	10.6478	10.6478	10.6478	10.6478	10.6478	16.3728	16.6154	16.957	15.4991	14.2156	10.6478	10.6478	10.6478	16.7238	17.4964	14.5604	15.5909	16.1885	10.6478	10.6478	10.6478	18.3317	17.1432	14.4854	14.0314	10.6478	10.6478	10.6478	10.6478	10.6478	10.6478	16.1162	17.0098	10.6478	10.6478	+	Responders_Nonresponder	0.0104115	-2.45957	-2.70406
HSD11B2	P80365	DHI2_HUMAN	Corticosteroid 11-beta-dehydrogenase isozyme 2	10.6478	10.6478	10.6478	10.6478	10.6478	17.2692	17.9929	17.5931	10.6478	10.6478	17.8176	17.8344	18.1375	18.2728	20.3704	20.4149	20.6915	20.6668	20.4771	20.4926	20.2163	20.2405	19.666	20.0227	19.2936	19.652	15.6426	10.6478	17.1009	17.8427	19.0117	18.8857	17.7763	10.6478	20.9064	20.9747	19.1512	19.5144	19.748	19.831	+	Responders_Nonresponder	0.0495606	-2.46457	-2.05261
RAB22A	Q9UL26;Q13636;Q9UL26	RAB31_HUMAN;RB22A_HUMAN;RB22A_HUMAN	Ras-related protein Rab-31;Ras-related protein Rab-22A	10.6478	16.3031	10.6478	18.5054	10.6478	10.6478	18.1358	17.3368	10.6478	10.6478	17.191	17.0651	17.5665	17.3504	16.9034	17.0741	10.6478	10.6478	16.2892	16.0738	16.9112	16.7621	10.6478	10.6478	10.6478	16.37	16.9601	10.6478	17.6691	17.8072	10.6478	17.7426	17.0673	10.6478	16.7591	16.1709	16.8056	17.2542	16.708	20.1742	+	Responders_Nonresponder	0.0173824	-2.46562	-2.50751
SH3YL1	Q96HL8;Q96HL8-2;Q96HL8-5	SH3Y1_HUMAN	SH3 domain-containing YSC84-like protein 1	10.6478	10.6478	10.6478	10.6478	16.3158	10.6478	10.6478	10.6478	10.6478	10.6478	16.3694	16.4471	15.9212	15.8894	15.3245	16.2159	15.3712	15.4468	18.1371	17.5068	17.1877	17.1434	10.6478	10.6478	17.4623	10.6478	10.6478	15.6367	16.3307	10.6478	10.6478	10.6478	10.6478	10.6478	17.4617	16.45	15.7586	10.6478	10.6478	10.6478	+	Responders_Nonresponder	0.00737093	-2.46789	-2.83619
ERN2	Q76MJ5	ERN2_HUMAN	Serine/threonine-protein kinase/endoribonuclease IRE2	16.0357	15.7796	14.8866	10.6478	10.6478	10.6478	17.3896	17.711	10.6478	10.6478	17.2238	16.8939	17.0514	16.9419	17.312	17.9168	17.2842	16.9874	17.5132	16.4095	16.9906	17.0346	10.6478	10.6478	10.6478	16.4219	16.1991	10.6478	16.4929	10.6478	10.6478	10.6478	10.6478	10.6478	14.7387	10.6478	15.964	10.6478	10.6478	17.4382	+	Responders_Nonresponder	0.010299	-2.46911	-2.70432
MTERF4	Q7Z6M4	MTEF4_HUMAN	Transcription termination factor 4, mitochondrial	10.6478	10.6478	15.1745	10.6478	10.6478	10.6478	10.6478	10.6478	10.6478	10.6478	15.7832	15.8025	16.2203	15.5463	17.2994	14.1665	10.6478	10.6478	10.6478	10.6478	16.4524	16.6489	10.6478	10.6478	10.6478	10.6478	10.6478	10.6478	16.7673	16.9057	10.6478	10.6478	10.6478	10.6478	10.6478	10.6478	15.432	10.6478	10.6478	10.6478	+	Responders_Nonresponder	0.000811472	-2.47119	-3.75629
APOC1	P02654	APOC1_HUMAN	Apolipoprotein C-I	10.6478	10.6478	18.9171	19	10.6478	10.6478	13.9789	10.6478	10.6478	10.6478	10.6478	10.6478	16.337	16.3807	17.7174	17.8154	16.5737	10.6478	16.5681	15.5312	15.4153	16.0492	10.6478	10.6478	10.6478	10.6478	17.2502	17.6644	15.1619	10.6478	10.6478	10.6478	10.6478	15.4302	10.6478	15.7086	15.1249	15.6449	10.6478	10.6478	+	Responders_Nonresponder	0.00958901	-2.47161	-2.73575
ENAH	Q8N8S7;Q8N8S7-2;Q8N8S7-3	ENAH_HUMAN	Protein enabled homolog	16.0231	16.0238	18.2994	17.9574	18.4352	10.6478	18.2598	13.823	10.6478	17.2793	18.3133	18.3567	17.8304	17.1148	18.2895	18.1504	16.2312	16.8506	17.8689	18.2389	18.534	18.0743	10.6478	10.6478	17.502	16.9898	18.7605	19.0451	17.1359	18.1918	10.6478	10.6478	10.6478	10.6478	10.6478	10.6478	18.5814	18.8368	10.6478	10.6478	+	Responders_Nonresponder	0.0221694	-2.4719	-2.39713
NDUFAF5	Q5TEU4;Q5TEU4-2	NDUF5_HUMAN	Arginine-hydroxylase NDUFAF5, mitochondrial	16.7898	17.8694	10.6478	15.0014	17.6451	17.2832	17.1854	17.9921	10.6478	17.7972	18.0417	17.1239	17.6465	18.2056	17.4778	17.3207	17.8434	17.8418	17.7907	18.1966	17.8458	17.8559	10.6478	16.234	17.1647	10.6478	17.692	17.1006	18.2912	18.6229	10.6478	17.3561	16.7108	10.6478	10.6478	15.7904	17.7291	18.0633	17.1858	16.7015	+	Responders_Nonresponder	0.00602092	-2.47206	-3.0151
MINDY1	Q8N5J2;Q8N5J2-2;Q8N5J2-3;Q8N5J2-4	MINY1_HUMAN	Ubiquitin carboxyl-terminal hydrolase MINDY-1	10.6478	15.627	10.6478	10.6478	15.6755	10.6478	10.6478	10.6478	14.5536	10.6478	17.1264	16.1631	16.464	15.1449	17.3218	17.4068	18.2934	18.1683	17.5963	17.1362	17.4333	17.2628	16.9079	16.0634	15.9015	10.6478	17.5765	16.8088	14.9917	10.6478	10.6478	10.6478	10.6478	10.6478	16.6346	16.7106	16.798	16.1645	10.6478	10.6478	+	Responders_Nonresponder	0.00847777	-2.47369	-2.78261
GFER	P55789;P55789-2	ALR_HUMAN	FAD-linked sulfhydryl oxidase ALR	17.309	18.242	10.6478	10.6478	10.6478	10.6478	10.6478	10.6478	10.6478	10.6478	16.8029	16.399	16.623	17.04	16.5331	16.881	10.6478	10.6478	15.2272	16.9673	17.6029	16.3855	10.6478	10.6478	10.6478	10.6478	10.6478	16.3473	10.6478	10.6478	10.6478	10.6478	10.6478	10.6478	10.6478	10.6478	16.8564	10.6478	10.6478	10.6478	+	Responders_Nonresponder	0.00616093	-2.47584	-2.90173
TRMT61A	Q96FX7	TRM61_HUMAN	tRNA (adenine(58)-N(1))-methyltransferase catalytic subunit TRMT61A	10.6478	17.8495	18.8174	18.0973	10.6478	16.3356	18.1681	18.9629	10.6478	10.6478	18.2791	18.3681	18.1449	18.0774	16.8019	17.5095	10.6478	17.0077	18.1259	17.8986	18.0737	17.6212	10.6478	10.6478	10.6478	17.6743	18.5176	18.5348	18.3118	18.4201	10.6478	10.6478	10.6478	10.6478	17.0114	10.6478	17.6207	18.92	10.6478	10.6478	+	Responders_Nonresponder	0.0323318	-2.48438	-2.23257
APOL1	O14791;O14791-2;O14791-3	APOL1_HUMAN	Apolipoprotein L1	16.5959	15.4361	17.6988	17.6448	10.6478	10.6478	16.5643	15.7531	10.6478	10.6478	17.3057	17.5697	17.5631	17.1936	19.7824	19.6523	18.4099	18.6546	17.9944	17.5679	16.5724	16.5915	16.2313	16.3268	17.619	17.2207	18.7781	18.8282	18.1741	18.7457	10.6478	16.3004	15.5462	16.8624	16.6861	17.345	17.6507	18.2591	10.6478	17.2798	+	Responders_Nonresponder	0.00352945	-2.49189	-3.18739
BABAM2	Q9NXR7;Q9NXR7-1;Q9NXR7-3;Q9NXR7-4	BABA2_HUMAN	BRISC and BRCA1-A complex member 2	16.339	16.6355	17.2019	17.1194	10.6478	10.6478	17.0394	17.0536	10.6478	10.6478	17.2936	17.0157	18.5847	18.6124	18.0338	18.2556	17.0744	17.8867	16.9632	17.5236	17.9388	17.7169	10.6478	10.6478	16.9781	16.786	16.932	17.3752	17.2447	16.4714	10.6478	10.6478	14.8663	16.1117	17.6537	17.5555	16.4275	17.5537	10.6478	10.6478	+	Responders_Nonresponder	0.00957813	-2.49297	-2.78076
SYTL2	Q9HCH5;Q9HCH5-2;Q9HCH5-4;Q9HCH5-6;Q9HCH5-7;Q9HCH5-8;Q9HCH5-9;Q9HCH5-11;Q9HCH5-12;Q9HCH5-13;Q9HCH5-14;Q9HCH5-15	SYTL2_HUMAN	Synaptotagmin-like protein 2	10.6478	10.6478	10.6478	10.6478	10.6478	10.6478	10.6478	16.3452	10.6478	15.7563	16.0123	15.8999	16.4247	10.6478	16.5935	16.6696	17.0406	17.2885	17.5158	16.8546	16.612	16.4222	10.6478	10.6478	10.6478	10.6478	10.6478	10.6478	10.6478	10.6478	10.6478	10.6478	10.6478	10.6478	16.6864	10.6478	15.6656	15.1545	10.6478	10.6478	+	Responders_Nonresponder	0.00383001	-2.50657	-3.08306
ITIH5	Q86UX2;Q86UX2-2	ITIH5_HUMAN	Inter-alpha-trypsin inhibitor heavy chain H5	16.6531	16.8122	10.6478	10.6478	10.6478	10.6478	10.6478	15.9176	10.6478	10.6478	17.9872	17.3432	17.9126	18.0901	18.2109	17.9036	17.8731	17.8463	16.8509	16.4342	17.3526	17.6009	10.6478	17.0277	10.6478	17.9072	15.3138	10.6478	10.6478	10.6478	10.6478	10.6478	10.6478	10.6478	17.5294	10.6478	17.3143	17.2398	10.6478	10.6478	+	Responders_Nonresponder	0.0177899	-2.50729	-2.47992
GSTM3	P21266;P21266;P46439;P28161;P28161-2	GSTM3_HUMAN;GSTM2_HUMAN;GSTM3_HUMAN	Glutathione S-transferase Mu 3;Glutathione S-transferase Mu 3	21.2382	21.28	10.6478	16.5617	10.6478	10.6478	17.639	17.4523	10.6478	10.6478	17.5677	17.6746	18.98	18.9175	18.4012	18.3739	18.2773	18.0268	18.0115	18.0187	19.6704	19.8047	10.6478	10.6478	18.8193	18.8071	18.6681	18.3995	17.1489	17.5912	14.2921	16.1577	17.4517	17.997	16.7733	16.9051	17.8371	17.6333	10.6478	10.6478	+	Responders_Nonresponder	0.0247345	-2.50837	-2.38165
PLXDC2	Q6UX71;Q6UX71-2	PXDC2_HUMAN	Plexin domain-containing protein 2	10.6478	16.7165	16.8907	18.0006	10.6478	10.6478	18.4591	18.8591	10.6478	10.6478	17.9828	17.8845	17.8615	17.6124	17.6246	17.5374	16.5589	17.6831	20.0718	17.9882	18.3758	18.4606	10.6478	10.6478	10.6478	10.6478	19.776	19.4572	10.6478	10.6478	10.6478	10.6478	10.6478	10.6478	16.2956	10.6478	10.6478	10.6478	10.6478	10.6478	+	Responders_Nonresponder	0.0332993	-2.51297	-2.20942
FBXL8	Q96CD0	FBXL8_HUMAN	F-box/LRR-repeat protein 8	10.6478	10.6478	10.6478	10.6478	10.6478	10.6478	10.6478	10.6478	10.6478	10.6478	18.0066	17.6435	18.3738	18.5792	17.2779	18.4844	18.2048	17.6153	10.6478	16.6232	17.669	17.5006	10.6478	10.6478	10.6478	15.5994	10.6478	10.6478	10.6478	10.6478	10.6478	10.6478	10.6478	10.6478	18.5296	16.9801	10.6478	10.6478	10.6478	10.6478	+	Responders_Nonresponder	0.014613	-2.51945	-2.56253
CSNK2A1	P68400;Q8NEV1	CSK21_HUMAN	Casein kinase II subunit alpha	18.4163	10.6478	17.8969	10.6478	10.6478	10.6478	10.6478	10.6478	10.6478	10.6478	17.5368	19.129	16.8438	10.6478	17.1818	14.9852	10.6478	10.6478	10.6478	10.6478	18.8083	16.4418	17.1895	10.6478	10.6478	10.6478	16.6435	17.8542	10.6478	18.8758	10.6478	10.6478	10.6478	10.6478	10.6478	10.6478	16.7311	18.5303	10.6478	10.6478	+	Responders_Nonresponder	0.0165224	-2.5199	-2.50855
CRYM	Q14894	CRYM_HUMAN	Ketimine reductase mu-crystallin	17.0859	16.9343	10.6478	10.6478	10.6478	10.6478	10.6478	10.6478	10.6478	10.6478	16.6838	16.3928	17.1504	17.0274	18.7504	18.7892	18.7209	18.598	18.5494	18.2245	18.9409	18.8262	10.6478	15.8708	18.8115	18.8822	15.2828	17.6562	10.6478	10.6478	16.7571	17.2892	16.9846	10.6478	18.5354	18.1439	17.8215	17.6626	15.8118	16.3547	+	Responders_Nonresponder	0.0200065	-2.52523	-2.45561
NUDT9	Q9BW91;Q9BW91-2	NUDT9_HUMAN	ADP-ribose pyrophosphatase, mitochondrial	14.7466	16.7093	10.6478	10.6478	10.6478	10.6478	10.6478	16.9607	10.6478	10.6478	10.6478	15.6189	16.4159	15.1519	16.4541	17.2537	17.1027	10.6478	15.5718	15.6787	17.8969	17.3983	10.6478	10.6478	10.6478	10.6478	17.2633	10.6478	16.8254	16.9572	10.6478	14.4165	10.6478	10.6478	16.9258	13.33	17.6977	17.753	10.6478	10.6478	+	Responders_Nonresponder	0.00603025	-2.52868	-2.90901
EPS8L1	Q8TE68;Q8TE68-2;Q8TE68-3;Q8TE68-4	ES8L1_HUMAN	Epidermal growth factor receptor kinase substrate 8-like protein 1	15.9457	10.6478	10.6478	10.6478	16.6727	15.9113	16.9148	16.005	10.6478	10.6478	16.1076	16.0941	17.4877	17.3705	16.3418	16.5051	17.0861	16.8084	10.6478	15.9726	16.8489	16.9378	10.6478	10.6478	10.6478	10.6478	14.6541	14.9209	10.6478	15.0694	10.6478	10.6478	10.6478	10.6478	10.6478	10.6478	15.9971	16.2827	10.6478	10.6478	+	Responders_Nonresponder	0.00457396	-2.52911	-3.02051
TBCE	Q15813;Q15813-2	TBCE_HUMAN	Tubulin-specific chaperone E	10.6478	16.5351	17.2968	10.6478	17.5739	17.6856	16.9072	16.5986	10.6478	10.6478	17.5198	17.5092	16.5425	16.3536	17.322	16.2819	16.2907	15.6388	16.1205	16.3887	16.2039	16.633	10.6478	10.6478	10.6478	10.6478	16.1753	16.4227	17.1707	17.9109	10.6478	10.6478	10.6478	10.6478	16.1694	10.6478	17.4056	17.5574	10.6478	10.6478	+	Responders_Nonresponder	0.0095822	-2.53298	-2.75753
TMPRSS11D	O60235	TM11D_HUMAN	Transmembrane protease serine 11D	10.6478	10.6478	15.9727	10.6478	15.2078	15.8251	16.0532	10.6478	10.6478	10.6478	17.1284	15.9764	17.188	17.6149	16.643	16.0031	10.6478	10.6478	15.169	10.6478	16.04	10.6478	10.6478	10.6478	10.6478	16.095	18.2607	17.0088	17.5155	17.2484	10.6478	10.6478	15.8095	10.6478	15.6041	10.6478	17.7931	17.7753	10.6478	10.6478	+	Responders_Nonresponder	0.00649	-2.53299	-2.88062
PXDN	Q92626	PXDN_HUMAN	Peroxidasin homolog	15.8868	14.9792	16.6422	17.0854	10.6478	10.6478	17.5474	17.0816	10.6478	10.6478	17.2297	17.1042	18.3669	18.2618	15.7876	16.2652	16.4836	15.8081	10.6478	10.6478	14.7093	17.5613	10.6478	10.6478	16.6054	10.6478	18.5176	18.3822	16.3887	16.2853	10.6478	10.6478	14.7016	15.7514	15.4264	10.6478	15.6906	15.4841	10.6478	15.6669	+	Responders_Nonresponder	0.00630117	-2.53763	-2.92434
MRPS18C	Q9Y3D5	RT18C_HUMAN	28S ribosomal protein S18c, mitochondrial	16.5595	14.7443	10.6478	10.6478	10.6478	10.6478	17.9668	17.2514	10.6478	10.6478	18.2006	18.018	16.6698	10.6478	17.556	17.5516	10.6478	16.3507	18.7018	18.2404	18.7792	18.5826	15.2435	17.6306	10.6478	17.1499	17.7102	17.6102	17.7631	18.2553	10.6478	10.6478	17.3844	10.6478	17.7584	17.7597	19.118	19.1565	10.6478	10.6478	+	Responders_Nonresponder	0.0195043	-2.54117	-2.44508
ASNS	P08243;P08243-2;P08243-3	ASNS_HUMAN	Asparagine synthetase [glutamine-hydrolyzing]	10.6478	10.6478	18.1092	17.941	17.8031	17.9766	16.9031	17.3441	10.6478	10.6478	17.8145	17.5727	16.9637	16.8326	17.0932	16.1129	10.6478	16.1621	17.4152	17.2489	18.4043	18.1431	10.6478	10.6478	17.4348	10.6478	18.0107	17.3087	17.668	17.3686	10.6478	10.6478	10.6478	10.6478	15.3478	17.6207	18.7775	18.378	17.2438	17.8631	+	Responders_Nonresponder	0.0149461	-2.54298	-2.58331
MACF1	Q9UPN3;Q9UPN3-5;Q15149;Q15149-2;Q15149-3;Q15149-4;Q15149-5;Q15149-6;Q15149-7;Q15149-8;Q15149-9;Q9UPN3;Q9UPN3-2;Q9UPN3-3;Q9UPN3-4;Q9UPN3-5	MACF1_HUMAN;PLEC_HUMAN;MACF1_HUMAN	Plectin;Microtubule-actin cross-linking factor 1, isoforms 1/2/3/5	17.5431	17.2533	10.6478	10.6478	10.6478	10.6478	16.4708	10.6478	10.6478	10.6478	17.3989	10.6478	17.6226	17.16	16.3516	16.0569	10.6478	10.6478	17.5701	15.1861	15.9854	17.0017	10.6478	10.6478	10.6478	10.6478	17.8119	15.6296	10.6478	10.6478	10.6478	10.6478	10.6478	10.6478	10.6478	10.6478	17.3253	16.9406	10.6478	10.6478	+	Responders_Nonresponder	0.00681707	-2.54551	-2.86182
RENBP	P51606;P51606-2	RENBP_HUMAN	N-acylglucosamine 2-epimerase	10.6478	10.6478	10.6478	15.8567	10.6478	10.6478	10.6478	10.6478	10.6478	10.6478	16.7281	16.9553	16.5814	16.7505	16.2862	16.6795	16.1122	10.6478	10.6478	10.6478	16.8672	16.4498	10.6478	10.6478	10.6478	10.6478	16.1452	10.6478	10.6478	10.6478	10.6478	10.6478	10.6478	10.6478	10.6478	10.6478	10.6478	13.9412	10.6478	10.6478	+	Responders_Nonresponder	0.000970839	-2.54566	-3.6681
HLA-E	P01889;P04439;P04439-2;P17693;P17693-2;P17693-5;P17693-6;P01893;P13747;P01889;P10321;P10321-2;P01893;P13747;P01889;P13747;P04439;P04439-2;P17693;P17693-2;P17693-5;P17693-6;P30511;P30511-3;P10321;P10321-2;P01893;P13747;P13747	HLAA_HUMAN;HLAB_HUMAN;HLAE_HUMAN;HLAG_HUMAN;HLAH_HUMAN;HLAB_HUMAN;HLAC_HUMAN;HLAE_HUMAN;HLAH_HUMAN;HLAB_HUMAN;HLAE_HUMAN;HLAA_HUMAN;HLAC_HUMAN;HLAE_HUMAN;HLAF_HUMAN;HLAG_HUMAN;HLAH_HUMAN;HLAE_HUMAN	HLA class I histocompatibility antigen, B alpha chain;HLA class I histocompatibility antigen, B alpha chain;HLA class I histocompatibility antigen, B alpha chain;Putative HLA class I histocompatibility antigen, alpha chain H;HLA class I histocompatibility antigen, alpha chain E	18.3235	17.9817	10.6478	10.6478	10.6478	15.805	10.6478	10.6478	10.6478	10.6478	17.3529	18.6256	19.6271	19.1616	18.0797	18.6876	18.2777	18.2172	17.7136	16.645	17.8793	17.8674	10.6478	10.6478	18.8281	18.802	18.9206	18.8026	20.0279	18.6747	18.845	19.932	17.4058	17.8465	17.1571	17.3235	10.6478	10.6478	10.6478	10.6478	+	Responders_Nonresponder	0.0325371	-2.54812	-2.23434
NME6	O75414	NDK6_HUMAN	Nucleoside diphosphate kinase 6	10.6478	15.8153	10.6478	10.6478	10.6478	10.6478	17.6619	10.6478	10.6478	10.6478	15.748	16.1558	17.0327	17.6702	16.8648	15.6286	17.8473	10.6478	17.2456	10.6478	17.6229	17.1842	10.6478	18.1969	10.6478	10.6478	10.6478	15.1135	10.6478	16.4537	10.6478	10.6478	10.6478	10.6478	16.5763	10.6478	17.9579	18.0354	10.6478	10.6478	+	Responders_Nonresponder	0.0100048	-2.55137	-2.7122
PTK6	Q13882	PTK6_HUMAN	Protein-tyrosine kinase 6	14.3673	10.6478	10.6478	10.6478	10.6478	10.6478	15.0664	10.6478	10.6478	10.6478	15.0815	15.3235	15.6315	15.0877	15.1909	15.3395	16.2101	16.457	14.9597	15.3185	15.8562	15.8694	10.6478	10.6478	10.6478	10.6478	10.6478	10.6478	15.8946	15.4984	10.6478	10.6478	10.6478	10.6478	10.6478	14.9988	13.461	10.6478	10.6478	10.6478	+	Responders_Nonresponder	0.000229111	-2.55446	-4.0821
GFOD2	Q3B7J2;Q3B7J2-3	GFOD2_HUMAN	Glucose-fructose oxidoreductase domain-containing protein 2	10.6478	10.6478	17.5358	17.2404	10.6478	10.6478	10.6478	10.6478	10.6478	10.6478	17.2609	17.1846	16.2033	17.0875	17.8203	17.4595	17.1489	16.9154	10.6478	10.6478	16.4042	16.7913	10.6478	10.6478	15.8399	16.4622	16.5471	16.0889	16.9	16.4836	10.6478	15.6038	10.6478	16.0881	10.6478	16.0746	16.8668	10.6478	10.6478	10.6478	+	Responders_Nonresponder	0.00764645	-2.55757	-2.82385
STX3	Q13277;Q13277-2;Q13277-3	STX3_HUMAN	Syntaxin-3	10.6478	15.7364	18.6662	17.9928	15.785	17.557	10.6478	10.6478	10.6478	10.6478	17.3093	17.0726	17.9061	17.8193	17.3715	17.4907	17.7931	17.7017	16.777	17.0475	17.3584	17.7186	10.6478	10.6478	16.2989	17.6443	18.1558	17.5556	18.5659	18.7654	16.709	15.5368	17.692	17.573	17.3043	17.6453	18.3548	18.465	10.6478	10.6478	+	Responders_Nonresponder	0.0080871	-2.5585	-2.85004
RRAGA	Q5VZM2;Q5VZM2-2;Q7L523	RRAGA_HUMAN	Ras-related GTP-binding protein A	10.6478	10.6478	10.6478	17.4455	10.6478	10.6478	10.6478	10.6478	10.6478	10.6478	16.346	15.9383	16.92	17.1029	16.6514	15.6058	10.6478	10.6478	10.6478	10.6478	16.7456	16.2606	10.6478	10.6478	10.6478	10.6478	10.6478	17.1308	15.9211	17.2351	10.6478	10.6478	10.6478	10.6478	10.6478	10.6478	10.6478	10.6478	10.6478	10.6478	+	Responders_Nonresponder	0.00167283	-2.5647	-3.42251
COL8A1	P27658	CO8A1_HUMAN	Collagen alpha-1(VIII) chain	16.5381	17.3411	17.077	16.7785	16.9086	10.6478	10.6478	10.6478	10.6478	10.6478	18.3793	18.4041	16.3856	18.1209	17.6165	10.6478	10.6478	16.7231	17.3792	17.4817	18.1992	17.3149	10.6478	10.6478	16.0216	16.9612	17.7587	17.7547	17.3113	17.9456	10.6478	10.6478	17.0162	16.5976	17.1198	16.5377	17.3774	18.2868	10.6478	10.6478	+	Responders_Nonresponder	0.0109488	-2.57346	-2.69114
CUTA	O60888;O60888-2;O60888-3	CUTA_HUMAN	Protein CutA	19.5117	18.4452	10.6478	18.7178	18.9968	17.2379	18.3576	18.7286	10.6478	10.6478	19.2408	19.3833	19.9305	20.4097	19.3322	20.177	10.6478	18.6762	17.7994	18.4708	17.9984	19.3894	19.0296	10.6478	18.6701	19.2651	19.0309	19.9535	18.8278	19.3054	10.6478	10.6478	17.7182	18.9979	19.1574	19.4277	19.8841	19.5789	17.914	17.7904	+	Responders_Nonresponder	0.0194425	-2.57754	-2.50721
TMEM65	Q6PI78	TMM65_HUMAN	Transmembrane protein 65	15.1811	16.3112	17.3218	10.6478	17.6674	16.6328	17.1466	10.6478	10.6478	10.6478	17.8162	17.3811	17.6682	18.0164	16.4424	17.2126	10.6478	16.6156	17.4149	16.9195	17.5846	16.8952	10.6478	10.6478	10.6478	10.6478	10.6478	17.1539	18.7113	17.8007	10.6478	10.6478	10.6478	17.3012	10.6478	10.6478	10.6478	10.6478	10.6478	10.6478	+	Responders_Nonresponder	0.0128044	-2.57998	-2.6143
TYROBP	O43914;O43914-2;O43914-3	TYOBP_HUMAN	TYRO protein tyrosine kinase-binding protein	15.1632	10.6478	19.7891	20.3896	10.6478	10.6478	10.6478	10.6478	18.6234	19.0498	17.6686	18.1111	17.8984	18.1701	16.6143	17.2695	16.0742	17.629	17.2521	16.878	16.8519	17.5086	10.6478	10.6478	17.1652	18.3516	20.0699	20.0621	16.306	17.645	10.6478	19.0003	18.7244	18.9946	17.7403	10.6478	17.365	17.5013	10.6478	10.6478	+	Responders_Nonresponder	0.0254939	-2.58021	-2.37202
PRPH	P08670;P41219;P41219-2;Q9NSB2;P05787;P05787-2;P08729;P17661;P08670;P41219;P41219-2;P41219;P41219-2	DESM_HUMAN;K2C7_HUMAN;K2C8_HUMAN;PERI_HUMAN;VIME_HUMAN;PERI_HUMAN;VIME_HUMAN;PERI_HUMAN	Keratin, type II cytoskeletal 8;Vimentin;Peripherin	10.6478	10.6478	21.3809	21.3408	10.6478	10.6478	10.6478	16.1077	10.6478	10.6478	18.0292	17.9782	10.6478	15.3718	20.195	20.1538	18.1904	18.5098	17.4185	16.3434	19.9324	19.9529	10.6478	10.6478	10.6478	17.5139	19.0937	19.2096	10.6478	10.6478	16.0052	17.6969	17.5244	15.0127	10.6478	10.6478	10.6478	10.6478	10.6478	10.6478	+	Responders_Nonresponder	0.0448971	-2.58103	-2.07802
MANBA	O00462;Q9NQW7;Q9NQW7-2;Q9NQW7-3;Q9NQW7-4;O00462	MANBA_HUMAN;MANBA_HUMAN;XPP1_HUMAN	Beta-mannosidase;Beta-mannosidase	10.6478	15.8686	10.6478	16.594	10.6478	10.6478	16.0091	16.2581	10.6478	10.6478	17.1554	17.0036	17.44	17.6113	17.7666	17.7217	17.2332	17.5772	17.2558	17.6026	16.9387	17.4493	15.7543	10.6478	10.6478	16.9632	16.8191	16.6824	17.4426	16.9126	10.6478	10.6478	10.6478	10.6478	10.6478	17.5163	10.6478	10.6478	10.6478	10.6478	+	Responders_Nonresponder	0.00961154	-2.58338	-2.73129
SDC1	P18827	SDC1_HUMAN	Syndecan-1	17.2587	17.2788	10.6478	10.6478	10.6478	10.6478	10.6478	10.6478	10.6478	10.6478	18.1111	17.8852	17.5968	18.041	18.8175	18.2838	18.3736	18.2913	16.8886	18.1529	18.5921	18.6103	18.1517	18.3602	10.6478	17.5315	16.9335	16.4505	10.6478	10.6478	10.6478	10.6478	10.6478	10.6478	15.9154	17.8091	15.7451	10.6478	10.6478	18.9395	+	Responders_Nonresponder	0.0226004	-2.58916	-2.38221
POFUT2	Q9Y2G5;Q9Y2G5-1;Q9Y2G5-2	OFUT2_HUMAN	GDP-fucose protein O-fucosyltransferase 2	17.3707	10.6478	19.2888	18.0151	10.6478	10.6478	20.0614	19.7089	10.6478	19.3524	18.8661	18.7715	18.2238	18.0761	17.5427	17.695	20.1057	17.7646	19.5171	18.6415	19.4186	18.9359	18.7296	19.0531	20.6758	10.6478	19.8679	19.0288	19.6382	19.6269	10.6478	19.3341	10.6478	19.5782	10.6478	19.4134	19.245	18.1715	17.3099	19.3112	+	Responders_Nonresponder	0.02783	-2.5906	-2.3523
TMEM30B	Q3MIR4;Q9NV96;Q9NV96-2;Q9NV96-3;Q3MIR4	CC50B_HUMAN;CC50A_HUMAN;CC50B_HUMAN	Cell cycle control protein 50B;Cell cycle control protein 50B	15.2589	14.9855	10.6478	10.6478	16.058	10.6478	16.3256	16.1291	10.6478	10.6478	17.1264	16.1057	16.9844	16.6978	18.45	17.8973	17.8251	17.441	18.014	17.9703	17.6939	18.1915	10.6478	10.6478	16.5459	15.8781	10.6478	16.0774	16.576	16.0191	10.6478	10.6478	10.6478	17.5783	16.8243	15.7432	15.4591	15.1964	10.6478	10.6478	+	Responders_Nonresponder	0.00503171	-2.59439	-2.98814
IGLV3-19	P01714	LV319_HUMAN	Immunoglobulin lambda variable 3-19	10.6478	15.8851	18.44	18.813	10.6478	10.6478	10.6478	10.6478	10.6478	10.6478	18.2656	18.1023	18.4997	18.4628	18.5645	18.6597	19.0775	18.9288	17.9291	18.1259	18.1875	18.2402	17.1068	15.6168	20.3524	20.3111	18.8779	18.9466	14.7662	14.7341	16.1953	17.534	16.1626	16.2051	19.1222	18.389	18.198	18.1115	16.0487	16.8235	+	Responders_Nonresponder	0.013524	-2.59574	-2.70608
AKT2	P31751;P31751-2	AKT2_HUMAN	RAC-beta serine/threonine-protein kinase	10.6478	10.6478	10.6478	15.0669	10.6478	10.6478	10.6478	10.6478	10.6478	10.6478	14.7979	15.0502	15.9579	15.5428	15.5743	15.3069	10.6478	10.6478	15.0536	10.6478	15.2666	15.4518	10.6478	10.6478	10.6478	10.6478	14.9143	14.5844	14.7958	14.6397	10.6478	10.6478	10.6478	10.6478	10.6478	10.6478	14.6566	10.6478	10.6478	10.6478	+	Responders_Nonresponder	3.16182e-05	-2.59648	-4.86439
CA13	Q8N1Q1	CAH13_HUMAN	Carbonic anhydrase 13	19.2231	19.6636	16.3538	10.6478	10.6478	10.6478	10.6478	17.3807	10.6478	10.6478	17.9844	17.9425	17.3019	17.3622	17.2036	10.6478	15.9368	10.6478	16.2077	10.6478	17.3338	16.152	10.6478	10.6478	10.6478	10.6478	18.462	18.3038	17.1112	16.7692	16.1813	10.6478	10.6478	10.6478	10.6478	10.6478	17.8579	18.4035	10.6478	10.6478	+	Responders_Nonresponder	0.0188838	-2.59768	-2.45881
WASHC5	Q12768	WASC5_HUMAN	WASH complex subunit 5	10.6478	10.6478	10.6478	10.6478	10.6478	10.6478	10.6478	17.5344	10.6478	10.6478	17.0515	10.6478	15.522	15.8734	15.699	17.3533	17.7294	19.8822	10.6478	10.6478	16.4133	16.0878	10.6478	10.6478	16.4688	10.6478	10.6478	15.5873	16.8549	16.9906	10.6478	10.6478	10.6478	10.6478	15.4546	10.6478	15.9985	10.6478	10.6478	10.6478	+	Responders_Nonresponder	0.00458714	-2.6007	-3.01594
AHSG	P02765	FETUA_HUMAN	Alpha-2-HS-glycoprotein	16.0558	16.152	17.7826	18.1241	10.6478	16.3144	16.0935	16.1669	10.6478	10.6478	17.9922	18.1433	18.9542	19.0088	19.8468	19.9088	19.1851	19.3822	18.6659	18.2949	18.8983	18.9432	16.8934	16.2357	17.836	17.4866	18.6294	18.775	16.2943	15.6429	10.6478	16.2212	17.5288	17.9187	18.8492	18.8667	18.405	18.7656	14.8813	17.5159	+	Responders_Nonresponder	0.00179086	-2.60537	-3.5455
LETMD1	Q6P1Q0;Q6P1Q0-2;Q6P1Q0-4;Q6P1Q0-7	LTMD1_HUMAN	LETM1 domain-containing protein 1	10.6478	10.6478	18.2332	10.6478	10.6478	17.2748	10.6478	10.6478	10.6478	10.6478	15.4726	17.654	17.7735	17.5508	18.382	17.7194	10.6478	15.425	10.6478	18.4427	18.3404	18.7223	10.6478	10.6478	10.6478	16.7384	10.6478	10.6478	16.52	17.9348	10.6478	10.6478	10.6478	10.6478	10.6478	10.6478	10.6478	10.6478	10.6478	10.6478	+	Responders_Nonresponder	0.0114421	-2.60679	-2.65939
C1QTNF5	Q9BXJ0	C1QT5_HUMAN	Complement C1q tumor necrosis factor-related protein 5	10.6478	15.5522	10.6478	10.6478	10.6478	10.6478	15.8458	18.2448	10.6478	10.6478	17.0775	17.6831	18.0615	17.5671	17.4407	10.6478	15.0218	10.6478	10.6478	10.6478	10.6478	17.4612	10.6478	10.6478	10.6478	17.1279	20.0588	19.9501	10.6478	15.7434	10.6478	10.6478	19.4722	19.1981	10.6478	10.6478	10.6478	10.6478	10.6478	10.6478	+	Responders_Nonresponder	0.0158799	-2.60951	-2.52799
CERT1	Q9Y5P4;Q9Y5P4-2;Q9Y5P4-3	CERT_HUMAN	Ceramide transfer protein	10.6478	10.6478	15.1145	16.89	16.6389	10.6478	10.6478	10.6478	10.6478	10.6478	16.4099	16.3573	16.3724	16.5237	15.8003	15.2997	16.7046	16.2421	16.1054	10.6478	16.8977	16.7648	15.713	10.6478	10.6478	10.6478	16.9054	16.0806	15.9543	17.1433	10.6478	10.6478	10.6478	10.6478	15.7802	10.6478	10.6478	15.1378	10.6478	10.6478	+	Responders_Nonresponder	0.00269987	-2.61181	-3.21577
DHX29	Q7Z478	DHX29_HUMAN	ATP-dependent RNA helicase DHX29	10.6478	14.7351	10.6478	15.2466	16.3101	10.6478	10.6478	10.6478	10.6478	10.6478	16.6647	16.2413	16.771	16.8715	16.3521	16.2517	15.0527	10.6478	14.7306	15.636	14.1983	16.1162	10.6478	10.6478	10.6478	10.6478	16.1115	10.6478	17.3499	17.3073	10.6478	10.6478	10.6478	10.6478	15.6932	10.6478	10.6478	15.4023	10.6478	10.6478	+	Responders_Nonresponder	0.00134336	-2.61984	-3.46206
THTPA	Q9BU02;Q9BU02-2	THTPA_HUMAN	Thiamine-triphosphatase	10.6478	10.6478	10.6478	16.6334	10.6478	10.6478	10.6478	10.6478	10.6478	10.6478	17.413	10.6478	17.4909	17.952	17.8669	17.9872	17.1741	10.6478	10.6478	10.6478	16.1153	16.9705	10.6478	10.6478	10.6478	10.6478	17.6883	17.2041	10.6478	10.6478	10.6478	10.6478	10.6478	10.6478	16.7891	10.6478	15.7455	10.6478	10.6478	10.6478	+	Responders_Nonresponder	0.00446716	-2.62091	-3.04252
CLEC11A	Q9Y240	CLC11_HUMAN	C-type lectin domain family 11 member A	10.6478	10.6478	17.8521	17.8294	10.6478	10.6478	10.6478	10.6478	10.6478	10.6478	17.3793	17.5771	16.9777	16.5582	10.6478	16.1356	14.9652	10.6478	14.3639	10.6478	10.6478	10.6478	10.6478	10.6478	10.6478	10.6478	18.8976	18.3861	10.6478	10.6478	10.6478	10.6478	17.1907	18.3517	10.6478	10.6478	10.6478	16.8656	10.6478	10.6478	+	Responders_Nonresponder	0.00571534	-2.64965	-2.93379
C1R	P00736	C1R_HUMAN	Complement C1r subcomponent	14.2047	10.6478	17.8211	18.2466	10.6478	10.6478	10.6478	10.6478	10.6478	10.6478	16.3001	17.0349	16.7085	16.7162	16.9317	16.6881	17.8832	17.6841	16.9951	10.6478	15.3904	14.9488	10.6478	10.6478	10.6478	10.6478	18.4035	17.955	10.6478	10.6478	10.6478	10.6478	10.6478	16.6084	10.6478	15.9456	10.6478	10.6478	10.6478	10.6478	+	Responders_Nonresponder	0.00634078	-2.65007	-2.88972
CAVIN3	Q969G5	CAVN3_HUMAN	Caveolae-associated protein 3	18.7878	18.6325	10.6478	10.6478	10.6478	10.6478	18.0257	18.3203	10.6478	10.6478	19.3213	19.3998	19.9164	19.9559	20.2054	20.1441	19.95	19.3366	19.6707	19.0229	20.0717	19.9333	20.3357	20.2146	20.6859	20.6524	20.667	20.3784	10.6478	15.3874	19.4811	19.8689	20.4038	20.2014	18.8358	18.5629	18.8099	18.6074	18.2941	20.1123	+	Responders_Nonresponder	0.0258188	-2.65022	-2.37544
HPGD	P15428;P15428-2;P15428-4;P15428-5	PGDH_HUMAN	15-hydroxyprostaglandin dehydrogenase [NAD(+)]	10.6478	17.3266	10.6478	18.0286	10.6478	10.6478	10.6478	10.6478	10.6478	10.6478	17.0308	10.6478	18.5532	18.6724	19.2776	19.0778	20.109	19.6554	18.3493	18.6364	19.2925	19.3493	18.7269	10.6478	10.6478	18.9771	10.6478	10.6478	17.6854	17.857	19.2595	10.6478	10.6478	10.6478	18.9272	19.2522	18.5211	16.6722	10.6478	18.4252	+	Responders_Nonresponder	0.0385429	-2.65455	-2.15001
ARSB	P15848;P15848-2	ARSB_HUMAN	Arylsulfatase B	10.6478	15.2166	18.7835	18.5249	15.3486	10.6478	16.003	10.6478	16.3682	10.6478	18.1564	17.8314	18.0318	17.9194	17.7844	17.7659	18.3436	18.0802	16.7052	16.318	17.1983	17.4684	10.6478	17.4019	18.7328	18.6196	18.6153	18.5312	17.4125	17.5444	10.6478	10.6478	18.4247	18.4857	17.8697	17.685	17.1729	17.3943	16.5775	10.6478	+	Responders_Nonresponder	0.00704353	-2.6551	-2.95866
P3H3	Q8IVL6;Q8IVL6-2	P3H3_HUMAN	Prolyl 3-hydroxylase 3	10.6478	10.6478	17.9598	18.786	16.0356	10.6478	16.5173	17.417	10.6478	17.6517	17.9224	17.3989	17.5668	18.2693	16.0127	10.6478	10.6478	10.6478	16.9379	16.8503	15.7839	10.6478	10.6478	10.6478	10.6478	10.6478	20.0371	20.1154	16.1898	16.2689	10.6478	10.6478	10.6478	17.4587	10.6478	10.6478	17.5505	17.1942	10.6478	16.712	+	Responders_Nonresponder	0.0154718	-2.65581	-2.54138
NGLY1	Q96IV0;Q96IV0-2;Q96IV0-3	NGLY1_HUMAN	Peptide-N(4)-(N-acetyl-beta-glucosaminyl)asparagine amidase	15.691	17.3723	10.6478	10.6478	10.6478	10.6478	10.6478	10.6478	10.6478	10.6478	17.6287	17.6563	18.4156	17.847	17.632	17.5007	18.0771	10.6478	18.0248	10.6478	18.4133	16.4519	10.6478	10.6478	10.6478	10.6478	10.6478	10.6478	17.8351	17.2788	10.6478	10.6478	10.6478	10.6478	18.1858	18.5323	10.6478	17.4451	10.6478	10.6478	+	Responders_Nonresponder	0.013955	-2.66148	-2.57756
DNAJC5	Q9H3Z4;Q9H3Z4-2	DNJC5_HUMAN	DnaJ homolog subfamily C member 5	14.14	10.6478	16.7065	17.9755	10.6478	10.6478	16.2898	17.3282	10.6478	10.6478	17.4408	16.8769	16.9695	17.5676	16.2532	15.6606	10.6478	10.6478	16.6845	10.6478	15.6366	16.4583	10.6478	10.6478	10.6478	10.6478	16.424	17.1662	18.5015	18.0445	10.6478	10.6478	10.6478	10.6478	10.6478	10.6478	17.3288	17.1032	10.6478	10.6478	+	Responders_Nonresponder	0.00653884	-2.66859	-2.87967
BRCC3	P46736;P46736-2;P46736-3;P46736-4;P46736-5	BRCC3_HUMAN	Lys-63-specific deubiquitinase BRCC36	14.2582	10.6478	10.6478	14.8536	10.6478	10.6478	14.8357	10.6478	10.6478	10.6478	15.5759	15.4627	16.7149	16.355	15.7422	16.0774	15.6178	15.1322	15.4966	14.0096	16.2301	16.0464	10.6478	10.6478	10.6478	10.6478	12.9466	15.3896	15.0189	10.6478	10.6478	10.6478	10.6478	10.6478	15.9812	10.6478	15.2923	13.8843	10.6478	10.6478	+	Responders_Nonresponder	0.00017778	-2.67226	-4.15636
UBE2Z	Q9H832;Q9H832-2	UBE2Z_HUMAN	Ubiquitin-conjugating enzyme E2 Z	17.2514	17.423	17.9105	17.4581	10.6478	10.6478	17.9981	16.2481	17.0028	10.6478	17.6062	18.0681	17.6378	17.8609	17.838	17.9748	17.5523	16.9302	18.0449	17.5448	17.9352	17.8757	15.731	10.6478	10.6478	17.6256	18.3909	16.3922	16.883	17.6434	10.6478	10.6478	16.5287	18.2021	17.1918	16.8699	17.8353	17.2184	10.6478	17.9689	+	Responders_Nonresponder	0.00442412	-2.67436	-3.15181
ORM1	P02763;P02763;P19652	A1AG1_HUMAN;A1AG1_HUMAN;A1AG2_HUMAN	Alpha-1-acid glycoprotein 1;Alpha-1-acid glycoprotein 1	10.6478	10.6478	21.8034	21.8625	10.6478	16.3692	17.9396	18.482	18.795	18.9534	19.4797	19.4972	20.0897	20.1718	20.8728	20.9043	20.5882	20.7098	21.1623	21.224	21.0163	20.9491	19.3136	18.8439	18.2118	18.1216	21.5244	21.6934	17.3645	16.8512	10.6478	19.6057	18.9302	19.3225	21.6748	21.6347	20.4879	20.1994	19.5795	20.2754	+	Responders_Nonresponder	0.0135215	-2.67584	-2.71419
CBX1	P83916	CBX1_HUMAN	Chromobox protein homolog 1	17.8432	10.6478	17.5334	18.6166	10.6478	10.6478	10.6478	17.2977	10.6478	10.6478	17.8926	17.8572	17.7758	17.8904	17.3495	17.0353	16.1778	10.6478	17.7414	17.2626	17.1933	16.8142	10.6478	10.6478	10.6478	10.6478	17.0118	17.0705	10.6478	10.6478	10.6478	10.6478	10.6478	10.6478	10.6478	16.5525	17.9409	17.969	10.6478	10.6478	+	Responders_Nonresponder	0.0129262	-2.68049	-2.61354
SLC25A46	Q96AG3;Q96AG3-2;Q96AG3-3	S2546_HUMAN	Solute carrier family 25 member 46	19.141	17.9012	16.8005	10.6478	10.6478	10.6478	10.6478	10.6478	10.6478	10.6478	17.4023	17.1025	18.014	18.2043	18.2539	18.933	14.0318	17.3547	17.9191	18.0259	18.0451	18.3538	10.6478	10.6478	18.2159	16.9652	10.6478	10.6478	17.0708	16.209	10.6478	10.6478	10.6478	10.6478	10.6478	16.1108	10.6478	17.3477	10.6478	17.8627	+	Responders_Nonresponder	0.0153599	-2.69781	-2.54528
LGALSL	Q3ZCW2	LEGL_HUMAN	Galectin-related protein	16.8596	16.9106	10.6478	10.6478	10.6478	10.6478	16.9961	10.6478	10.6478	10.6478	17.1565	16.7863	17.4897	17.2812	17.6676	17.0433	16.5006	18.2555	17.1188	17.7915	17.8597	17.6849	16.044	10.6478	10.6478	14.675	16.1	16.3756	10.6478	15.3893	10.6478	10.6478	10.6478	10.6478	17.5531	17.4012	17.7907	17.4415	10.6478	10.6478	+	Responders_Nonresponder	0.00704362	-2.70467	-2.86094
UFSP2	Q9NUQ7	UFSP2_HUMAN	Ufm1-specific protease 2	15.2107	10.6478	16.0692	15.608	10.6478	10.6478	16.7413	16.0877	10.6478	10.6478	16.9183	16.6353	16.7499	17.1463	17.3388	17.572	16.9283	17.3112	16.8987	17.9289	17.6246	17.7861	10.6478	10.6478	15.9055	16.6247	16.1887	16.8741	16.3187	15.3647	10.6478	10.6478	10.6478	10.6478	10.6478	16.1944	16.5998	15.9401	10.6478	10.6478	+	Responders_Nonresponder	0.00304284	-2.70872	-3.18498
LIMS1	P48059;P48059-2;P48059-3;P48059-4;P48059-5	LIMS1_HUMAN	LIM and senescent cell antigen-like-containing domain protein 1	10.6478	18.3119	19.4709	19.6399	18.7338	10.6478	17.6016	17.7317	19.0912	10.6478	20.3474	20.2595	20.2376	20.1761	19.3875	19.8437	19.214	18.474	19.21	18.1544	19.7059	19.7196	10.6478	10.6478	10.6478	10.6478	19.6724	19.56	17.229	18.7824	10.6478	18.3893	10.6478	19.5236	19.1708	18.4169	19.681	10.6478	10.6478	10.6478	+	Responders_Nonresponder	0.0344049	-2.71101	-2.20473
MMS19	Q96T76;Q96T76-7;Q96T76-5;Q96T76-8	MMS19_HUMAN	MMS19 nucleotide excision repair protein homolog	10.6478	10.6478	16.8204	16.6684	10.6478	16.05	17.117	16.4961	10.6478	10.6478	16.3887	15.6216	16.9119	16.4913	15.567	15.5706	16.9057	16.4311	16.8176	14.9205	16.5253	15.9261	10.6478	10.6478	10.6478	15.7541	16.3217	15.7874	17.5789	17.8163	10.6478	10.6478	10.6478	10.6478	10.6478	10.6478	16.5191	16.1775	10.6478	10.6478	+	Responders_Nonresponder	0.00264704	-2.71895	-3.25218
ENTPD1	P49961;P49961-2;P49961-3;P49961-4;P49961-5;P49961-6	ENTP1_HUMAN	Ectonucleoside triphosphate diphosphohydrolase 1	18.5881	18.8563	18.7952	18.7752	10.6478	10.6478	17.4236	10.6478	10.6478	10.6478	18.7937	18.7607	19.2233	19.1812	19.0638	19.4895	18.0295	18.8761	18.2175	18.0801	18.4276	18.3396	17.9703	18.7866	18.8569	19.6034	19.4807	19.7956	16.9198	18.6109	10.6478	18.4959	18.3412	18.8937	17.4705	10.6478	17.6359	16.8282	10.6478	18.1683	+	Responders_Nonresponder	0.0134998	-2.71979	-2.67643
ZNF185	O15231;O15231-2;O15231-3;O15231-4;O15231-5;O15231-6;O15231-7;O15231-8;O15231-9	ZN185_HUMAN	Zinc finger protein 185	15.5819	16.9876	10.6478	10.6478	10.6478	10.6478	16.45	10.6478	10.6478	10.6478	17.181	17.3608	19.2801	19.2748	16.847	16.6478	10.6478	16.5733	10.6478	10.6478	16.7668	16.0425	10.6478	10.6478	10.6478	10.6478	10.6478	10.6478	17.5594	17.5109	10.6478	10.6478	10.6478	10.6478	10.6478	10.6478	10.6478	17.4354	10.6478	10.6478	+	Responders_Nonresponder	0.00497805	-2.7198	-2.99317
TGFB1	P01137	TGFB1_HUMAN	Transforming growth factor beta-1 proprotein	10.6478	10.6478	18.4896	19.0513	10.6478	10.6478	10.6478	10.6478	17.4687	10.6478	18.3418	18.939	10.6478	18.2637	16.3068	18.4041	16.7377	10.6478	10.6478	18.449	17.8021	18.5097	10.6478	10.6478	17.1457	19.1839	19.0372	19.2982	18.9175	17.7678	10.6478	10.6478	18.857	10.6478	10.6478	10.6478	10.6478	10.6478	10.6478	10.6478	+	Responders_Nonresponder	0.0246087	-2.72707	-2.34221
SUOX	P51687	SUOX_HUMAN	Sulfite oxidase, mitochondrial	20.9555	20.6531	18.4551	17.5242	10.6478	10.6478	16.8787	10.6478	10.6478	10.6478	18.1055	18.0745	18.6809	18.361	19.274	19.0743	18.8975	18.9639	18.8702	18.8569	18.4143	18.5951	16.6013	16.6969	10.6478	18.9654	19.7465	19.7077	18.8214	18.5806	18.4591	10.6478	19.6325	19.6385	18.5227	18.7612	10.6478	10.6478	18.2698	18.7713	+	Responders_Nonresponder	0.0186123	-2.73031	-2.50491
C8B	P07358	CO8B_HUMAN	Complement component C8 beta chain	10.6478	10.6478	18.7165	19.0741	10.6478	10.6478	10.6478	16.7309	10.6478	10.6478	16.0776	16.7941	17.6196	17.22	16.7224	16.7839	15.2475	14.9951	16.7519	16.4677	15.2679	16.2304	10.6478	10.6478	10.6478	10.6478	18.4932	17.6704	10.6478	15.0633	10.6478	10.6478	10.6478	10.6478	10.6478	10.6478	10.6478	10.6478	10.6478	10.6478	+	Responders_Nonresponder	0.00556164	-2.73148	-2.94748
AEBP1	Q8IUX7;Q8IUX7-2	AEBP1_HUMAN	Adipocyte enhancer-binding protein 1	10.6478	16.1539	20.2103	19.7842	16.7342	10.6478	18.0748	17.649	10.6478	10.6478	19.3545	19.3077	18.6218	18.9739	17.4961	17.7278	16.9784	17.3065	17.108	17.7012	17.1218	17.2168	10.6478	16.1469	10.6478	17.9639	20.5634	20.5954	17.6777	16.6907	10.6478	10.6478	15.1886	10.6478	10.6478	10.6478	10.6478	16.4576	10.6478	10.6478	+	Responders_Nonresponder	0.0201137	-2.73215	-2.4428
STK26	Q9P289;Q9P289-3;O00506;O00506-2;O00506-3;Q9Y6E0;Q9Y6E0-2;Q9P289;Q9P289-2	STK26_HUMAN;STK24_HUMAN;STK26_HUMAN	Serine/threonine-protein kinase 26;Serine/threonine-protein kinase 26	16.2763	10.6478	15.9906	10.6478	10.6478	10.6478	10.6478	10.6478	10.6478	10.6478	17.5914	17.2097	16.9253	16.8891	16.5872	16.6576	10.6478	10.6478	10.6478	10.6478	16.1043	16.7337	10.6478	10.6478	10.6478	10.6478	16.1831	15.9002	17.0549	17.5004	10.6478	10.6478	10.6478	10.6478	10.6478	10.6478	10.6478	10.6478	10.6478	10.6478	+	Responders_Nonresponder	0.00147974	-2.73427	-3.45753
UBE2D2	P61077;P61077-2;P61077-3;P62837;P62837-2;P62837	UB2D2_HUMAN;UB2D3_HUMAN;UB2D2_HUMAN	Ubiquitin-conjugating enzyme E2 D3;Ubiquitin-conjugating enzyme E2 D2	10.6478	10.6478	16.5322	10.6478	10.6478	10.6478	16.0051	10.6478	10.6478	10.6478	17.1958	17.5515	16.4094	17.6334	17.9878	17.0233	10.6478	10.6478	10.6478	10.6478	17.1062	10.6478	10.6478	10.6478	10.6478	10.6478	16.8259	17.4517	10.6478	10.6478	10.6478	10.6478	10.6478	10.6478	10.6478	10.6478	18.7404	17.1902	10.6478	10.6478	+	Responders_Nonresponder	0.00301267	-2.73863	-3.20327
QPCT	Q16769	QPCT_HUMAN	Glutaminyl-peptide cyclotransferase	10.6478	10.6478	19.6172	19.4314	16.5858	16.0152	10.6478	10.6478	10.6478	15.2153	16.1861	16.5043	18.3675	18.3036	18.171	17.9038	16.8656	16.1404	19.3556	19.6192	19.7155	19.915	16.8622	17.343	18.3956	18.1706	19.6527	19.5806	17.9316	17.3726	10.6478	18.0406	18.2793	18.9019	16.9864	16.154	18.7042	19.4739	16.2738	10.6478	+	Responders_Nonresponder	0.00610397	-2.75278	-2.98128
IRF6	O14896;O14896-2	IRF6_HUMAN	Interferon regulatory factor 6	16.8863	16.3604	10.6478	10.6478	10.6478	10.6478	10.6478	10.6478	10.6478	10.6478	16.2877	16.5897	16.4492	16.6944	16.8782	16.8996	17.8164	17.7973	16.8659	16.5185	16.3982	16.1863	10.6478	10.6478	10.6478	10.6478	10.6478	10.6478	15.965	10.6478	10.6478	10.6478	10.6478	10.6478	16.4137	16.6579	16.0219	15.9496	10.6478	10.6478	+	Responders_Nonresponder	0.00271886	-2.75458	-3.20866
SCIN	Q9Y6U3;Q9Y6U3-3	ADSV_HUMAN	Adseverin	19.1392	18.6918	17.4359	10.6478	10.6478	10.6478	10.6478	10.6478	10.6478	10.6478	18.27	18.2566	18.1211	17.881	19.3772	19.299	19.4105	19.6044	18.9031	18.7458	18.9575	18.6456	17.1774	10.6478	10.6478	10.6478	10.6478	15.7065	10.6478	10.6478	10.6478	10.6478	10.6478	10.6478	18.2956	17.9803	16.9528	17.024	10.6478	10.6478	+	Responders_Nonresponder	0.0247529	-2.75644	-2.34084
DYM	Q7RTS9;Q7RTS9-2	DYM_HUMAN	Dymeclin	10.6478	10.6478	10.6478	10.6478	10.6478	10.6478	10.6478	10.6478	10.6478	10.6478	15.4706	14.8507	10.6478	14.4207	15.9743	15.8961	15.9494	15.8676	16.2821	15.5076	16.4619	16.1464	10.6478	10.6478	10.6478	10.6478	15.5979	10.6478	10.6478	10.6478	10.6478	10.6478	10.6478	10.6478	10.6478	10.6478	10.6478	10.6478	10.6478	10.6478	+	Responders_Nonresponder	6.69437e-05	-2.75689	-4.95322
MUC4	Q99102;Q99102-3;Q99102-10;Q99102-12;Q99102-13	MUC4_HUMAN	Mucin-4	10.6478	17.2722	10.6478	10.6478	16.3988	10.6478	18.4048	18.2936	10.6478	10.6478	10.6478	10.6478	16.1492	16.9433	16.5675	16.8857	18.7769	18.6967	16.6507	17.2055	17.0661	16.8499	10.6478	10.6478	10.6478	10.6478	18.4648	17.3696	10.6478	10.6478	10.6478	10.6478	10.6478	10.6478	10.6478	10.6478	14.9131	15.7179	10.6478	16.0874	+	Responders_Nonresponder	0.00735124	-2.75801	-2.8366
ABO	P16442	BGAT_HUMAN	Histo-blood group ABO system transferase	10.6478	10.6478	10.6478	10.6478	18.9256	18.5741	10.6478	10.6478	10.6478	10.6478	10.6478	10.6478	17.7334	17.8882	19.0558	19.1828	17.5589	15.7911	18.2956	17.8474	10.6478	10.6478	10.6478	10.6478	10.6478	10.6478	15.2986	16.2101	10.6478	10.6478	10.6478	10.6478	10.6478	10.6478	10.6478	10.6478	17.0845	16.5782	10.6478	10.6478	+	Responders_Nonresponder	0.00724559	-2.77028	-2.83943
UEVLD	Q8IX04;Q8IX04-2;Q8IX04-3;Q8IX04-4;Q8IX04-6;Q8IX04-7	UEVLD_HUMAN	Ubiquitin-conjugating enzyme E2 variant 3	18.6449	18.1947	10.6478	10.6478	10.6478	10.6478	16.9413	16.7697	10.6478	10.6478	18.1157	17.658	18.0167	17.7955	17.8454	18.2746	16.8052	17.0358	17.4198	17.7052	18.1505	17.9395	10.6478	10.6478	17.3719	16.8475	17.9346	17.4507	17.9744	18.1921	10.6478	10.6478	10.6478	10.6478	18.1256	18.2994	18.0983	18.6953	10.6478	10.6478	+	Responders_Nonresponder	0.0125442	-2.77213	-2.6447
BPGM	P07738	PMGE_HUMAN	Bisphosphoglycerate mutase	17.5889	17.9809	19.4711	19.5275	18.0108	18.1638	18.0483	18.1059	15.4792	14.5258	19.4242	19.3347	19.9812	20.0287	20.7238	20.6696	19.3404	19.2835	20.1357	19.8309	19.3641	19.3065	16.9319	17.1876	17.3692	16.3901	21.263	21.1453	17.8256	18.0284	10.6478	10.6478	20.9636	20.7139	18.9962	17.4531	18.7824	19.3083	17.1198	18.2056	+	Responders_Nonresponder	0.000304373	-2.77387	-4.27123
CCDC51	Q96ER9	MITOK_HUMAN	Mitochondrial potassium channel	10.6478	10.6478	10.6478	17.029	10.6478	16.1317	16.481	10.6478	10.6478	10.6478	17.0812	17.0956	17.2097	17.2093	16.4376	17.2501	17.8875	16.4057	17.883	17.3852	17.5906	17.4948	10.6478	10.6478	10.6478	17.3287	16.21	17.4328	18.9424	18.0785	19.5737	18.5105	10.6478	10.6478	10.6478	16.7446	17.094	15.8357	10.6478	10.6478	+	Responders_Nonresponder	0.00899161	-2.77706	-2.78356
SUPT6H	Q7KZ85	SPT6H_HUMAN	Transcription elongation factor SPT6	15.8281	17.9001	19.4911	19.272	19.2027	19.2673	18.9468	19.0387	18.2699	10.6478	18.2851	18.4274	19.2305	19.3578	19.3837	19.5838	19.3608	19.1184	20.1912	20.3822	18.7664	18.9086	18.6702	18.7086	10.6478	10.6478	21.3352	21.3962	18.7065	19.0569	10.6478	18.4909	21.3792	21.6644	19.3812	19.9694	19.3684	19.3525	20.1031	20.5496	+	Responders_Nonresponder	0.00470628	-2.77707	-3.19565
ARMCX3	Q9UH62	ARMX3_HUMAN	Armadillo repeat-containing X-linked protein 3	17.7193	17.6759	10.6478	10.6478	10.6478	10.6478	16.6874	17.7248	10.6478	18.8144	18.2486	18.0861	18.6219	18.5359	18.0377	17.5856	17.7487	17.8642	18.3767	18.1107	17.9246	18.1856	10.6478	10.6478	18.3433	18.1179	17.017	10.6478	19.1824	19.1919	10.6478	10.6478	10.6478	17.1351	17.5949	17.6917	18.8545	17.2674	10.6478	16.4954	+	Responders_Nonresponder	0.0121808	-2.78546	-2.66751
OS9	Q13438;Q13438-2;Q13438-3;Q13438-4;Q13438-5;Q13438-6;Q13438-7	OS9_HUMAN	Protein OS-9	10.6478	10.6478	18.4346	18.7402	18.406	18.0961	18.3889	10.6478	15.8461	17.8009	18.165	17.9558	18.6838	18.279	18.6265	18.3382	17.7662	16.8817	17.2907	10.6478	18.3311	18.2576	10.6478	10.6478	10.6478	10.6478	17.9648	18.2527	18.062	18.3096	10.6478	10.6478	10.6478	10.6478	10.6478	10.6478	16.6416	17.1894	10.6478	10.6478	+	Responders_Nonresponder	0.0164592	-2.79236	-2.5249
MMP12	P39900	MMP12_HUMAN	Macrophage metalloelastase	10.6478	10.6478	19.6172	19.6513	17.812	10.6478	17.4478	10.6478	17.2826	18.2794	18.7722	18.7425	18.7877	18.4454	16.8229	18.9868	18.0748	10.6478	19.3131	10.6478	17.7532	17.4144	10.6478	10.6478	10.6478	17.0011	20.4821	20.4236	17.7828	17.9653	18.6767	10.6478	19.8583	20.2592	10.6478	10.6478	10.6478	17.1052	10.6478	10.6478	+	Responders_Nonresponder	0.024669	-2.81489	-2.34814
RRM2B	P31350;P31350-2;Q7LG56;Q7LG56-2;Q7LG56-3;Q7LG56-6;Q9DHU2;Q7LG56;Q7LG56-2;Q7LG56-3;Q7LG56-6	RIR2B_HUMAN;RIR2_HUMAN;RIR2B_HUMAN	Isoform 2 of Ribonucleoside-diphosphate reductase subunit M2;Ribonucleoside-diphosphate reductase subunit M2 B	18.0252	17.3337	16.2323	16.7481	10.6478	10.6478	16.6273	17.472	10.6478	10.6478	18.2901	17.7804	18.3553	18.9026	18.3384	18.8826	16.99	16.3706	16.598	17.1123	18.7849	18.9328	10.6478	10.6478	17.3875	14.6787	18.5658	18.0079	18.1617	18.7559	17.1077	17.7603	10.6478	17.7174	17.588	16.8992	16.9493	16.4245	19.015	19.6656	+	Responders_Nonresponder	0.00244768	-2.81832	-3.35447
ZNF598	Q86UK7;Q86UK7-2;Q86UK7-3	ZN598_HUMAN	E3 ubiquitin-protein ligase ZNF598	10.6478	10.6478	15.6197	10.6478	10.6478	17.6323	10.6478	10.6478	10.6478	16.9938	17.1757	18.1775	17.4123	17.7222	17.1743	16.2946	10.6478	10.6478	16.2201	16.2963	16.8385	16.6858	10.6478	10.6478	10.6478	10.6478	10.6478	16.8209	16.9853	17.9902	10.6478	10.6478	10.6478	10.6478	17.5016	10.6478	15.4571	15.344	10.6478	10.6478	+	Responders_Nonresponder	0.00360645	-2.82415	-3.10494
SMIM12	Q96EX1	SIM12_HUMAN	Small integral membrane protein 12	17.3697	16.6611	10.6478	10.6478	10.6478	10.6478	10.6478	10.6478	10.6478	10.6478	16.7288	17.2609	17.7559	17.659	15.605	16.7044	17.9802	10.6478	10.6478	15.313	17.0985	16.0254	10.6478	10.6478	16.4651	10.6478	16.2992	16.7337	17.1082	17.1508	10.6478	15.7767	10.6478	10.6478	17.2118	10.6478	17.488	16.6379	10.6478	10.6478	+	Responders_Nonresponder	0.00344881	-2.82808	-3.12587
STXBP5	Q5T5C0;Q5T5C0-2	STXB5_HUMAN	Syntaxin-binding protein 5	19.0609	19.4925	20.1586	20.4068	18.6637	10.6478	20.3531	10.6478	10.6478	17.7099	19.9183	20.1628	20.6934	20.3084	20.8228	20.5811	20.3555	19.4081	10.6478	19.6996	19.2872	19.1091	10.6478	10.6478	10.6478	19.1638	21.1708	21.2189	19.143	19.3696	20.6528	10.6478	18.2024	18.5451	18.6852	20.4009	10.6478	17.3156	20.1424	19.1797	+	Responders_Nonresponder	0.0281996	-2.83461	-2.31682
RNASE1	P07998	RNAS1_HUMAN	Ribonuclease pancreatic	10.6478	10.6478	10.6478	10.6478	10.6478	10.6478	15.4184	10.6478	10.6478	10.6478	13.5668	10.6478	10.6478	10.6478	16.2113	17.1874	18.2932	17.7335	15.6549	15.7398	17.7352	18.1273	10.6478	10.6478	10.6478	14.9042	15.9189	13.7044	15.1869	15.4607	15.2325	10.6478	10.6478	10.6478	10.6478	14.8977	17.3912	16.059	10.6478	10.6478	+	Responders_Nonresponder	0.00075627	-2.83739	-3.67759
MTX3	Q5HYI7;Q5HYI7-4;Q5HYI7-5	MTX3_HUMAN	Metaxin-3	17.0592	16.4975	17.2143	17.891	10.6478	10.6478	10.6478	10.6478	10.6478	10.6478	18.1578	17.4515	16.4799	18.0444	17.843	17.6267	16.7248	15.6516	16.8543	17.9424	17.5234	17.3007	10.6478	10.6478	15.6636	16.7295	10.6478	10.6478	16.0029	10.6478	10.6478	10.6478	15.4395	16.0524	10.6478	10.6478	17.093	16.7109	10.6478	10.6478	+	Responders_Nonresponder	0.00444969	-2.83905	-3.03905
CPTP	Q5TA50	CPTP_HUMAN	Ceramide-1-phosphate transfer protein	10.6478	14.6603	10.6478	16.3325	10.6478	10.6478	10.6478	15.7029	10.6478	10.6478	16.7493	17.0785	16.6829	16.0688	16.9302	16.8121	16.7664	17.4975	10.6478	16.873	17.0203	17.2759	10.6478	10.6478	10.6478	16.6257	10.6478	10.6478	16.4733	17.1015	10.6478	10.6478	10.6478	10.6478	10.6478	17.574	16.4024	16.5851	10.6478	14.3496	+	Responders_Nonresponder	0.00205174	-2.84089	-3.31392
FRG1	Q14331	FRG1_HUMAN	Protein FRG1	10.6478	14.9021	17.7778	19.2079	10.6478	10.6478	17.2311	17.192	10.6478	10.6478	18.2177	17.7496	18.5634	18.9553	17.4359	17.7704	10.6478	10.6478	14.321	16.3847	17.6497	18.0306	10.6478	10.6478	10.6478	10.6478	17.7762	17.5111	17.7446	17.2797	10.6478	10.6478	10.6478	10.6478	17.161	10.6478	17.8614	18.0556	10.6478	10.6478	+	Responders_Nonresponder	0.00983304	-2.84365	-2.7245
EPB41	P11171;P11171-2;P11171-3;P11171-4;P11171-5;P11171-6;P11171;P11171-2;P11171-3;P11171-4;P11171-5;P11171-6;P11171-7;Q9H4G0;Q9H4G0-2;Q9H4G0-3;Q9H4G0-4;Q9Y2J2;Q9Y2J2-2;Q9Y2J2-3;Q9Y2J2-4;P11171;P11171-2;P11171-3;P11171-4;P11171-5;P11171-6;P11171-7;Q9Y2J2;Q9Y2J2-2;Q9Y2J2-3;Q9Y2J2-4	EPB41_HUMAN;E41L1_HUMAN;E41L3_HUMAN;EPB41_HUMAN;E41L3_HUMAN;EPB41_HUMAN	Protein 4.1;Protein 4.1;Protein 4.1	10.6478	10.6478	16.2862	15.5727	10.6478	16.1831	13.8862	10.6478	10.6478	10.6478	16.8277	17.3761	17.3532	16.2542	16.9101	16.7381	16.5157	16.1264	10.6478	16.4634	16.1221	15.7297	10.6478	10.6478	10.6478	10.6478	16.6003	16.4449	15.9879	10.6478	10.6478	10.6478	10.6478	16.5045	16.3954	10.6478	10.6478	15.7386	10.6478	10.6478	+	Responders_Nonresponder	0.00102298	-2.8486	-3.55948
TUBGCP3	Q96CW5;Q96CW5-2	GCP3_HUMAN	Gamma-tubulin complex component 3	16.7031	10.6478	18.6327	17.9956	10.6478	10.6478	18.2977	17.9553	10.6478	10.6478	18.1014	17.2785	17.6189	16.5468	17.125	16.5737	15.6113	17.7779	16.3974	17.8259	17.8825	17.2044	10.6478	10.6478	18.2503	10.6478	17.144	16.3565	18.0813	17.4518	10.6478	10.6478	17.8706	10.6478	17.8299	10.6478	17.7049	17.0169	10.6478	10.6478	+	Responders_Nonresponder	0.00846052	-2.85316	-2.8317
ARAF	P04049;P04049-2;P10398;P15056;P10398	ARAF_HUMAN;RAF1_HUMAN;ARAF_HUMAN	RAF proto-oncogene serine/threonine-protein kinase;Serine/threonine-protein kinase A-Raf	15.2645	10.6478	10.6478	10.6478	10.6478	15.41	10.6478	10.6478	10.6478	10.6478	17.313	17.4478	17.8156	17.2524	17.3576	17.3573	16.1093	16.1923	10.6478	10.6478	16.9319	16.7898	10.6478	10.6478	16.4829	10.6478	15.6684	10.6478	16.4609	17.3189	10.6478	10.6478	10.6478	10.6478	10.6478	10.6478	10.6478	10.6478	10.6478	10.6478	+	Responders_Nonresponder	0.00134638	-2.86359	-3.48024
MPZL1	O95297;O95297-2;O95297-4	MPZL1_HUMAN	Myelin protein zero-like protein 1	16.3088	10.6478	10.6478	10.6478	10.6478	10.6478	14.5195	16.3041	10.6478	10.6478	16.6044	15.2258	16.5756	15.9922	16.394	14.7602	10.6478	15.1291	10.6478	14.0008	15.743	15.9859	10.6478	10.6478	10.6478	10.6478	15.4623	15.9175	14.2812	16.172	10.6478	10.6478	10.6478	10.6478	10.6478	10.6478	16.5059	17.1948	10.6478	10.6478	+	Responders_Nonresponder	0.000207776	-2.86435	-4.10303
PODN	Q7Z5L7;Q7Z5L7-2;Q7Z5L7-3;Q7Z5L7-4	PODN_HUMAN	Podocan	10.6478	10.6478	15.2108	10.6478	10.6478	10.6478	16.2992	10.6478	10.6478	10.6478	18.2822	18.0261	18.3626	18.6775	18.0065	10.6478	10.6478	10.6478	16.5036	17.0711	17.5414	17.4638	10.6478	10.6478	16.7916	10.6478	17.4407	17.7723	15.7413	10.6478	10.6478	10.6478	10.6478	10.6478	10.6478	10.6478	10.6478	10.6478	10.6478	10.6478	+	Responders_Nonresponder	0.00334898	-2.86919	-3.14945
CGREF1	Q99674	CGRE1_HUMAN	Cell growth regulator with EF hand domain protein 1	10.6478	10.6478	10.6478	10.6478	10.6478	10.6478	10.6478	15.5954	10.6478	10.6478	15.0065	10.6478	10.6478	10.6478	17.8106	17.7954	18.0936	17.8874	17.5311	17.7657	16.2537	16.1997	10.6478	10.6478	10.6478	10.6478	15.2279	15.9974	16.4431	10.6478	10.6478	10.6478	10.6478	10.6478	17.9601	16.5866	16.2183	16.335	10.6478	10.6478	+	Responders_Nonresponder	0.00201478	-2.87515	-3.31756
GSTM2	P09488;P09488-2;P28161;Q03013;Q03013-2;Q03013-3;P46439;P09488;P09488-2;P28161;P28161-2;P21266;P46439;P28161;P28161-2;Q03013;Q03013-2;Q03013-3;P09488;P09488-2;P28161;P28161-2	GSTM1_HUMAN;GSTM2_HUMAN;GSTM1_HUMAN;GSTM2_HUMAN;GSTM4_HUMAN;GSTM2_HUMAN;GSTM3_HUMAN;GSTM2_HUMAN	Glutathione S-transferase Mu 1;Glutathione S-transferase Mu 1;Glutathione S-transferase Mu 3;Glutathione S-transferase Mu 2	15.9981	15.7094	14.5154	15.0692	10.6478	10.6478	10.6478	10.6478	10.6478	10.6478	17.3107	17.6208	18.2228	18.6228	19.1643	18.3387	15.8177	17.9082	17.4431	17.5537	17.8551	17.9174	10.6478	10.6478	17.5937	17.5605	17.461	17.6006	10.6478	10.6478	10.6478	10.6478	16.1591	10.6478	10.6478	17.1674	16.5868	10.6478	10.6478	10.6478	+	Responders_Nonresponder	0.00521672	-2.88431	-2.96565
ALDH1A3	P30837;P05091;P05091-2;P47895;O94788;O94788-2;O94788-3;O94788-4;P00352;P47895;O94788;O94788-3;O94788-4;P30837;P47895;P47895	AL1A1_HUMAN;AL1A2_HUMAN;AL1A3_HUMAN;AL1B1_HUMAN;ALDH2_HUMAN;AL1A2_HUMAN;AL1A3_HUMAN;AL1A3_HUMAN;AL1B1_HUMAN;AL1A3_HUMAN	Retinal dehydrogenase 2;Retinal dehydrogenase 2;Aldehyde dehydrogenase X, mitochondrial;Aldehyde dehydrogenase family 1 member A3	16.7356	17.0419	10.6478	10.6478	10.6478	10.6478	10.6478	10.6478	10.6478	10.6478	17.6565	16.7897	18.102	17.2262	17.3719	17.0153	17.8677	17.1459	10.6478	10.6478	16.9918	17.7498	10.6478	10.6478	10.6478	10.6478	10.6478	10.6478	10.6478	10.6478	10.6478	10.6478	10.6478	10.6478	10.6478	10.6478	15.8134	17.2052	10.6478	10.6478	+	Responders_Nonresponder	0.00190902	-2.90483	-3.35695
CD163	Q86VB7;Q86VB7-2;Q86VB7-3;Q86VB7-4	C163A_HUMAN	Scavenger receptor cysteine-rich type 1 protein M130	18.6651	18.9329	19.8436	20.8495	10.6478	10.6478	10.6478	10.6478	10.6478	10.6478	19.8151	19.814	10.6478	10.6478	19.7538	19.5511	19.3987	18.3637	18.9124	18.9453	19.0664	18.6368	10.6478	10.6478	20.0881	19.461	19.3517	18.9793	19.7547	20.1507	10.6478	10.6478	18.846	18.1344	20.1223	19.7274	16.9509	10.6478	19.8856	10.6478	+	Responders_Nonresponder	0.0348289	-2.91045	-2.20886
AGFG1	P52594;P52594-2;P52594-3;P52594-4	AGFG1_HUMAN	Arf-GAP domain and FG repeat-containing protein 1	17.4362	10.6478	10.6478	10.6478	10.6478	16.9594	18.6015	10.6478	10.6478	10.6478	17.0142	16.591	17.6726	16.9857	17.2938	18.0718	16.5345	10.6478	17.1814	16.8888	16.5978	17.129	10.6478	15.9149	10.6478	10.6478	17.1223	17.3542	15.5319	15.2111	10.6478	10.6478	10.6478	10.6478	10.6478	18.1881	17.277	15.9793	10.6478	10.6478	+	Responders_Nonresponder	0.00413883	-2.91082	-3.07531
ANK1	P16157;P16157-4;P16157-5;P16157-6;P16157-3;P16157-7;P16157-8;P16157-9;P16157-10;P16157-11;P16157-12;P16157-13;P16157-14;P16157-15;P16157-16;P16157-2;P16157-21	ANK1_HUMAN	Isoform Er3 of Ankyrin-1	17.6134	10.6478	18.7339	18.3056	10.6478	17.0359	17.2435	16.2185	10.6478	17.4876	17.8647	17.9246	18.1742	18.5976	18.9874	19.101	18.5682	18.3892	19.3805	19.2268	17.9539	17.8193	18.1395	17.4419	10.6478	15.1353	20.0902	19.8263	16.5166	15.7898	10.6478	10.6478	19.0485	18.731	15.7961	10.6478	10.6478	17.0421	10.6478	16.1176	+	Responders_Nonresponder	0.00486566	-2.91648	-3.03587
BTD	P43251;P43251-2;P43251-3;P43251-4	BTD_HUMAN	Biotinidase	17.6148	17.6136	10.6478	10.6478	10.6478	10.6478	16.8499	10.6478	10.6478	10.6478	18.8098	18.1459	17.4711	18.8507	19.2317	19.1875	19.4622	19.1047	18.8133	18.7226	18.6158	19.1762	10.6478	16.748	17.427	10.6478	17.9609	10.6478	16.6859	10.6478	10.6478	16.1485	10.6478	15.2679	17.758	18.3714	17.6922	17.1999	10.6478	10.6478	+	Responders_Nonresponder	0.0109729	-2.91735	-2.68099
IGLL5	P0CF74;A0M8Q6;B9A064;P0DOY3;P0DOY2;P0CG04;P0DOX8;B9A064;P0DOX8	IGLC7_HUMAN;IGLL5_HUMAN;IGLL5_HUMAN	Immunoglobulin lambda constant 7;Immunoglobulin lambda-like polypeptide 5	18.8351	18.5266	18.846	18.79	10.6478	10.6478	10.6478	10.6478	10.6478	10.6478	17.813	16.4951	18.4203	18.5615	19.7418	19.4944	19.9731	20.2727	19.9724	19.7069	19.9762	19.6899	20.6068	20.1748	19.4538	18.8284	20.4667	20.2252	18.7666	18.657	17.9406	18.5545	19.487	19.5859	19.9111	20.4168	17.466	18.9242	20.423	20.7256	+	Responders_Nonresponder	0.00980679	-2.93493	-2.87332
NFKB2	Q00653;Q00653-4	NFKB2_HUMAN	Nuclear factor NF-kappa-B p100 subunit	10.6478	10.6478	17.377	16.145	10.6478	10.6478	10.6478	10.6478	10.6478	10.6478	16.6745	16.8175	17.0628	16.9762	15.5744	15.2777	16.3471	10.6478	15.9623	10.6478	16.3011	15.4675	10.6478	10.6478	10.6478	10.6478	17.0982	16.5928	16.9497	15.5547	10.6478	10.6478	10.6478	10.6478	10.6478	10.6478	10.6478	10.6478	10.6478	10.6478	+	Responders_Nonresponder	0.00047254	-2.93835	-3.83308
APIP	Q96GX9	MTNB_HUMAN	Methylthioribulose-1-phosphate dehydratase	10.6478	10.6478	17.7891	10.6478	10.6478	10.6478	15.7489	10.6478	10.6478	10.6478	17.9541	17.9405	17.2886	17.4026	17.3357	17.1577	10.6478	10.6478	10.6478	10.6478	15.1328	15.9834	10.6478	10.6478	10.6478	10.6478	16.3993	16.7358	17.1586	17.2841	10.6478	10.6478	14.6313	10.6478	10.6478	10.6478	10.6478	10.6478	10.6478	10.6478	+	Responders_Nonresponder	0.00104942	-2.95546	-3.56595
ABI3BP	Q7Z7G0;Q7Z7G0-2;Q7Z7G0-3;Q7Z7G0-4	TARSH_HUMAN	Target of Nesh-SH3	10.6478	10.6478	10.6478	10.6478	10.6478	10.6478	10.6478	10.6478	10.6478	10.6478	15.9623	17.4498	18.7487	10.6478	18.0958	17.993	17.2099	16.364	15.9537	16.3471	18.0168	17.4975	10.6478	10.6478	10.6478	16.747	10.6478	10.6478	10.6478	10.6478	10.6478	10.6478	10.6478	10.6478	10.6478	10.6478	10.6478	10.6478	10.6478	10.6478	+	Responders_Nonresponder	0.000981405	-2.95718	-3.66251
CHST5	Q9GZS9;Q9GZS9-2	CHST5_HUMAN	Carbohydrate sulfotransferase 5	10.6478	10.6478	10.6478	10.6478	10.6478	10.6478	10.6478	10.6478	10.6478	10.6478	16.3263	16.1363	16.5894	16.7107	19.3934	19.3447	19.7579	19.8841	19.2589	19.1203	18.6358	18.504	10.6478	17.7071	10.6478	14.8398	10.6478	10.6478	10.6478	10.6478	10.6478	15.4739	10.6478	10.6478	18.6408	18.9216	17.3325	16.7455	10.6478	10.6478	+	Responders_Nonresponder	0.010523	-2.96085	-2.69128
SCRN1	Q12765;Q12765-2;Q12765-3	SCRN1_HUMAN	Secernin-1	10.6478	15.8459	16.6984	17.2925	10.6478	10.6478	16.2487	10.6478	10.6478	10.6478	17.9051	17.4346	18.0855	18.0921	17.8087	18.1741	15.4907	16.9818	15.5474	16.861	16.4016	16.5526	10.6478	10.6478	10.6478	16.0535	18.5065	18.1089	16.8441	16.7459	10.6478	10.6478	10.6478	10.6478	13.8086	15.286	15.6853	10.6478	10.6478	10.6478	+	Responders_Nonresponder	0.00193735	-2.97087	-3.33508
APOL3	O95236;O95236-2;O95236-3	APOL3_HUMAN	Apolipoprotein L3	17.1302	17.0968	18.5016	18.3726	10.6478	10.6478	10.6478	10.6478	10.6478	10.6478	18.373	17.9794	18.0035	18.0793	18.2583	18.2702	17.5696	17.0372	17.1788	16.9055	16.7678	16.1968	10.6478	10.6478	18.8183	18.416	18.6277	18.2636	17.9357	17.3213	10.6478	10.6478	15.5569	10.6478	16.1381	17.539	16.6973	16.3874	16.4002	10.6478	+	Responders_Nonresponder	0.00545202	-2.97247	-3.02975
RELA	P16236;Q04206;Q04206-2;Q04206-3;Q04206-4;P98152;Q04207;Q04207-2;P01125;Q04865;Q04206;Q04206-2;Q04206-3;Q04206-4;Q04207;Q04207-2	TF65_CHICK;TF65_HUMAN;TF65_HUMAN	Transcription factor p65;Transcription factor p65	15.367	10.6478	10.6478	10.6478	10.6478	10.6478	10.6478	10.6478	10.6478	10.6478	16.4766	17.2268	16.3257	17.5123	16.2245	17.3244	10.6478	10.6478	10.6478	10.6478	16.8232	16.627	10.6478	10.6478	10.6478	10.6478	17.2909	16.9338	16.2832	16.086	10.6478	10.6478	10.6478	10.6478	16.5063	16.0269	16.2609	16.5892	10.6478	10.6478	+	Responders_Nonresponder	0.000694789	-2.9733	-3.70225
CDK6	Q00534	CDK6_HUMAN	Cyclin-dependent kinase 6	10.6478	10.6478	10.6478	15.6296	10.6478	10.6478	18.1842	17.3903	10.6478	10.6478	18.3998	17.0278	17.0948	17.1263	17.2983	15.4404	17.7449	16.9906	10.6478	10.6478	17.885	17.9867	10.6478	10.6478	10.6478	10.6478	18.9199	16.7618	10.6478	10.6478	10.6478	10.6478	10.6478	10.6478	10.6478	10.6478	10.6478	18.7322	10.6478	10.6478	+	Responders_Nonresponder	0.00348933	-2.97482	-3.11877
EOGT	Q5NDL2	EOGT_HUMAN	EGF domain-specific O-linked N-acetylglucosamine transferase	10.6478	10.6478	15.5408	10.6478	10.6478	10.6478	10.6478	10.6478	10.6478	10.6478	16.6676	15.2169	15.7742	16.305	15.7133	16.5821	10.6478	10.6478	10.6478	15.8324	16.4347	16.4285	10.6478	10.6478	10.6478	16.9169	17.5876	17.5438	16.131	10.6478	10.6478	10.6478	10.6478	10.6478	10.6478	10.6478	15.9116	16.0837	10.6478	10.6478	+	Responders_Nonresponder	0.000282732	-2.97729	-4.01997
TMEM179B	Q7Z7N9	T179B_HUMAN	Transmembrane protein 179B	10.6478	10.6478	17.1596	17.6677	10.6478	10.6478	18.045	18.053	10.6478	10.6478	17.2041	17.4602	18.056	18.1236	17.8659	17.7879	17.7924	16.1357	17.4983	17.1343	18.0676	18.0517	10.6478	10.6478	17.7186	17.9949	18.2683	17.7722	18.7712	19.0247	10.6478	17.0902	10.6478	17.2824	17.1828	10.6478	17.5498	16.4128	10.6478	10.6478	+	Responders_Nonresponder	0.00562775	-2.99259	-2.98282
MPP1	Q00013;Q00013-2;Q00013-3	EM55_HUMAN	55 kDa erythrocyte membrane protein	10.6478	10.6478	17.7594	16.8946	10.6478	10.6478	10.6478	10.6478	10.6478	10.6478	17.115	16.7566	17.8495	17.5162	17.6964	17.6328	17.467	15.6603	17.5651	17.5831	16.544	16.3981	10.6478	10.6478	16.4521	10.6478	17.8701	17.3095	15.7359	16.5694	10.6478	10.6478	10.6478	10.6478	17.7976	18.2	14.9873	10.6478	10.6478	10.6478	+	Responders_Nonresponder	0.00341797	-2.99334	-3.14377
SZRD1	Q7Z422;Q7Z422-2;Q7Z422-3;Q7Z422-4;Q7Z422-5	SZRD1_HUMAN	SUZ domain-containing protein 1	10.6478	10.6478	10.6478	10.6478	10.6478	15.0714	17.5709	16.4706	10.6478	14.4676	15.8949	16.9277	15.9705	16.0583	16.2282	16.0549	10.6478	10.6478	10.6478	16.2544	15.1068	10.6478	10.6478	10.6478	10.6478	10.6478	14.9101	15.9763	16.3606	16.5185	10.6478	10.6478	15.7876	10.6478	10.6478	10.6478	16.7145	17.6533	10.6478	19.4956	+	Responders_Nonresponder	0.000622366	-2.99518	-3.73102
PEX14	O75381;O75381-2	PEX14_HUMAN	Peroxisomal membrane protein PEX14	10.6478	10.6478	17.0583	15.8314	10.6478	10.6478	17.0359	17.1917	10.6478	10.6478	17.8276	18.0058	17.6733	17.3621	17.1323	16.969	10.6478	16.6919	10.6478	16.9851	16.2963	17.144	10.6478	10.6478	10.6478	10.6478	16.7802	16.9139	16.3123	10.6478	10.6478	10.6478	10.6478	10.6478	10.6478	10.6478	16.4372	17.3243	10.6478	10.6478	+	Responders_Nonresponder	0.00197872	-3.00735	-3.32348
GDPGP1	Q6ZNW5	GDPP1_HUMAN	GDP-D-glucose phosphorylase 1	16.671	16.9159	10.6478	10.6478	17.3469	10.6478	17.3311	17.5677	10.6478	10.6478	16.9885	16.5264	16.7461	17.0821	16.8941	17.1551	16.7467	17.5145	16.2211	16.2862	17.4039	16.8161	10.6478	10.6478	10.6478	10.6478	18.3008	17.7143	16.7494	16.3015	10.6478	10.6478	10.6478	10.6478	17.1483	10.6478	17.7013	16.8229	10.6478	10.6478	+	Responders_Nonresponder	0.00252832	-3.02404	-3.27285
STARD5	Q9NSY2	STAR5_HUMAN	StAR-related lipid transfer protein 5	16.5972	10.6478	10.6478	10.6478	10.6478	10.6478	17.4365	17.5478	10.6478	10.6478	17.8303	17.9926	17.3265	16.517	18.639	18.3502	18.9259	18.6832	18.8358	18.3691	18.0911	18.23	10.6478	10.6478	10.6478	10.6478	10.6478	17.3673	17.534	10.6478	10.6478	17.562	10.6478	18.4267	18.7485	18.9339	18.3008	10.6478	10.6478	10.6478	+	Responders_Nonresponder	0.00945272	-3.02608	-2.74132
CAVIN2	O95810	CAVN2_HUMAN	Caveolae-associated protein 2	14.8329	10.6478	10.6478	10.6478	10.6478	10.6478	17.2097	10.6478	10.6478	10.6478	16.8985	16.6093	17.8483	17.3516	17.7079	17.9276	15.436	16.2043	16.8417	15.567	16.613	16.8995	10.6478	10.6478	14.4524	10.6478	16.2113	15.4876	10.6478	10.6478	10.6478	10.6478	10.6478	10.6478	10.6478	10.6478	10.6478	10.6478	10.6478	10.6478	+	Responders_Nonresponder	0.000498341	-3.03405	-3.82705
PIP4K2A	P48426;P48426-2	PI42A_HUMAN	Phosphatidylinositol 5-phosphate 4-kinase type-2 alpha	10.6478	10.6478	18.1871	18.2708	10.6478	10.6478	16.9805	10.6478	10.6478	10.6478	18.7162	18.9657	18.6735	19.0784	17.6808	18.0733	16.4226	17.9429	10.6478	19.2267	17.7528	16.8909	10.6478	10.6478	10.6478	10.6478	18.5125	17.9945	16.7953	15.7032	17.0768	10.6478	10.6478	10.6478	10.6478	16.9953	10.6478	10.6478	10.6478	10.6478	+	Responders_Nonresponder	0.00705059	-3.03749	-2.84998
GPC6	Q9Y625	GPC6_HUMAN	Glypican-6	10.6478	10.6478	17.8299	17.6813	10.6478	10.6478	10.6478	10.6478	10.6478	10.6478	18.3865	16.741	18.2715	18.3716	19.0065	18.3518	17.3762	17.4473	10.6478	10.6478	17.6788	16.6911	10.6478	14.8024	18.8995	10.6478	19.2435	19.1032	10.6478	10.6478	10.6478	10.6478	19.7006	20.0142	10.6478	17.1429	10.6478	10.6478	10.6478	10.6478	+	Responders_Nonresponder	0.00920478	-3.03811	-2.74436
RAD21	Q9H4I0;Q9H4I0-2;O60216	RAD21_HUMAN	Double-strand-break repair protein rad21 homolog	10.6478	10.6478	17.7221	15.5976	10.6478	10.6478	10.6478	10.6478	10.6478	10.6478	17.7538	15.9331	18.2996	18.2807	17.4155	10.6478	10.6478	10.6478	16.6377	16.9959	17.0139	16.7599	10.6478	10.6478	10.6478	10.6478	17.7981	18.0538	16.9198	14.7968	10.6478	17.5021	10.6478	10.6478	10.6478	10.6478	16.5616	10.6478	10.6478	10.6478	+	Responders_Nonresponder	0.00171383	-3.04897	-3.37624
BAD	Q92934	BAD_HUMAN	Bcl2-associated agonist of cell death	10.6478	12.2583	10.6478	10.6478	10.6478	10.6478	10.6478	10.6478	10.6478	10.6478	14.9021	14.7774	16.5556	16.5797	15.3938	16.981	13.7479	14.4244	15.921	15.8767	15.1811	15.6136	10.6478	10.6478	14.15	15.916	15.8593	16.0742	15.9119	15.6354	10.6478	10.6478	10.6478	10.6478	14.9824	14.4224	16.2291	15.9125	10.6478	10.6478	+	Responders_Nonresponder	1.68424e-05	-3.05988	-4.92674
CTDSP1	Q9GZU7;Q9GZU7-2;Q9GZU7-3	CTDS1_HUMAN	Carboxy-terminal domain RNA polymerase II polypeptide A small phosphatase 1	16.9059	10.6478	10.6478	10.6478	18.0422	10.6478	16.7581	15.7038	10.6478	10.6478	18.0667	17.9995	17.7168	17.3109	17.7875	17.3678	16.5069	17.7395	17.0191	18.1831	17.0985	16.7863	10.6478	10.6478	16.3607	15.6483	17.147	17.3085	17.509	17.0166	10.6478	16.9977	16.3921	16.8783	13.816	17.6277	15.1779	16.9406	10.6478	10.6478	+	Responders_Nonresponder	0.00117807	-3.06383	-3.60749
AMT	P48728;P48728-2;P48728-3;P48728-4	GCST_HUMAN	Aminomethyltransferase, mitochondrial	10.6478	10.6478	10.6478	10.6478	10.6478	10.6478	10.6478	10.6478	10.6478	10.6478	16.7025	14.8943	18.4081	17.8492	18.886	18.4843	18.1361	17.521	18.3355	18.0681	17.498	17.8273	10.6478	10.6478	18.5076	18.4135	10.6478	10.6478	15.7152	16.1959	10.6478	10.6478	10.6478	10.6478	16.1967	17.8219	10.6478	10.6478	17.3587	10.6478	+	Responders_Nonresponder	0.0046476	-3.06887	-3.01021
CFI	P05156	CFAI_HUMAN	Complement factor I	10.6478	10.6478	18.6803	18.5878	10.6478	10.6478	10.6478	10.6478	10.6478	10.6478	17.205	16.9833	17.4713	17.704	17.7963	17.8972	17.7879	17.4956	17.59	10.6478	16.7147	17.1506	10.6478	10.6478	10.6478	10.6478	18.4589	18.3076	10.6478	10.6478	10.6478	10.6478	10.6478	10.6478	16.6955	17.6836	17.5049	16.7054	10.6478	10.6478	+	Responders_Nonresponder	0.00467863	-3.07014	-3.00984
DMTN	Q08495;Q08495-2;Q08495-3;Q08495-4	DEMA_HUMAN	Dematin	13.4928	10.6478	13.7696	16.9867	10.6478	10.6478	10.6478	10.6478	10.6478	10.6478	17.127	17.476	16.4856	17.32	17.172	17.6953	15.0449	10.6478	17.4797	17.3256	17.1442	16.7587	10.6478	10.6478	10.6478	10.6478	17.8051	18.5389	10.6478	10.6478	10.6478	10.6478	14.9468	10.6478	10.6478	16.0491	10.6478	10.6478	10.6478	10.6478	+	Responders_Nonresponder	0.000795305	-3.07312	-3.66498
DNAH9	Q9NYC9;Q9NYC9-2	DYH9_HUMAN	Dynein heavy chain 9, axonemal	19.9898	10.6478	10.6478	21.6195	10.6478	20.7281	10.6478	10.6478	10.6478	10.6478	20.3001	10.6478	21.0424	21.3291	21.2227	20.9173	10.6478	10.6478	19.8928	10.6478	19.1796	10.6478	10.6478	19.9419	10.6478	10.6478	10.6478	21.8325	20.3755	20.3661	10.6478	10.6478	18.9695	10.6478	10.6478	18.9613	10.6478	21.0689	18.4053	10.6478	+	Responders_Nonresponder	0.0453608	-3.08235	-2.07006
GBP2	P32456	GBP2_HUMAN	Guanylate-binding protein 2	18.6442	18.9005	18.0039	17.5883	10.6478	10.6478	10.6478	10.6478	10.6478	10.6478	18.3545	18.2491	18.5467	18.59	18.7523	18.8081	18.4341	10.6478	17.9526	17.9061	18.1402	18.698	10.6478	10.6478	18.2849	17.8209	18.3257	17.9925	17.4782	15.89	10.6478	10.6478	16.9832	10.6478	17.6351	10.6478	10.6478	16.1452	10.6478	18.4142	+	Responders_Nonresponder	0.00796183	-3.09206	-2.82963
ACSM3	Q53FZ2;Q53FZ2-2	ACSM3_HUMAN	Acyl-coenzyme A synthetase ACSM3, mitochondrial	18.2888	18.4075	10.6478	10.6478	10.6478	10.6478	10.6478	10.6478	10.6478	10.6478	17.0825	17.409	17.5092	17.6744	19.0017	18.9259	18.5723	19.1676	18.758	18.4305	18.8004	18.5916	10.6478	10.6478	18.2595	17.0254	16.0559	16.5846	17.0991	10.6478	10.6478	10.6478	10.6478	10.6478	18.659	18.7818	17.345	17.8996	10.6478	10.6478	+	Responders_Nonresponder	0.00850354	-3.10185	-2.79298
HLA-F	P04439;P04439-2;P17693;P17693-2;P17693-5;P17693-6;P30511;P30511-3;P10321;P10321-2;P01893;P13747;P04439;P04439-2;P30511;P30511-2;P30511-3;P10321;P10321-2;P01893;P30511;P30511-2;P30511-3	HLAA_HUMAN;HLAC_HUMAN;HLAE_HUMAN;HLAF_HUMAN;HLAG_HUMAN;HLAH_HUMAN;HLAA_HUMAN;HLAC_HUMAN;HLAF_HUMAN;HLAH_HUMAN;HLAF_HUMAN	Putative HLA class I histocompatibility antigen, alpha chain H;Putative HLA class I histocompatibility antigen, alpha chain H;HLA class I histocompatibility antigen, alpha chain F	10.6478	10.6478	10.6478	10.6478	10.6478	10.6478	10.6478	10.6478	10.6478	10.6478	17.7756	17.3816	17.2534	15.6529	18.0045	18.0391	18.0359	17.6622	10.6478	15.3185	17.5386	15.5964	10.6478	10.6478	17.5392	17.4942	10.6478	16.957	17.5179	17.7539	10.6478	10.6478	10.6478	17.1541	16.9426	14.8606	10.6478	10.6478	10.6478	10.6478	+	Responders_Nonresponder	0.00179782	-3.10414	-3.35749
CTSL	P07711;P07711-3;O60911;P43235;Q5NE16;P07711;P07711-3	CATL1_HUMAN;CATK_HUMAN;CATL1_HUMAN	Procathepsin L;Procathepsin L	18.0007	18.0555	19.4608	19.3367	10.6478	16.9557	10.6478	15.523	10.6478	10.6478	18.0717	18.6619	17.4781	17.9835	18.4182	18.3978	19.1263	19.1985	16.3032	15.6777	17.7086	18.1374	10.6478	10.6478	18.2848	18.4709	19.7422	19.8056	15.472	16.7649	18.3052	17.9677	18.8408	18.8748	10.6478	16.59	17.6042	18.1519	19.861	20.001	+	Responders_Nonresponder	0.00303324	-3.11207	-3.36553
MGLL	Q99685	MGLL_HUMAN	Monoglyceride lipase	10.6478	16.8875	10.6478	16.2219	10.6478	10.6478	17.8045	17.2256	10.6478	10.6478	17.4586	17.0569	17.7867	17.2519	17.1814	17.1006	18.2684	18.0001	17.759	17.7744	18.7555	18.7569	10.6478	10.6478	16.8717	16.5838	10.6478	15.5627	17.6524	17.6073	10.6478	10.6478	10.6478	10.6478	17.7728	17.871	17.8848	18.1888	17.354	17.1523	+	Responders_Nonresponder	0.00269537	-3.11908	-3.26069
P3H4	Q92791	SC65_HUMAN	Endoplasmic reticulum protein SC65	10.6478	10.6478	17.9418	19.1643	14.6758	10.6478	17.2591	17.7496	10.6478	15.91	18.0628	18.1561	18.6123	18.6233	15.3061	17.5974	15.3601	10.6478	15.8731	15.3798	16.9783	16.9064	10.6478	10.6478	10.6478	10.6478	20.1076	20.2675	15.9174	16.5285	15.7712	10.6478	18.8641	18.4164	16.9617	10.6478	18.285	17.239	10.6478	10.6478	+	Responders_Nonresponder	0.00328786	-3.12524	-3.168
PPP1R14B	Q96C90	PP14B_HUMAN	Protein phosphatase 1 regulatory subunit 14B	10.6478	10.6478	14.7737	10.6478	10.6478	10.6478	16.7642	10.6478	10.6478	10.6478	16.0606	16.1843	17.6179	17.7448	16.0735	16.7631	10.6478	10.6478	10.6478	10.6478	15.4613	15.8981	10.6478	10.6478	10.6478	10.6478	17.4115	16.8157	15.3916	16.699	10.6478	10.6478	10.6478	10.6478	10.6478	10.6478	17.0808	15.1896	10.6478	10.6478	+	Responders_Nonresponder	0.000169761	-3.12747	-4.21649
LEFTY1	O75610	LFTY1_HUMAN	Left-right determination factor 1	19.4266	19.5014	10.6478	10.6478	17.0488	17.9433	10.6478	10.6478	10.6478	10.6478	19.9548	20.0274	18.4598	18.4834	17.7801	17.5171	19.9037	20.031	20.1777	20.0175	19.6978	19.8483	19.3308	18.5714	19.7371	19.2463	19.3942	18.6559	18.3544	17.7396	21.1033	21.2276	20.1868	20.0412	19.9873	19.9427	22.6122	22.5189	20.1458	20.3797	+	Responders_Nonresponder	0.00818108	-3.13565	-2.94295
COQ4	Q9Y3A0;Q9Y3A0-2	COQ4_HUMAN	Ubiquinone biosynthesis protein COQ4 homolog, mitochondrial	10.6478	10.6478	17.8628	19.0347	18.7842	19.1108	18.9673	18.8136	10.6478	10.6478	19.5153	19.2813	18.189	18.3181	17.4894	17.9595	17.639	16.989	17.7074	18.1752	17.3976	16.6939	10.6478	16.8357	10.6478	10.6478	18.0001	10.6478	19.7285	19.5092	10.6478	17.0257	18.3133	18.6424	17.8969	18.596	19.4977	19.4466	18.5991	18.9642	+	Responders_Nonresponder	0.0050962	-3.13697	-3.09415
CCL24	O00175	CCL24_HUMAN	C-C motif chemokine 24	10.6478	10.6478	10.6478	10.6478	10.6478	10.6478	19.6473	19.5301	10.6478	18.4469	16.4164	16.7141	16.8082	10.6478	18.3093	18.4271	18.524	17.9459	17.3366	17.6136	17.2569	17.4648	10.6478	10.6478	18.3302	10.6478	17.5196	17.3003	18.2147	18.0793	18.4162	18.7627	18.4877	17.0681	17.2778	18.2669	20.7081	20.6436	18.7656	10.6478	+	Responders_Nonresponder	0.00791384	-3.13826	-2.87413
XYLB	O75191;O75191-2	XYLB_HUMAN	Xylulose kinase	10.6478	10.6478	16.7534	10.6478	10.6478	10.6478	17.769	17.2523	10.6478	10.6478	17.0708	17.3895	17.4727	17.5132	17.229	15.9118	10.6478	15.9736	10.6478	16.9909	17.5496	17.6047	10.6478	10.6478	10.6478	10.6478	10.6478	16.4553	17.4927	17.9568	10.6478	10.6478	10.6478	10.6478	10.6478	10.6478	14.2158	16.182	10.6478	10.6478	+	Responders_Nonresponder	0.00108107	-3.13878	-3.53837
SART1	O43290	SNUT1_HUMAN	U4/U6.U5 tri-snRNP-associated protein 1	17.0558	10.6478	18.2113	19.3935	10.6478	10.6478	10.6478	17.889	10.6478	10.6478	19.5366	19.3042	19.6776	19.5803	18.947	18.9387	16.8232	16.755	17.4091	18.0154	18.0518	16.5681	10.6478	10.6478	18.6987	19.8206	20.8041	20.8946	17.6594	10.6478	18.0438	19.3633	19.6482	20.5371	10.6478	10.6478	10.6478	19.1588	10.6478	10.6478	+	Responders_Nonresponder	0.0138125	-3.14952	-2.59917
IGLV1-51	P01701	LV151_HUMAN	Immunoglobulin lambda variable 1-51	17.0246	16.9926	16.438	10.6478	10.6478	10.6478	10.6478	10.6478	10.6478	10.6478	16.959	16.6343	16.6492	16.5458	17.0469	16.12	17.9777	17.8772	18.1104	18.232	18.2233	18.3015	10.6478	10.6478	17.394	18.1572	18.3506	18.0068	17.9813	17.9952	16.6716	17.2389	17.2322	10.6478	18.3766	18.439	16.1459	16.3392	17.6806	19.0372	+	Responders_Nonresponder	0.00193729	-3.15483	-3.49304
NDUFAB1	O14561	ACPM_HUMAN	Acyl carrier protein, mitochondrial	15.9901	10.6478	10.6478	10.6478	10.6478	10.6478	15.7909	14.8504	10.6478	15.8507	17.723	16.8827	16.5761	17.3028	17.3841	17.4455	16.3406	17.2122	17.3353	17.6497	18.3065	18.382	15.6349	15.5751	15.1877	16.331	17.8678	17.4364	17.815	17.769	10.6478	10.6478	16.4705	17.6383	17.5357	16.5405	16.9984	16.5265	10.6478	10.6478	+	Responders_Nonresponder	0.000329898	-3.1619	-4.04038
OXSM	Q9NWU1;Q9NWU1-2	OXSM_HUMAN	3-oxoacyl-[acyl-carrier-protein] synthase, mitochondrial	18.4281	19.1246	10.6478	10.6478	10.6478	17.5213	16.4505	10.6478	10.6478	10.6478	18.1708	17.926	17.6995	18.1251	17.9854	17.7545	17.5535	17.8584	18.4613	17.1507	18.0691	18.0202	16.1463	10.6478	17.5998	17.7011	17.2121	17.7569	17.802	18.2831	10.6478	10.6478	10.6478	10.6478	10.6478	10.6478	17.3801	17.2223	10.6478	10.6478	+	Responders_Nonresponder	0.00425873	-3.16227	-3.07398
BIN1	O00499;O00499-2;O00499-3;O00499-4;O00499-5;O00499-6;O00499-7;O00499-8;O00499-9;O00499-10;O00499-11	BIN1_HUMAN	Myc box-dependent-interacting protein 1	17.3847	17.3624	10.6478	13.3973	15.9527	17.9047	17.2036	10.6478	10.6478	10.6478	18.6607	18.5145	18.6642	18.6563	18.5286	18.4953	18.3253	10.6478	15.4751	16.239	17.5343	17.0026	10.6478	10.6478	10.6478	10.6478	18.6442	17.0967	17.1491	17.8127	10.6478	10.6478	10.6478	10.6478	17.7329	10.6478	18.4441	17.1801	10.6478	10.6478	+	Responders_Nonresponder	0.00344054	-3.16288	-3.12942
SERPINE2	P07093;P07093-2;P07093-3	GDN_HUMAN	Glia-derived nexin	10.6478	10.6478	10.6478	10.6478	10.6478	10.6478	10.6478	16.1336	10.6478	10.6478	17.1132	16.7793	16.1078	16.1708	14.9375	14.7936	10.6478	10.6478	10.6478	10.6478	15.5996	16.9389	10.6478	10.6478	10.6478	10.6478	17.0687	16.8027	16.1667	15.4349	10.6478	10.6478	16.1319	10.6478	10.6478	10.6478	10.6478	15.3126	10.6478	10.6478	+	Responders_Nonresponder	3.98756e-05	-3.1629	-4.78232
LFNG	Q8NES3;Q8NES3-2;Q8NES3-3;Q8NES3-4	LFNG_HUMAN	Beta-1,3-N-acetylglucosaminyltransferase lunatic fringe	10.6478	10.6478	10.6478	10.6478	10.6478	18.2185	10.6478	10.6478	10.6478	10.6478	18.2774	10.6478	17.6105	17.977	17.5622	17.8939	10.6478	10.6478	16.3442	16.1465	16.9459	17.6934	10.6478	10.6478	18.645	10.6478	18.1071	18.3664	10.6478	16.2771	10.6478	10.6478	10.6478	10.6478	10.6478	10.6478	17.9193	10.6478	10.6478	10.6478	+	Responders_Nonresponder	0.00195338	-3.16692	-3.33085
CNRIP1	Q96F85;Q96F85-2	CNRP1_HUMAN	CB1 cannabinoid receptor-interacting protein 1	17.1062	10.6478	10.6478	17.7871	10.6478	10.6478	10.6478	10.6478	10.6478	10.6478	18.1977	18.0752	18.5565	18.3994	18.881	18.1585	18.4168	18.4921	16.3166	17.0236	17.9901	18.0918	15.5967	10.6478	18.7175	18.6984	18.4227	18.2782	10.6478	10.6478	10.6478	16.6663	19.354	19.479	17.3604	16.6801	16.49	10.6478	10.6478	18.4037	+	Responders_Nonresponder	0.00455241	-3.18467	-3.03673
AGT	P01019	ANGT_HUMAN	Angiotensinogen	16.1078	16.4551	17.088	17.0854	15.7978	10.6478	16.0954	16.8159	10.6478	10.6478	17.9947	18.0093	18.6109	18.9722	19.6037	19.5422	19.349	19.696	19.2673	19.2835	18.4483	18.4718	15.7877	14.7477	18.0586	17.7805	18.4383	18.4334	15.8281	14.9409	10.6478	10.6478	17.7858	18.1082	19.4623	19.1451	18.7775	18.432	18.8108	17.7399	+	Responders_Nonresponder	0.000517053	-3.18469	-4.10551
FGF2	P09038;P09038-1;P09038-2;P09038-3;Q5IS69	FGF2_HUMAN;FGF2_PANTR	Fibroblast growth factor 2	16.9238	10.6478	10.6478	10.6478	10.6478	10.6478	10.6478	10.6478	10.6478	17.4654	16.8612	16.617	18.1591	17.994	16.2034	16.952	17.8248	17.9896	16.8394	15.1175	18.1551	18.1253	17.5066	17.9644	18.4051	18.0666	19.0612	18.1991	10.6478	10.6478	16.4504	10.6478	18.2705	19.2732	10.6478	10.6478	10.6478	16.6818	15.3968	17.6584	+	Responders_Nonresponder	0.00304032	-3.18644	-3.2164
SERPINA5	P05154	IPSP_HUMAN	Plasma serine protease inhibitor	15.708	10.6478	18.5519	19.2886	10.6478	10.6478	17.4728	10.6478	10.6478	16.4592	18.091	17.5421	17.7097	17.9968	17.8161	17.6346	17.7553	17.4949	17.242	16.6257	16.7207	17.7755	10.6478	17.9083	10.6478	16.5028	19.3428	18.8218	10.6478	17.5849	10.6478	10.6478	18.549	18.244	17.2395	10.6478	17.725	17.7161	10.6478	10.6478	+	Responders_Nonresponder	0.00324988	-3.18831	-3.19464
MAPRE3	Q9UPY8;Q9UPY8-2;Q15691;Q9UPY8;Q9UPY8-2	MARE1_HUMAN;MARE3_HUMAN;MARE3_HUMAN	Microtubule-associated protein RP/EB family member 1;Microtubule-associated protein RP/EB family member 3	10.6478	10.6478	18.0985	19.185	18.6088	10.6478	10.6478	10.6478	16.7482	10.6478	19.6921	19.5569	19.5661	19.8904	19.2421	18.4158	10.6478	10.6478	18.318	18.4284	17.8703	18.173	10.6478	18.4333	18.9959	10.6478	20.5049	20.4585	10.6478	17.8335	10.6478	10.6478	16.4916	10.6478	10.6478	10.6478	16.7063	15.8185	10.6478	10.6478	+	Responders_Nonresponder	0.0116546	-3.1889	-2.65566
CCL20	P78556;P78556-2	CCL20_HUMAN	C-C motif chemokine 20	10.6478	10.6478	10.6478	19.0556	10.6478	18.453	10.6478	17.652	10.6478	10.6478	16.8488	10.6478	17.3166	17.43	10.6478	10.6478	10.6478	10.6478	19.7199	19.0113	10.6478	10.6478	10.6478	10.6478	10.6478	17.6633	20.6674	20.4798	21.7459	21.6622	10.6478	10.6478	19.4665	19.3349	10.6478	17.6532	20.3568	20.232	10.6478	10.6478	+	Responders_Nonresponder	0.0169777	-3.19716	-2.49788
RTN1	Q16799;Q16799-2;Q16799-3;Q5IS59	RTN1_HUMAN;RTN1_PANTR	Reticulon-1	18.9592	18.8401	20.2352	10.6478	10.6478	10.6478	10.6478	10.6478	10.6478	10.6478	19.2489	19.2455	19.1216	18.9305	18.9368	18.9335	19.449	10.6478	10.6478	19.9624	19.6653	19.383	10.6478	19.6425	10.6478	19.739	18.35	18.4902	19.7224	19.6714	20.4341	10.6478	19.745	10.6478	19.6966	10.6478	10.6478	19.5349	10.6478	19.9974	+	Responders_Nonresponder	0.0222122	-3.1982	-2.39981
[truncated: 79 more rows]
