# Supplementary material for: Data-Independent Acquisition Mass Spectrometry Analysis of FFPE Rectal Cancer Samples Offers In-Depth Proteomics Characterization of the Response to Neoadjuvant Chemoradiotherapy
Source: Int J Mol Sci. 2023 Oct 21;24(20):15412. doi: 10.3390/ijms242015412 (PMC10607861; doi:10.3390/ijms242015412)
Supplement: Supplementary file 1 [file ijms-24-15412-s001.zip › Table S3.xlsx]

## Sheet: Supplementary table 4
Supplementary Table S3	Identification and quantification of 384 DEPs with more stringent statistical significance (p<0.01; S0=0.1) between responders and non-responders
Description	Using a more stringent statistical setting (p<0.01; S0=0.1), 384 DEPs were found between responders and non-responders, 81 of which were upregulated in responders compared to non-responders, and 303 proteins vice versa
Sample ID	Last two numbers used for sample numver for DIA-MS/MS (13949=49; and 49_2 duplicate)
Genes	Protein.Ids	Protein.Names	First.Protein.Description	49	49_2	50	50_2	51	51_2	52	52_2	53	53_2	54	54_2	55	55_2	56	56_2	57_1	57_2	58	58_2	59	59_2	60	60_2	61	61_2	62	62_2	63	63_2	65	65_2	67	67_2	68	68_2	69	69_2	70	70_2	Welch's T-test Significant Responders_Nonresponder	Welch's T-test significant	Welch's T-test p-value Responders_Nonresponder	Welch's T-test Difference Responders_Nonresponder	Welch's T-test Test statistic Responders_Nonresponder
HAS1	Q92839	HYAS1_HUMAN	Hyaluronan synthase 1	21.9444	21.9439	22.4887	22.2541	22.4047	22.4311	21.9482	21.8518	22.2209	22.0565	21.548	10.6478	21.6756	21.6315	10.6478	10.6478	21.5738	21.6092	10.6478	10.6478	21.6164	21.5234	21.621	10.6478	21.4779	21.7692	10.6478	10.6478	10.6478	10.6478	21.677	21.3822	21.2346	21.1938	22.2523	22.1335	10.6478	10.6478	22.0385	22.0586	+	Responders_Nonresponder	0.000525448	5.2328	3.86298
DERL1	Q9BUN8;Q9BUN8-2;Q99J56;Q71SS4;Q5R9W3	DERL1_BOVIN;DERL1_HUMAN;DERL1_PONAB	Derlin-1	17.8444	17.6498	10.6478	10.6478	17.9097	16.932	16.3354	17.7834	10.6478	17.5904	10.6478	10.6478	10.6478	10.6478	10.6478	10.6478	10.6478	10.6478	10.6478	10.6478	10.6478	10.6478	17.6898	10.6478	10.6478	18.1922	10.6478	10.6478	10.6478	10.6478	19.3003	18.5496	10.6478	17.5877	10.6478	10.6478	10.6478	10.6478	18.2548	18.6959	+	Responders_Nonresponder	0.00277528	3.34247	3.25628
SH2D3C	Q8N5H7;Q8N5H7-2;Q8N5H7-3;Q8N5H7-4;Q8N5H7-5;Q8N5H7-6	SH2D3_HUMAN	SH2 domain-containing protein 3C	16.6136	16.6659	15.9892	16.148	16.4828	17.8953	15.8637	17.6862	18.6254	19.4181	10.6478	10.6478	10.6478	10.6478	10.6478	10.6478	17.2492	18.1004	16.7599	17.3037	10.6478	14.1106	18.9604	19.6999	17.8377	18.1238	10.6478	10.6478	16.1124	16.9689	19.8081	20.2665	18.6446	19.3258	18.0551	18.704	16.3132	16.9537	21.3926	21.499	+	Responders_Nonresponder	0.00180972	3.09194	3.45624
SERPINB12	Q96P63;Q96P63-2	SPB12_HUMAN	Serpin B12	18.3671	16.8251	16.9112	17.5136	17.2864	10.6478	17.7315	17.9449	18.1509	17.9726	18.0246	10.6478	18.8846	18.8926	10.6478	10.6478	18.1838	17.7735	10.6478	17.3707	10.6478	10.6478	19.0617	18.9603	21.2259	20.9936	10.6478	10.6478	16.684	16.8641	18.9236	19.4	19.2945	18.9523	16.3046	17.4232	10.6478	10.6478	20.61	21.0967	+	Responders_Nonresponder	0.00787218	2.90959	2.82766
ZBTB33	Q86T24	KAISO_HUMAN	Transcriptional regulator Kaiso	19.2961	19.9738	19.9056	19.6516	20.5299	20.22	20.3824	20.0921	21.704	21.4845	17.4446	16.2336	10.6478	10.6478	15.4101	10.6478	20.6068	20.7781	20.0456	20.1813	18.0112	17.6514	21.9387	21.9776	20.8515	20.6992	18.7142	17.9735	19.7385	19.437	22.4838	22.2616	21.2718	21.3711	20.3205	20.5256	18.8448	19.5133	23.3471	23.277	+	Responders_Nonresponder	0.00463873	2.53099	3.11645
KRT2	P04264;P48668;P05787;P05787-2;P12035;Q01546;P04259;O95678;Q7Z794;P02538;P35908;P13647;Q9NSB2;Q14CN4;Q14CN4-2;Q14CN4-3;P48668;P05787;P05787-2;Q5XKE5;P08729;P12035;Q01546;P04259;Q86Y46;Q86Y46-2;O95678;P19013;Q7RTS7;Q7Z794;P02538;P35908;P13647;Q3SY84;Q9NSB2;Q14CN4;Q14CN4-2;Q14CN4-3;P48668;P05787;P05787-2;Q5XKE5;P08729;P12035;Q01546;P04259;Q86Y46;Q86Y46-2;O95678;Q7RTS7;Q7Z794;P02538;P35908;P13647;Q3S…	K22E_HUMAN;K22O_HUMAN;K2C1B_HUMAN;K2C1_HUMAN;K2C3_HUMAN;K2C5_HUMAN;K2C6A_HUMAN;K2C6B_HUMAN;K2C75_HUMAN;K2C8_HUMAN;K22E_HUMAN;K22O_HUMAN;K2C1B_HUMAN;K2C3_HUMAN;K2C4_HUMAN;K2C5_HUMAN;K2C6A_HUMAN;K2C6B_HUMAN;K2C73_HUMAN;K2C74_HUMAN;K2C75_HUMAN;K2C7_HUMAN;K2C8_HUMAN;K22E_HUMAN;K22O_HUMAN;K2C1B_HUMAN;K2C3_HUMAN;K2C5_HUMAN;K2C6A_HUMAN;K2C6B_HUMAN;K2C73_HUMAN;K2C74_HUMAN;K2C75_HUMAN;K2C7_HUMAN;K2C8_HUMA…	Keratin, type II cytoskeletal 75;Keratin, type II cytoskeletal 75;Keratin, type II cytoskeletal 75;Keratin, type II cytoskeletal 75;Keratin, type II cytoskeletal 75;Keratin, type II cytoskeletal 75;Keratin, type II cytoskeletal 75;Keratin, type II cytoskeletal 75;Keratin, type II cytoskeletal 75;Keratin, type II cytoskeletal 6A;Keratin, type II cytoskeletal 6A;Keratin, type II cytoskeletal 6A;Ker…	22.5827	22.5149	23.118	23.0506	22.9549	22.9644	23.7358	23.7665	23.9081	23.9297	20.7559	20.6941	20.3003	20.2791	20.226	20.2449	22.9531	22.9262	22.2694	22.4083	20.0325	20.1976	24.1204	24.2568	28.7995	28.9622	22.0189	21.8622	22.143	22.1708	23.8315	23.8875	23.1971	23.2612	22.6253	22.6668	21.9256	21.9823	25.5249	25.4713	+	Responders_Nonresponder	0.000842514	2.03449	3.66959
GCC2	Q8IWJ2	GCC2_HUMAN	GRIP and coiled-coil domain-containing protein 2	20.427	20.5543	22.0026	22.2079	20.6179	21.1188	21.0104	20.8123	22.2772	22.6921	19.311	19.2721	20.1744	18.9755	17.7067	10.6478	21.0983	21.3467	20.7876	20.6773	18.0121	18.0944	22.3119	22.2955	24.8732	24.8647	20.553	20.6228	20.4781	20.5087	22.0116	21.9621	22.1914	21.527	21.0724	21.1261	20.0771	20.3556	24.4589	23.6157	+	Responders_Nonresponder	0.00630524	1.87974	2.92604
KRT10	P05783;Q15323;P02533;P08779;O76013;O76013-2;Q7Z3Y7;Q14525;P13646;P13646-2;P13646-3;O76015;Q04695;Q92764;O76014;P19012;P13645;Q14532;Q2M2I5;P08727;P02533;P08779;P35527;Q99456;Q04695;P19012;P13645;P08727;P02533;P08779;Q99456;Q04695;P19012;P13645;P08727;P02533;P08779;P13645;P13645;P13646;P13646-2;P13646-3;P13645	K1C10_HUMAN;K1C13_HUMAN;K1C14_HUMAN;K1C15_HUMAN;K1C16_HUMAN;K1C17_HUMAN;K1C18_HUMAN;K1C19_HUMAN;KT33B_HUMAN;K1C10_HUMAN;K1C14_HUMAN;K1C15_HUMAN;K1C16_HUMAN;K1C17_HUMAN;K1C19_HUMAN;K1C9_HUMAN;K1C10_HUMAN;K1C14_HUMAN;K1C15_HUMAN;K1C16_HUMAN;K1C17_HUMAN;K1C19_HUMAN;K1C10_HUMAN;K1C14_HUMAN;K1C16_HUMAN;K1C10_HUMAN;K1C10_HUMAN;K1C13_HUMAN	Keratin, type I cytoskeletal 14;Keratin, type I cytoskeletal 14;Keratin, type I cytoskeletal 14;Keratin, type I cytoskeletal 14;Keratin, type I cytoskeletal 10;Keratin, type I cytoskeletal 10	23.5169	23.482	23.9826	24.0393	23.9083	23.9365	24.5852	24.533	25.0746	25.1402	22.0577	22.0404	22.3256	22.2094	21.3912	21.4622	23.8984	24.0359	23.3103	23.3959	22.2961	22.3619	25.3447	25.3472	29.9507	30.0195	22.7265	22.9186	23.0413	23.1059	25.1002	25.0873	24.5615	24.5782	23.6783	23.6839	22.6594	22.7748	26.8817	26.8226	+	Responders_Nonresponder	0.0025375	1.80209	3.28261
DCD	P81605;P81605-2	DCD_HUMAN	Dermcidin	18.4229	18.3237	19.2137	19.807	18.2752	18.5819	18.7189	18.6759	18.9436	19.5294	14.8813	14.9028	16.4518	16.2197	15.3728	16.0404	17.51	18.5293	18.253	18.4652	16.3851	16.6809	19.2843	19.5016	20.618	21.0206	16.2877	16.4575	17.7601	15.9191	20.0353	20.5038	19.7414	19.5489	18.0808	17.8587	17.9648	17.5511	21.4083	21.4604	+	Responders_Nonresponder	0.00053679	1.74356	3.84782
KRT9	P02533;P08779;P35527;Q99456;Q04695;P19012;P13645;P08727;P35527	K1C10_HUMAN;K1C14_HUMAN;K1C15_HUMAN;K1C16_HUMAN;K1C17_HUMAN;K1C19_HUMAN;K1C9_HUMAN;K1C9_HUMAN	Keratin, type I cytoskeletal 14;Keratin, type I cytoskeletal 9	23.3927	23.4762	24.9873	25.018	24.1851	24.2097	24.4093	24.4836	24.8258	24.8498	23.2277	23.3762	22.7794	22.6517	21.6459	21.6447	24.255	24.1509	24.0062	24.0363	22.2434	22.1166	25.6533	25.5681	29.1437	29.3652	22.6732	22.6776	23.5519	23.469	25.3318	25.4082	24.2468	24.2915	24.1084	24.0592	23.4504	23.3359	27.6496	27.5963	+	Responders_Nonresponder	0.00430884	1.54315	3.05026
KRT1	P04264;P48668;P05787;P05787-2;P12035;Q01546;P04259;O95678;Q7Z794;P02538;P35908;P13647;P04264;P48668;P05787;P05787-2;P04259;P02538;P13647;P04264;P48668;P05787;P05787-2;Q5XKE5;P12035;Q01546;P04259;O95678;Q7Z794;P02538;P35908;P13647;P04264;P04259;P04264;P04264;P35908;P04264;Q7Z794;P35908	K22E_HUMAN;K22O_HUMAN;K2C1B_HUMAN;K2C1_HUMAN;K2C3_HUMAN;K2C5_HUMAN;K2C6A_HUMAN;K2C6B_HUMAN;K2C75_HUMAN;K2C8_HUMAN;K2C1_HUMAN;K2C5_HUMAN;K2C6A_HUMAN;K2C6B_HUMAN;K2C8_HUMAN;K22E_HUMAN;K22O_HUMAN;K2C1B_HUMAN;K2C1_HUMAN;K2C5_HUMAN;K2C6A_HUMAN;K2C6B_HUMAN;K2C8_HUMAN;K2C1_HUMAN;K2C6B_HUMAN;K2C1_HUMAN;K22E_HUMAN;K2C1_HUMAN;K22E_HUMAN;K2C1B_HUMAN;K2C1_HUMAN	Keratin, type II cytoskeletal 75;Keratin, type II cytoskeletal 6A;Keratin, type II cytoskeletal 6A;Keratin, type II cytoskeletal 6B;Keratin, type II cytoskeletal 1;Keratin, type II cytoskeletal 1;Keratin, type II cytoskeletal 1	24.2907	24.2602	25.3744	25.3368	24.9147	24.9321	25.4323	25.4241	25.5896	25.6486	23.4466	23.621	23.5485	23.5534	22.4493	22.5579	24.6395	24.7261	24.2914	24.4047	23.7877	23.8101	26.1173	26.2381	29.975	29.9666	23.6955	23.6072	24.131	24.1525	25.7527	25.818	25.0098	25.0353	24.4072	24.5702	23.8089	23.9431	27.9718	27.9787	+	Responders_Nonresponder	0.00384039	1.50001	3.10923
ANKHD1	Q8IWZ3;Q8IWZ3-2;Q8IWZ3-3;Q8IWZ3-4;Q8IWZ3-5;Q8IWZ3-6	ANKH1_HUMAN	Ankyrin repeat and KH domain-containing protein 1	21.1529	21.0139	21.3701	21.2134	21.7876	21.8387	21.7199	21.731	23.1288	23.2018	18.4911	18.5529	18.6118	18.4709	18.76	18.2868	21.9632	22.1408	21.4816	21.4285	19.1904	19.3713	22.6094	23.2567	22.0415	22.5978	20.5015	20.4976	20.7489	20.7911	23.4156	23.5768	22.7432	22.4877	22.3096	21.7779	20.844	20.905	24.8729	24.5103	+	Responders_Nonresponder	0.00245361	1.49653	3.30806
ERC1	Q8IUD2	RB6I2_HUMAN	ELKS/Rab6-interacting/CAST family member 1	20.5027	20.5815	20.8674	20.9332	21.0047	21.2979	20.7536	20.8309	22.0879	22.1807	18.2637	18.2701	18.0379	17.6266	17.4568	18.1687	20.9804	21.2396	20.7098	20.8496	18.7041	18.7679	22.0807	22.4412	21.4889	21.5101	19.8645	20.0089	20.203	20.1874	22.4777	22.6143	21.9044	21.8165	20.9976	21.1881	19.8913	19.972	23.9192	23.9994	+	Responders_Nonresponder	0.00268632	1.39726	3.29248
HSPA1L	P0DMV8;P0DMV8-2;P0DMV9;P34931;P11021;P11142;P11142-2;P54652;P0DMV8;P0DMV8-2;P0DMV9;P34931;P48741;P17066;P11142;P11142-2;P54652;P0DMV8;P0DMV8-2;P0DMV9;P34931;P34931;P54652	BIP_HUMAN;HS71L_HUMAN;HSP72_HUMAN;HSP7C_HUMAN;HS71L_HUMAN;HSP72_HUMAN;HSP7C_HUMAN;HS71L_HUMAN;HS71L_HUMAN;HSP72_HUMAN	Endoplasmic reticulum chaperone BiP;Heat shock cognate 71 kDa protein;Heat shock 70 kDa protein 1-like;Heat shock 70 kDa protein 1-like	19.539	18.8538	19.363	20.003	19.4439	19.3431	18.9987	19.4712	19.0718	19.5426	18.492	18.3538	19.0178	19.1642	19.0675	19.3125	15.4448	14.2004	19.3212	19.134	14.6915	14.7187	19.5942	19.9782	19.0789	18.9489	19.3014	19.5819	18.7954	18.8214	19.4638	19.9101	18.5884	18.4996	18.699	18.8851	19.0758	19.2497	18.9016	19.7561	+	Responders_Nonresponder	0.00829298	1.09428	2.88127
C7orf50	Q9BRJ6	CG050_HUMAN	Uncharacterized protein C7orf50	18.3106	18.5922	18.374	18.5857	18.731	18.4414	20.8738	20.7674	19.0116	19.1617	17.7749	17.5245	17.2766	17.3505	16.2022	16.0076	17.434	16.5075	18.8663	18.4565	18.3203	18.5956	20.276	20.291	19.594	19.5446	19.6035	19.4938	19.429	19.4032	20.742	20.9625	18.8653	18.7581	19.5697	19.441	20.227	20.0047	19.5784	20.0257	+	Responders_Nonresponder	0.00386646	1.07387	3.07897
ATL1	Q8WXF7;Q8WXF7-2	ATLA1_HUMAN	Atlastin-1	21.2534	20.4113	22.0912	21.5098	22.5266	22.8798	21.8257	21.9159	23.0995	22.6709	20.3213	19.6504	20.8589	20.0792	20.483	19.3963	19.7281	20.7856	20.7296	20.256	18.4804	17.7726	21.6136	20.4409	22.2092	21.689	21.641	20.3745	21.7752	21.3875	22.2548	21.8183	22.2113	22.3584	20.9846	20.9023	22.1356	21.6481	22.1407	21.9383	+	Responders_Nonresponder	0.00243258	1.04897	3.26196
DDX21	Q9BQ39;Q9NR30;Q9NR30-2;Q9NR30;Q9NR30-2	DDX21_HUMAN;DDX50_HUMAN;DDX21_HUMAN	ATP-dependent RNA helicase DDX50;Nucleolar RNA helicase 2	19.7434	19.9374	20.6469	20.5073	20.7123	20.5675	20.7993	20.8582	20.2396	20.1843	18.9236	18.998	18.8023	19.0963	18.6428	17.1379	18.2221	17.421	19.8456	19.7367	18.9928	18.7792	19.5267	19.7005	19.8228	19.8061	19.3753	19.2681	20.8511	20.9279	19.7677	19.732	18.7436	17.9619	19.8897	19.9685	20.1491	19.9094	19.8834	20.0205	+	Responders_Nonresponder	0.000234485	0.966231	4.17063
TMEM97	Q5BJF2	SGMR2_HUMAN	Sigma intracellular receptor 2	20.5962	20.3691	20.9814	21.1686	20.6812	20.8425	21.3628	21.6819	21.1779	20.8759	19.0446	19.364	18.8398	18.878	17.5558	18.1557	18.934	18.556	18.9795	19.0512	19.4182	19.4282	19.7198	19.7915	18.5117	19.8981	19.2216	19.2004	20.7107	20.7696	20.4993	20.1039	20.0634	19.8715	19.2787	19.8773	21.4563	21.2958	20.0661	20.0147	+	Responders_Nonresponder	0.00222413	0.917766	3.28064
MCM3	P25205;P25205-2	MCM3_HUMAN	DNA replication licensing factor MCM3	19.6132	19.6351	21.4124	21.1904	20.5626	20.4938	19.9658	20.1096	20.7458	20.789	19.7248	19.6604	19.2713	19.3571	18.4468	18.4432	18.3153	18.0345	19.3834	19.4044	18.7017	18.511	19.2896	19.4874	19.9638	19.7185	19.8015	19.5193	20.1942	19.9044	18.9648	18.861	19.2964	19.0355	20.2835	20.1684	19.5925	19.3427	19.3118	19.6703	+	Responders_Nonresponder	0.000292681	0.845961	4.05681
ERG28	Q9UKR5	ERG28_HUMAN	Ergosterol biosynthetic protein 28 homolog	21.2884	21.0736	20.4505	20.453	20.938	21.0387	21.4678	21.4697	21.0815	21.0146	20.4741	20.4118	19.7502	19.8189	19.278	19.4266	20.5454	20.7016	19.8771	20.1706	20.1956	20.1719	20.3726	20.5389	20.7904	20.839	18.756	18.7769	20.7566	20.8272	20.9346	21.0801	21.1219	20.9771	20.1511	20.4197	20.1891	20.242	19.4667	20.2029	+	Responders_Nonresponder	5.99052e-05	0.758487	4.56441
EDF1	O60869;O60869-2;O60869-3	EDF1_HUMAN	Endothelial differentiation-related factor 1	20.2521	20.1061	20.5905	20.5851	20.7817	20.6419	21.6107	21.6205	21.1825	21.2535	19.8745	19.8891	19.7218	19.9068	19.3674	19.3861	19.8743	19.8885	20.549	20.4515	19.2724	19.2087	21.2152	21.3038	21.0141	21.2101	20.2548	20.2694	20.2962	20.1614	21.7063	21.5889	21.3683	21.2648	20.8589	20.8051	21.5492	21.6645	21.0396	21.2779	+	Responders_Nonresponder	0.000825796	0.721057	3.65319
MAGOHB	P61326;P61326-2;Q96A72;P61326;Q96A72	MGN2_HUMAN;MGN_HUMAN;MGN2_HUMAN	Isoform 2 of Protein mago nashi homolog;Protein mago nashi homolog 2	19.4286	19.8092	20.6602	20.8373	20.2744	20.24	20.3598	20.1093	20.8991	20.8401	19.3081	19.4505	19.0379	18.8431	18.8365	18.8968	19.0782	19.2531	19.731	19.8645	19.3561	19.0287	20.1747	19.9917	20.2258	19.996	18.9744	18.8842	19.8618	19.8923	19.8969	19.9633	20.7683	20.64	19.7573	19.9676	19.825	19.8562	19.7153	19.7505	+	Responders_Nonresponder	4.47854e-05	0.697338	4.61373
DUT	P33316;P33316-2	DUT_HUMAN	Deoxyuridine 5'-triphosphate nucleotidohydrolase, mitochondrial	20.5746	20.8686	20.9039	20.6438	20.4685	20.17	20.3535	20.4681	21.3309	21.2618	20.0492	20.0983	20.2525	20.1435	19.424	19.5052	19.0234	18.9517	20.728	20.5749	19.6594	19.734	20.2342	20.4709	20.6876	20.3384	20.0919	19.9486	20.7121	20.6809	20.6497	20.7993	20.559	20.8856	21.145	21.2769	20.4087	20.2041	19.2667	19.354	+	Responders_Nonresponder	5.07195e-05	0.690911	4.60147
DDX39A	O00148;O00148-2;O00148-3;O00148;Q13838;Q13838-2	DX39A_HUMAN;DX39A_HUMAN;DX39B_HUMAN	ATP-dependent RNA helicase DDX39A;ATP-dependent RNA helicase DDX39A	20.1704	20.0528	20.2529	19.9824	20.6147	20.5379	20.6444	20.467	21.2705	20.9058	20.1701	19.8573	19.3987	19.2428	19.1034	18.7532	19.2257	19.1127	19.6148	19.8884	19.5961	19.793	18.9561	19.4712	19.6228	19.7409	18.5915	18.4142	20.4806	20.6007	19.8495	19.7234	17.6342	18.3726	19.9312	19.6579	20.2456	19.7664	19.8028	19.6243	+	Responders_Nonresponder	0.0020841	0.680657	3.30491
SNRPC	P09234	RU1C_HUMAN	U1 small nuclear ribonucleoprotein C	19.0231	18.4655	18.7958	18.9636	19.7384	19.4169	19.8823	19.8655	20.0035	19.9759	18.4997	18.3436	18.2903	18.2066	17.8766	18.0496	19.5037	18.669	19.7776	19.5338	18.8393	18.2627	19.8726	20.182	19.9479	18.8971	18.8459	18.9573	19.4305	18.8775	20.327	20.2609	19.8398	20.0691	19.817	19.9649	19.0605	19.4358	18.9961	19.882	+	Responders_Nonresponder	0.0012321	0.667554	3.49315
TRA2A	Q13595;Q13595-2;Q13595-3;Q13595-4	TRA2A_HUMAN	Transformer-2 protein homolog alpha	17.6689	18.0589	20.0398	19.6712	18.5861	18.6532	17.9947	17.8823	18.8922	18.6364	18.0483	18.116	17.9173	17.5428	16.5222	16.751	16.5343	16.7729	17.6403	17.7088	17.4618	17.0726	18.4789	17.6718	18.1317	17.579	17.7358	17.6342	18.5591	18.5433	19.1086	17.775	18.5656	18.8149	17.8979	17.6229	18.1296	17.8024	17.8814	17.3971	+	Responders_Nonresponder	0.004702	0.664031	3.01967
MAL2	Q969L2	MAL2_HUMAN	Protein MAL2	21.0591	20.985	20.5877	20.7207	20.9337	21.0496	21.7167	21.946	20.5841	20.7527	20.0373	19.5553	19.9948	20.1482	19.6391	19.1941	20.8482	21.351	20.3999	20.6667	19.901	19.7289	21.1665	21.3695	20.8436	20.7184	19.2234	19.5239	21.7006	21.7484	20.3129	20.3885	19.4916	19.3108	20.4701	20.1543	20.4004	20.3815	20.8271	21.0001	+	Responders_Nonresponder	0.00254213	0.644962	3.24942
LSM7	Q9UK45	LSM7_HUMAN	U6 snRNA-associated Sm-like protein LSm7	21.1826	21.2026	21.1569	20.7392	21.3888	21.4574	21.5021	21.4168	21.2586	21.1648	19.9883	20.3256	20.5825	20.432	19.951	20.1196	20.8002	20.6606	21.0427	21.1047	19.895	19.7688	22.1661	22.3851	21.2704	21.51	21.1059	21.0173	20.7564	20.8391	22.1618	21.9971	22.0451	21.7515	21.1281	21.2739	21.6605	21.5931	21.6203	21.3185	+	Responders_Nonresponder	0.000913529	0.629182	3.61014
TRIM28	Q13263;Q13263-2	TIF1B_HUMAN	Transcription intermediary factor 1-beta	20.5568	20.6679	21.1714	21.1355	21.2613	21.2658	20.9144	20.8896	20.6404	20.293	20.8106	20.872	20.3782	20.3613	19.7692	19.9862	19.4582	19.3274	20.1983	20.7426	19.8591	19.9148	19.632	19.1711	21.0142	20.8778	19.7403	19.5922	19.2878	19.6768	19.9622	20.5909	19.8126	19.9342	20.8391	20.7587	20.096	20.0026	20.2875	21.1351	+	Responders_Nonresponder	0.0015093	0.590286	3.44796
RPA2	P15927;P15927-2;P15927-3	RFA2_HUMAN	Replication protein A 32 kDa subunit	19.3238	19.5703	19.7993	19.9293	19.6437	19.5635	19.7767	19.9665	19.9387	20.2001	19.5821	19.1195	19.0793	19.1221	19.1434	19.1245	19.4526	19.3498	19.2495	19.4731	18.7427	18.8538	20.3976	20.0823	19.609	20.0345	18.8008	18.6519	18.3078	18.5043	19.6498	19.2598	20.0758	20.4037	19.714	19.4907	18.5547	18.893	19.9693	19.6326	+	Responders_Nonresponder	9.50031e-05	0.589241	4.42077
BZW2	Q9Y6E2;Q9Y6E2-2;Q7L1Q6;Q7L1Q6-2;Q7L1Q6-3;Q7L1Q6-4;Q9Y6E2	BZW1_HUMAN;BZW2_HUMAN;BZW2_HUMAN	Basic leucine zipper and W2 domain-containing protein 1;Basic leucine zipper and W2 domain-containing protein 2	18.7648	18.802	19.3788	19.5571	20.6912	20.6858	20.3211	20.3256	20.5353	20.5174	19.6431	19.6258	19.4369	19.2656	18.7797	18.6895	18.7114	18.5765	19.4539	19.3778	19.3679	19.3249	19.8422	19.7016	19.55	19.5961	18.6345	18.7667	20.1599	20.1969	19.849	19.7804	18.2592	18.3835	19.1235	19.1895	19.7607	19.7496	19.4398	19.3217	+	Responders_Nonresponder	0.00450787	0.56565	3.03904
TMEM167A	Q8TBQ9	KISHA_HUMAN	Protein kish-A	19.9173	20.0205	20	20.0353	19.6952	19.5172	19.1868	19.0227	20.5136	20.5837	18.8988	18.7768	18.3779	18.4596	18.4089	18.4733	19.969	20.1881	19.8441	19.8947	19.0042	18.9437	20.0578	20.0643	20.4111	20.4929	19.1784	19.0334	19.9287	20.0043	20.6784	20.728	20.4603	20.548	19.6067	19.4711	19.5963	19.4652	19.9698	20.4666	+	Responders_Nonresponder	0.00751283	0.550584	2.82695
SYNGR2	O43760;O43760-2	SNG2_HUMAN	Synaptogyrin-2	22.5332	22.583	21.4755	21.4591	22.0538	22.0105	22.6366	22.6247	22.0682	22.0191	20.938	20.9453	21.3034	21.1568	21.267	21.4957	22.5268	22.6086	22.1846	22.2756	21.7711	21.7751	21.9361	22.0517	22.6675	22.6754	20.8599	20.8994	22.2594	22.2003	23.3564	23.4225	21.0712	21.5373	21.8175	21.8996	22.3043	22.2314	22.473	22.4952	+	Responders_Nonresponder	0.0061422	0.540299	2.90343
SRP14	P37108	SRP14_HUMAN	Signal recognition particle 14 kDa protein	20.7462	20.8013	20.8213	20.7238	20.9492	20.8726	21.3051	21.3493	20.8825	20.9958	20.3717	20.3032	19.805	20.0399	19.4992	19.5603	19.7868	20.0027	20.798	20.9666	19.6994	19.727	21.3493	21.2383	21.0731	20.8255	20.5719	20.7057	21.0871	21.091	21.4	21.2645	21.3966	21.1343	21.0397	21.073	21.4211	21.3665	20.7087	21.0544	+	Responders_Nonresponder	0.00123647	0.535064	3.60699
UBL4A	P11441	UBL4A_HUMAN	Ubiquitin-like protein 4A	19.4973	19.4588	18.9951	19.3805	19.9667	20.0734	19.7243	19.7982	19.24	19.5163	18.7823	18.5002	18.5834	18.732	18.8576	18.6196	19.1472	19.2111	19.211	19.1752	18.7037	18.5968	20.2525	20.3095	19.6548	19.6256	19.4487	18.938	19.8213	19.7529	20.4297	20.3678	19.8789	19.6333	20.114	19.892	20.1163	20.2852	20.0132	20.1989	+	Responders_Nonresponder	0.00264888	0.512119	3.22202
CHTOP	Q9Y3Y2;Q9Y3Y2-3;Q9Y3Y2-4	CHTOP_HUMAN	Chromatin target of PRMT1 protein	19.1809	19.2937	19.4938	19.4934	19.9376	19.9427	20.2367	20.2991	20.0079	20.097	19.4357	18.7555	19.3062	19.3109	18.3997	18.7817	18.8614	18.6385	19.5173	19.3507	18.2462	18.1821	19.7259	19.5186	20.1878	19.8216	19.7585	19.7413	19.2527	19.3164	19.8767	20.0527	20.1909	20.0473	19.2983	18.9306	20.0211	20.1196	18.7753	19.2261	+	Responders_Nonresponder	0.00293504	0.506204	3.18769
POLR2E	P19388	RPAB1_HUMAN	DNA-directed RNA polymerases I, II, and III subunit RPABC1	20.5043	20.356	20.584	20.5165	20.7691	20.8139	20.6435	20.6272	20.7865	20.5821	20.2321	20.014	19.8697	20.0119	19.3964	19.3151	19.6573	19.2421	19.9819	20.2686	19.6445	19.3494	20.1691	20.6404	20.5484	20.5576	20.0798	20.1088	20.2436	20.1971	20.8938	20.783	21.1411	21.1104	20.4621	20.6393	20.9962	20.9248	20.1056	20.2927	+	Responders_Nonresponder	0.000477749	0.505033	3.99511
RBBP4	Q09028;Q09028-2;Q09028-3;Q09028-4;Q09028;Q09028-2;Q09028-3;Q16576;Q16576-2	RBBP4_HUMAN;RBBP4_HUMAN;RBBP7_HUMAN	Histone-binding protein RBBP4;Histone-binding protein RBBP4	20.2667	20.4935	21.2151	21.0865	19.6807	20.1413	20.3999	20.4047	20.6678	20.9045	19.8282	20.076	19.9163	19.9718	19.4393	19.6265	19.7513	19.4095	20.1524	19.7561	19.3614	19.3833	20.3187	20.4592	20.6644	20.5063	20.0166	20.1433	20.3658	20.3424	19.8404	20.4429	20.7603	20.2003	20.1029	20.0895	19.9386	20.1923	19.8147	19.8804	+	Responders_Nonresponder	0.000178336	0.503	4.19808
SNRPD2	P62316	SMD2_HUMAN	Small nuclear ribonucleoprotein Sm D2	21.4667	21.3698	21.5406	21.5745	21.9016	21.9299	22.2597	22.303	21.5801	22.0569	21.3659	21.5045	21.0559	20.7832	20.5152	20.5368	20.7591	20.4741	21.4071	21.2276	20.6701	20.7635	22.1325	22.2418	21.6231	21.7173	21.9643	21.8443	21.7689	21.7836	22.0506	22.3979	22.4635	22.4801	21.4249	21.0356	21.649	21.7341	20.74	21.4189	+	Responders_Nonresponder	0.00338773	0.497406	3.1386
TECR	Q9NZ01	TECR_HUMAN	Very-long-chain enoyl-CoA reductase	21.3168	21.2998	20.7263	20.7134	21.7899	21.7949	21.7251	21.7443	21.017	21.0453	20.9831	20.9479	20.797	20.7561	20.17	20.3234	20.5096	20.7827	20.3478	20.3765	21.1525	21.1102	20.3433	20.0437	21.3639	21.489	20.4282	20.3239	20.8067	20.8787	20.5087	20.6736	20.0167	19.4116	20.7783	20.4819	20.9938	20.7773	20.0594	20.3423	+	Responders_Nonresponder	0.00390841	0.488623	3.11195
FUS	P35637;P35637-2;Q92804;Q92804-2;P35637;P35637-2	FUS_HUMAN;FUS_HUMAN;RBP56_HUMAN	RNA-binding protein FUS;RNA-binding protein FUS	20.9491	20.9408	21.6701	21.9161	21.4636	21.4035	21.4583	21.5914	21.7416	22.1533	21.2545	21.4619	20.9619	21.1003	20.515	20.6455	20.9705	20.7729	21.3023	21.2223	20.6755	20.6044	21.9921	22.0601	21.7037	21.8237	21.1967	21.4387	21.9113	21.9391	21.6859	21.5407	21.0155	20.9292	21.6948	21.7298	20.9262	20.9633	21.6434	22.0595	+	Responders_Nonresponder	0.000309595	0.480369	3.97218
NASP	P49321;P49321-2;P49321-3	NASP_HUMAN	Nuclear autoantigenic sperm protein	21.0337	20.865	21.211	21.0084	21.3968	21.3115	21.424	21.4235	21.221	21.0453	20.5835	20.7019	20.6063	20.5716	20.1563	20.1707	19.673	19.8446	19.9888	19.9592	20.0607	19.9949	20.0955	20.2866	20.4883	20.3986	20.9197	20.9358	21.3141	21.3398	19.8816	20.3781	19.5805	19.12	20.616	20.6154	20.727	20.5619	20.1414	20.4516	+	Responders_Nonresponder	0.00595264	0.480162	2.91469
DDX5	Q92841;Q92841-1;Q92841-2;Q92841-3;P17844;P17844-2;O15523;O15523-2;O00571;O00571-2;Q92841;Q92841-1;Q92841-2;Q92841-3;P17844;P17844-2;O15523;O15523-2;O00571;O00571-2;P17844;P17844-2;Q92841;Q92841-1;Q92841-2;Q92841-3;P17844;P17844-2	DDX17_HUMAN;DDX3X_HUMAN;DDX3Y_HUMAN;DDX5_HUMAN;DDX17_HUMAN;DDX3X_HUMAN;DDX5_HUMAN;DDX5_HUMAN;DDX17_HUMAN;DDX5_HUMAN	ATP-dependent RNA helicase DDX3X;ATP-dependent RNA helicase DDX3X;Probable ATP-dependent RNA helicase DDX5;Probable ATP-dependent RNA helicase DDX5	21.0221	21.067	22.2113	22.1292	21.4626	21.4277	21.3877	21.3623	22.2154	22.2931	21.1947	21.1956	21.0284	20.9448	20.7581	20.7403	20.5801	20.546	21.4608	21.4257	20.825	20.7536	21.0918	20.8807	21.5823	21.5664	21.3198	21.239	22.0153	22.0614	21.3154	21.3763	20.2524	20.1932	21.7303	21.8415	21.3901	21.2973	21.1097	21.5077	+	Responders_Nonresponder	0.00262716	0.469896	3.22199
TOMM40	O96008;O96008;O96008-2	TOM40_HUMAN;TOM40_HUMAN	Mitochondrial import receptor subunit TOM40 homolog;Mitochondrial import receptor subunit TOM40 homolog	20.5894	20.692	20.684	20.9607	20.6444	20.593	20.8721	20.8408	21.4211	20.8364	20.6165	20.4812	20.0939	20.279	19.8695	19.8234	20.2582	19.8867	20.803	20.3519	20.5563	20.5394	21.3744	21.3627	20.6593	20.6832	20.1476	20.0706	21.1668	21.1251	21.057	21.209	20.2306	20.2218	20.6653	20.6985	20.8341	21.1377	19.9091	20.8592	+	Responders_Nonresponder	0.000238064	0.459207	4.07179
PSME3	P61289;P61289-2;P61289-3	PSME3_HUMAN	Proteasome activator complex subunit 3	21.4385	21.5177	21.7352	21.7073	21.1374	20.9564	22.017	22.1486	22.02	22.239	20.8571	20.9095	20.565	20.3325	20.2007	20.2093	20.6449	20.1961	21.4913	21.36	20.9668	20.8622	21.609	21.4371	20.8718	21.0172	21.5569	21.251	21.9071	21.9658	21.3928	21.691	21.1941	21.333	21.8182	21.7787	22.0624	22.0301	21.6649	21.5064	+	Responders_Nonresponder	0.00889159	0.445749	2.7639
SRSF11	Q05519;Q05519-2	SRS11_HUMAN	Serine/arginine-rich splicing factor 11	17.961	18.5365	18.3021	18.6244	18.6703	18.4179	18.487	18.4756	18.172	19.0509	17.6953	17.887	18.1737	18.0926	17.8846	17.5517	17.8555	17.7646	18.0108	17.9326	17.2189	16.9817	17.9177	17.9448	18.3596	18.2524	17.6485	17.6027	18.4185	18.2052	18.7421	18.9685	18.6706	18.6857	18.4116	18.0421	17.9966	18.3383	18.0108	18.6408	+	Responders_Nonresponder	0.000838357	0.440928	3.62884
PSMB7	Q99436	PSB7_HUMAN	Proteasome subunit beta type-7	21.4825	21.408	20.6596	20.7849	21.7116	21.7291	21.0906	21.2283	21.6491	21.486	20.7202	20.9563	20.897	20.7041	20.2647	20.2878	20.5129	20.7371	20.9174	21.0261	20.963	21.0785	21.0146	21.275	20.9309	20.7382	20.4876	20.2434	19.9695	20.1757	21.7602	21.5322	20.9801	21.278	20.4909	20.8025	21.2568	21.1834	20.9828	21.3451	+	Responders_Nonresponder	0.00153258	0.438424	3.42986
PPIH	O43447	PPIH_HUMAN	Peptidyl-prolyl cis-trans isomerase H	19.9761	19.9346	19.663	19.6816	19.5905	19.8743	20.0191	20.0038	19.6579	19.4847	19.4326	19.3666	19.0833	19.1312	18.982	18.407	19.1709	18.6953	19.4824	19.7812	18.4145	18.4023	19.7933	19.9598	19.9547	19.7717	19.5026	19.4174	19.7174	19.5113	20.1216	19.9448	20.1331	19.9529	20.0926	20.144	20.5637	20.3189	19.9869	20.2766	+	Responders_Nonresponder	0.00544477	0.42816	3.03517
RBM8A	Q9Y5S9;Q9Y5S9-2	RBM8A_HUMAN	RNA-binding protein 8A	20.9478	20.9306	20.8538	20.6012	20.125	20.1838	20.7674	20.9405	20.9268	21.0335	20.1563	20.3183	19.7189	19.9055	19.535	19.6307	20.0354	19.7819	20.5342	20.4963	20.1664	20.1176	20.2201	20.5451	20.6749	20.6338	20.2896	20.2896	20.3529	20.181	20.8979	21.1342	21.2584	21.141	20.2723	20.4151	20.6256	20.5412	19.937	20.4108	+	Responders_Nonresponder	0.000936924	0.425903	3.59162
TFAM	Q00059;Q00059-2	TFAM_HUMAN	Transcription factor A, mitochondrial	21.9561	21.7444	21.1023	21.0533	21.6034	21.7292	21.5235	21.6721	20.6135	20.645	20.8644	21.0291	20.9587	21.0315	20.5134	20.6128	20.5424	20.7336	21.4028	21.3424	20.9086	20.8778	21.3449	21.1296	21.4926	21.625	20.4822	20.5659	21.4311	21.381	20.9343	21.0691	21.255	20.9357	20.9534	21.0385	20.6315	20.589	20.1135	20.8369	+	Responders_Nonresponder	0.00107915	0.425146	3.56945
BUB3	O43684;O43684-2	BUB3_HUMAN	Mitotic checkpoint protein BUB3	21.9132	21.9559	22.1408	22.1498	22.0418	22.0084	22.3656	22.3446	22.3533	22.2483	21.6007	21.7727	21.5576	21.6656	21.5144	21.4606	21.608	21.6171	21.8612	21.8329	21.6079	21.4448	21.7448	21.8244	22.0486	22.1374	21.3728	21.6479	22.0768	22.0877	21.6767	21.8949	21.7018	21.5845	22.1492	22.2185	21.9682	22.0665	20.5331	21.8133	+	Responders_Nonresponder	2.06128e-05	0.413212	4.89816
RCC1	P18754;P18754-2	RCC1_HUMAN	Regulator of chromosome condensation	21.3156	21.4735	22.3418	22.407	22.2484	22.3626	22.8588	22.8726	21.7905	21.8634	21.948	21.9128	21.2519	21.2032	21.1112	21.1387	21.3903	21.35	21.6238	21.6523	21.3281	21.2903	22.3687	22.3688	21.7821	21.7414	22.0812	21.9841	22.6592	22.6356	22.2348	22.2393	21.8011	21.8598	21.5506	21.6445	21.6287	21.6498	21.7082	21.58	+	Responders_Nonresponder	0.00607403	0.40916	2.91836
COPB1	P53618	COPB_HUMAN	Coatomer subunit beta	22.4804	22.339	22.1631	21.8538	22.3734	21.8438	22.5725	22.1704	22.5324	21.5029	21.8434	21.4552	21.7497	21.6893	21.7612	21.8702	22.2786	21.9989	21.8556	22.4509	21.5429	21.4481	22.1988	21.9805	22.2951	22.4763	21.7461	21.3107	21.4896	22.1145	23.203	22.6756	21.816	21.9571	22.4303	22.0189	21.7694	21.0758	23.0978	23.0344	+	Responders_Nonresponder	0.00565205	0.404098	2.93418
RUVBL1	Q9Y265	RUVB1_HUMAN	RuvB-like 1	21.1278	21.1158	21.4028	21.4614	21.3797	21.294	21.1684	21.2518	21.2579	21.3633	21.0583	21.0564	20.7328	20.8214	20.4985	20.5485	20.0883	20.1744	20.8713	20.8223	20.8861	20.825	20.1339	20.4828	21.1263	20.5957	20.6503	20.4762	20.9162	21.1252	21.1198	21.0087	20.104	20.2314	20.7939	20.974	20.9332	20.9571	20.1917	20.4994	+	Responders_Nonresponder	0.000785741	0.401146	3.67244
SARNP	P82979	SARNP_HUMAN	SAP domain-containing ribonucleoprotein	21.7872	21.5779	21.7669	21.892	21.868	21.8264	21.6899	21.7364	21.6129	21.5921	21.3782	21.4102	21.4556	21.4118	21.2213	21.1976	20.9824	20.9921	21.2089	21.1856	20.5477	20.5866	21.5566	21.6114	21.5816	21.7198	21.312	21.325	21.5797	21.598	21.9462	22.0249	21.4892	21.5134	21.5826	21.5388	21.5671	21.6108	21.8215	21.6393	+	Responders_Nonresponder	1.30489e-05	0.397581	5.18066
ARL6IP5	O75915	PRAF3_HUMAN	PRA1 family protein 3	21.1237	21.1811	20.8517	20.789	20.7297	20.7062	20.5186	20.4602	20.4967	20.5525	20.6176	20.6438	20.3069	20.3853	19.8487	20.0644	20.4862	20.3993	20.1827	20.3136	19.7761	19.6274	20.522	20.5303	21.2203	21.1156	20.2142	20.2704	20.55	20.3594	21.0232	21.1211	20.8771	20.8095	20.2053	20.2342	20.3785	20.3537	20.6064	20.7438	+	Responders_Nonresponder	0.000585937	0.388182	3.76803
PFDN6	O15212	PFD6_HUMAN	Prefoldin subunit 6	19.1846	19.1588	19.4265	19.4082	19.3461	19.449	19.7415	19.6372	19.6878	19.865	18.9429	19.0142	18.8856	18.9394	18.4423	18.5724	17.9963	18.2433	18.9571	19.1887	18.5293	18.5248	19.8534	19.4566	19.1804	19.1823	19.3559	19.308	19.8664	19.8866	19.5783	19.6406	19.255	18.7978	19.1818	19.4819	19.6239	19.5816	19.9565	20.0316	+	Responders_Nonresponder	0.00809589	0.383664	2.84378
HNRNPF	P52597;P31943;P55795;P52597;P31943;P52597	HNRH1_HUMAN;HNRPF_HUMAN;HNRH1_HUMAN;HNRH2_HUMAN;HNRPF_HUMAN;HNRPF_HUMAN	Heterogeneous nuclear ribonucleoprotein H;Heterogeneous nuclear ribonucleoprotein H;Heterogeneous nuclear ribonucleoprotein F	22.0363	21.8784	22.3719	22.4591	22.6248	22.5921	22.897	22.8703	22.8093	22.7338	22.2552	22.2376	22.2036	22.2264	21.9291	21.8974	22.1319	21.8344	22.0275	21.9695	21.767	21.7542	22.4391	22.3363	22.1338	22.164	21.8908	21.7703	22.2985	22.1539	22.1058	22.156	21.4636	21.4347	22.0947	22.2289	22.2346	22.3451	22.1373	22.1219	+	Responders_Nonresponder	0.000206573	0.38126	4.17141
RPL12	P30050	RL12_HUMAN	60S ribosomal protein L12	25.0665	25.1668	24.9285	24.9303	25.2823	25.372	25.2382	25.1869	25.4264	25.5533	24.4469	24.5832	24.5669	24.6128	24.4416	24.6244	24.9729	25.103	25.1408	25.1729	24.2978	24.5297	25.873	25.8298	25.4002	25.5073	25.2561	25.0976	24.7696	24.9508	25.9482	25.8996	25.4858	25.548	25.332	25.3291	25.8051	25.681	25.7277	25.7186	+	Responders_Nonresponder	0.00490247	0.379661	2.9955
CHMP3	Q9Y3E7;Q9Y3E7-2;Q9Y3E7-3	CHMP3_HUMAN	Charged multivesicular body protein 3	18.6201	18.5316	18.6715	18.9081	19.3399	19.3083	18.7475	18.8469	18.1001	17.6163	18.1162	18.3177	17.8894	18.1509	18.3435	18.264	18.8092	17.9219	17.9537	18.8179	18.6134	18.658	18.4243	18.4529	18.5929	18.9777	18.555	18.2482	17.7799	18.504	18.9177	18.8714	17.0562	17.959	18.9635	18.3629	18.9229	18.9431	18.3117	18.6048	+	Responders_Nonresponder	0.00909765	0.374365	2.7514
PFDN1	O60925	PFD1_HUMAN	Prefoldin subunit 1	20.8373	20.7067	20.6626	20.676	20.6791	20.8431	21.2752	21.2533	20.6714	20.7206	20.4911	20.473	19.9195	19.9685	19.846	19.441	20.4293	19.8202	20.1644	20.3695	20.2361	19.8527	20.7849	21.0246	20.4946	20.7501	20.8899	20.4011	20.8162	20.6011	20.9083	20.8022	21.1049	21.047	20.9603	20.9785	21.4191	21.5736	20.4979	20.8674	+	Responders_Nonresponder	0.00671546	0.36995	2.92958
AHSA1	O95433	AHSA1_HUMAN	Activator of 90 kDa heat shock protein ATPase homolog 1	20.9046	21.0147	21.1705	21.0552	20.8651	21.1548	21.069	21.101	21.1741	21.1812	20.8893	20.9205	20.697	20.7895	20.327	20.3848	20.5597	20.2755	20.6414	20.5237	20.5629	20.5677	20.6331	20.244	20.9503	20.9905	20.2648	19.8548	21.3246	21.2284	21.1165	21.2223	20.524	20.6369	20.7723	20.7031	20.7321	20.8678	20.3025	20.2213	+	Responders_Nonresponder	0.000320043	0.367077	3.96147
CANX	P27824;P27824-2	CALX_HUMAN	Calnexin	22.3882	22.3881	21.8517	21.8497	21.5376	21.5099	21.6976	21.7027	21.9254	21.8818	21.7073	21.7791	21.3922	21.3518	21.2343	21.2381	21.3823	21.4404	21.6633	21.6519	21.6985	21.7464	21.8127	21.7881	21.6809	21.602	21.688	21.6421	21.5346	21.5652	21.2523	21.1958	20.096	20.158	21.3738	21.4425	20.8428	20.7627	21.605	21.5295	+	Responders_Nonresponder	0.00681142	0.365171	2.86692
RPS4X	Q8TD47;P22090;P62701;Q8TD47;P22090;P62701;P62701;Q8TD47;P62701	RS4X_HUMAN;RS4Y1_HUMAN;RS4X_HUMAN;RS4Y1_HUMAN;RS4Y2_HUMAN;RS4X_HUMAN;RS4X_HUMAN;RS4Y2_HUMAN	40S ribosomal protein S4, Y isoform 1;40S ribosomal protein S4, Y isoform 1;40S ribosomal protein S4, X isoform;40S ribosomal protein S4, X isoform	26.1385	26.148	26.2675	26.1666	26.5951	26.5267	26.3705	26.29	26.5886	26.6402	25.6799	25.771	25.7435	25.6417	25.436	25.1807	26.0644	26.0924	26.0832	26.1862	25.7591	25.6196	26.6658	26.8067	26.4508	26.4642	26.1545	26.1845	26.287	26.3147	26.8509	26.6245	26.4433	26.3055	26.0745	26.3627	26.7985	26.8063	26.6852	26.6132	+	Responders_Nonresponder	0.0022218	0.362077	3.3167
SF3B2	Q13435	SF3B2_HUMAN	Splicing factor 3B subunit 2	20.2825	20.5163	20.6789	20.8082	20.8688	20.5542	20.9661	20.806	21.036	21.1241	20.3509	20.4148	20.3118	20.1877	20.0779	20.123	20.4618	20.2821	20.4362	20.5689	20.1744	20.1664	20.5971	20.672	20.892	20.6961	20.5234	20.3198	20.6532	20.4857	20.0575	20.2139	19.9212	19.8015	20.8079	20.6102	20.516	20.3254	20.4728	20.6979	+	Responders_Nonresponder	0.000185824	0.346532	4.21803
PA2G4	Q9UQ80;Q9UQ80-2	PA2G4_HUMAN	Proliferation-associated protein 2G4	23.5129	23.5519	23.8219	23.7908	24.4899	24.4331	24.1238	24.1	23.9533	23.9896	23.7225	23.7179	23.2845	23.3459	22.9486	23.0013	23.0589	23.1133	23.4367	23.5491	23.1953	23.1786	24.2123	24.1078	23.5062	23.5198	23.4982	23.435	23.9392	24.0053	23.7119	23.6224	23.4771	23.4691	23.3273	23.3033	24.075	23.9906	23.7843	23.6899	+	Responders_Nonresponder	0.00407905	0.341474	3.07067
PCBP2	Q15366;Q15366-2;Q15366-3;Q15366-4;Q15366-5;Q15366-6;Q15366-7;Q15366-8;P57721;P57721-2;P57721-3;P57721-4;P57721-5;Q15365;Q15366;Q15366-2;Q15366-3;Q15366-4;Q15366-5;Q15366-6;Q15366-7;Q15366-8;P57721;P57721-2;P57721-3;P57721-4;P57721-5;Q15366-3;Q15366-4;Q15366-6;Q15366-7;P57721;P57721-4;P57721-5	PCBP1_HUMAN;PCBP2_HUMAN;PCBP2_HUMAN;PCBP2_HUMAN	Poly(rC)-binding protein 1;Isoform 3 of Poly(rC)-binding protein 2;Isoform 3 of Poly(rC)-binding protein 2	23.2946	23.172	23.0786	23.1864	23.1594	23.2741	23.4214	23.35	23.4461	23.4236	22.7593	23.1042	22.8715	22.9338	22.7512	22.7669	22.7154	23.1398	22.9249	23.2702	22.3274	22.2583	22.9799	22.6928	23.2962	23.3709	22.7285	22.8831	23.02	23.2034	22.9575	22.8726	22.8098	22.8038	23.3828	23.5924	22.9116	22.9309	23.124	23.4255	+	Responders_Nonresponder	0.000211081	0.325731	4.09846
RPS12	P25398	RS12_HUMAN	40S ribosomal protein S12	22.5748	22.5695	22.7169	22.6708	23.0305	22.914	23.1103	23.0095	22.9513	23.2262	22.4273	22.4808	22.3518	22.4161	22.2603	22.1515	22.414	22.6989	22.6507	22.7425	22.1814	22.17	23.1741	23.3387	23.1517	23.1876	22.8356	22.9264	22.3458	22.3749	23.2431	23.2586	23.0891	23.0506	23.0176	23.0576	23.5072	23.6042	23.1624	23.2557	+	Responders_Nonresponder	0.00521994	0.32503	2.98838
RBM39	Q14498;Q14498-2;Q14498-3	RBM39_HUMAN	RNA-binding protein 39	20.2703	20.4054	20.7089	20.2806	20.2745	20.5802	20.8301	20.7005	20.5173	20.4999	20.2883	20.2659	20.2394	20.2764	19.8097	19.9615	20.0003	19.4968	20.4448	20.6224	19.5992	19.6983	20.3641	20.1402	20.7301	20.6531	20.1769	19.88	20.8363	20.7345	20.6565	20.634	20.1946	20.0602	20.5968	20.7191	20.4005	20.3098	20.728	20.5879	+	Responders_Nonresponder	0.00137227	0.321582	3.494
PUF60	Q9UHX1;Q9UHX1-2;Q9UHX1-3;Q9UHX1-4;Q9UHX1-5;Q9UHX1-6	PUF60_HUMAN	Isoform 2 of Poly(U)-binding-splicing factor PUF60	20.0297	20.0799	20.4239	20.4188	20.2757	20.1706	20.5829	20.6723	20.2152	20.4138	20.0345	20.0689	20.1454	20.0807	19.6461	19.627	19.509	19.4619	20.0724	19.9618	20.0473	19.9239	19.8862	19.8034	20.4179	20.433	19.6434	19.6849	20.3915	20.4272	20.0706	20.1066	19.2965	19.3624	20.0745	20.0637	20.6957	20.5391	19.4331	19.9678	+	Responders_Nonresponder	0.00308073	0.3199	3.17751
PRPF19	Q9UMS4	PRP19_HUMAN	Pre-mRNA-processing factor 19	20.5282	20.5347	21.0139	21.0631	20.9521	20.7034	20.2903	20.5274	20.6365	20.3994	20.6487	20.4784	20.7352	20.7985	20.4623	20.3752	20.2406	20.0031	20.6063	20.1666	20.4429	20.4869	20.0508	20.293	20.7626	20.8459	20.2033	19.93	20.1813	20.1413	19.8289	20.3044	19.6167	19.7234	21.1309	21.2872	20.4095	20.4013	20.3272	20.2435	+	Responders_Nonresponder	0.00775112	0.318573	2.84449
ANP32A	P39687;O43423;P39687;Q92688;Q92688-2	AN32A_HUMAN;AN32A_HUMAN;AN32B_HUMAN	Acidic leucine-rich nuclear phosphoprotein 32 family member A;Acidic leucine-rich nuclear phosphoprotein 32 family member A	22.6519	22.7093	22.5929	22.8518	22.7941	22.9316	22.4869	22.564	22.2321	22.1114	22.3899	22.2322	22.3361	22.1625	22.1932	22.1681	21.9294	21.8383	22.6161	22.6171	22.2506	22.2643	22.5912	22.8355	22.3047	22.4938	22.0395	22.001	22.1326	21.8147	22.97	22.8153	23.1262	23.1274	22.4353	22.4147	22.4229	22.2736	22.4372	22.123	+	Responders_Nonresponder	0.00233182	0.303978	3.26738
RUVBL2	Q9Y230;Q9Y230-2	RUVB2_HUMAN	RuvB-like 2	21.4232	21.4397	22.0359	22.09	21.502	21.8191	21.8062	21.7771	21.6058	21.8657	21.5317	21.5422	21.2083	21.4308	21.1888	21.253	20.6396	20.8141	21.2722	21.2052	21.4536	21.3226	21.0236	21.0076	21.6331	21.2944	21.2441	21.2837	21.5417	21.4988	21.9478	21.6262	21.3037	21.0197	21.3382	21.4113	21.8894	21.7181	21.0295	21.2111	+	Responders_Nonresponder	0.00429569	0.291397	3.05797
ETF1	P62495;P62495-2	ERF1_HUMAN	Eukaryotic peptide chain release factor subunit 1	21.6364	21.676	21.2697	21.1831	21.7898	21.902	21.786	21.7938	21.716	21.8161	21.3437	21.1625	20.8107	20.8122	20.8047	20.6833	21.1353	21.0418	21.4803	21.4607	21.4013	21.4	21.5503	21.5591	21.1061	21.0349	21.3658	21.3126	21.662	21.5726	21.1798	21.4619	20.8401	20.7326	21.3128	21.2866	21.7435	21.6314	21.1338	21.4051	+	Responders_Nonresponder	0.00608942	0.278989	2.90546
MRPL46	Q9H2W6	RM46_HUMAN	39S ribosomal protein L46, mitochondrial	20.8566	20.732	20.6525	20.5902	20.312	20.364	20.7053	20.7386	20.969	21.1675	20.3645	20.4848	20.2196	20.0863	20.1269	20.0946	20.7073	20.5963	20.6944	20.7001	20.8275	20.7298	21.1135	21.1447	20.6334	20.7042	20.1977	20.0856	20.9953	21.0638	21.1989	21.0294	20.5356	20.734	20.5468	20.5809	20.7072	20.6202	20.2075	20.2946	+	Responders_Nonresponder	0.00423846	0.276642	3.04435
HNRNPA0	Q13151	ROA0_HUMAN	Heterogeneous nuclear ribonucleoprotein A0	21.9267	21.8825	21.991	22.0268	21.6298	21.5521	22.1701	22.299	21.4447	22.0927	21.7475	21.7923	21.3934	21.4806	21.3573	21.4954	21.3723	21.097	21.8146	21.5531	21.4275	21.4903	21.8671	21.782	21.608	21.6915	21.7912	21.6855	21.5241	21.5143	22.0805	22.0936	21.916	22.1728	21.7329	21.6893	21.7813	22.0275	21.8814	20.9526	+	Responders_Nonresponder	0.00338084	0.261359	3.12697
EIF4A3	P38919;P60842;P60842-2;Q14240;Q14240-2;P38919	IF4A3_HUMAN;IF4A1_HUMAN;IF4A2_HUMAN;IF4A3_HUMAN	Eukaryotic initiation factor 4A-III;Eukaryotic initiation factor 4A-III	22.6398	22.6388	23.1138	23.1253	22.8721	22.8801	23.0098	23.0355	22.9605	23.0136	22.4614	22.4594	22.3963	22.47	22.306	22.3231	22.1165	22.2712	22.5548	22.497	22.521	22.4443	22.3513	22.4336	22.8255	22.856	22.5005	22.3223	23.0085	23.0346	22.7419	22.8087	22.5413	22.5983	22.5148	22.5297	22.937	23.0017	22.4898	22.659	+	Responders_Nonresponder	0.00195095	0.255724	3.33315
RPL3	P39023	RL3_HUMAN	60S ribosomal protein L3	23.7437	23.6506	23.6613	23.6371	23.7404	23.9812	23.7393	23.745	24.2136	24.1496	23.4019	23.409	23.2209	23.2657	23.2168	23.2509	23.2808	23.4236	23.4762	23.5236	23.1596	23.1935	23.9465	24.0225	23.6853	23.812	23.758	23.76	23.6674	23.6768	23.6334	23.7078	23.3818	23.4858	23.4407	23.5292	24.0421	24.0879	23.936	23.9594	+	Responders_Nonresponder	0.00271855	0.253707	3.21158
ILF2	Q12905	ILF2_HUMAN	Interleukin enhancer-binding factor 2	23.3448	23.1519	23.7175	23.585	23.7577	23.6664	23.4627	23.5599	23.1481	23.0859	23.2038	23.1909	23.2623	23.1312	22.9767	22.9029	22.9399	23.0004	23.3431	23.4011	22.8832	22.8964	23.0338	23.2553	23.3755	23.4231	23.0426	23.1416	23.066	23.0859	23.2841	23.2335	23.2324	23.2453	23.2235	23.2752	23.3266	23.3722	23.0234	23.1395	+	Responders_Nonresponder	0.00055818	0.238175	3.85567
PCBP1	Q15365;Q15366;Q15366-2;Q15366-3;Q15366-4;Q15366-5;Q15366-6;Q15366-7;Q15366-8;P57721;P57721-2;P57721-3;P57721-4;P57721-5;Q15365	PCBP1_HUMAN;PCBP1_HUMAN;PCBP2_HUMAN	Poly(rC)-binding protein 1;Poly(rC)-binding protein 1	23.8818	23.881	23.8986	23.8906	23.8082	23.8073	23.8087	23.718	23.7446	23.7771	23.675	23.7228	23.7582	23.8119	23.7575	23.6508	23.5771	23.6646	23.6486	23.6655	23.0761	23.1687	23.7727	23.8185	24.0814	24.0173	23.5144	23.5714	23.8353	23.8578	23.5495	23.6079	23.1801	23.2504	24.2447	24.1577	23.6891	23.7262	23.9389	23.9717	+	Responders_Nonresponder	0.00118231	0.235919	3.51122
PSMD13	Q9UNM6;Q9UNM6-2	PSD13_HUMAN	26S proteasome non-ATPase regulatory subunit 13	20.3426	20.4654	20.3182	20.2664	20.8024	20.5894	20.2778	20.1844	20.2001	20.5484	20.254	20.1519	20.133	20.0629	20.072	19.9426	20.1564	20.0994	20.355	20.3352	20.4701	20.4235	20.4322	20.285	20.2297	20.2696	20.1412	20.167	20.0929	20.1654	20.4407	20.2929	20.2264	20.2498	20.5752	20.478	20.5229	20.445	19.8658	20.1922	+	Responders_Nonresponder	0.00131842	0.18313	3.47852
ARHGDIA	P52565;P52565-2	GDIR1_HUMAN	Rho GDP-dissociation inhibitor 1	22.3483	22.3586	22.6346	22.6369	21.8621	21.7892	22.4709	22.4589	22.2823	22.665	22.4917	22.3351	22.6995	22.6126	22.7206	22.7057	22.7599	22.8848	22.8285	22.9325	22.7044	22.8634	22.0457	22.746	22.4398	22.5952	23.0418	23.0011	22.4494	22.5703	22.5533	22.5979	22.8712	22.9272	22.7729	22.6698	23.139	23.0442	22.0598	22.2787	+	Responders_Nonresponder	0.00311978	-0.283284	-3.17043
PLIN3	O60664;O60664-3;O60664-4	PLIN3_HUMAN	Perilipin-3	21.451	21.4691	20.989	21.1188	21.4352	21.4646	20.9171	20.9576	20.9525	21.1934	21.4896	21.5189	21.8828	21.9542	21.9391	21.8662	21.8801	21.7921	21.5899	21.5685	21.7501	21.8075	21.2735	21.301	21.4537	21.5715	21.8302	21.7752	20.9193	20.9143	20.5054	20.9409	20.8879	20.6683	21.7985	21.7313	21.4976	21.5213	21.6013	21.745	+	Responders_Nonresponder	0.00838409	-0.312259	-2.782
RHOC	P08134;P61586;P08134;P61586;P08134;P62745	RHOC_HUMAN;RHOA_HUMAN;RHOC_HUMAN;RHOA_HUMAN;RHOB_HUMAN;RHOC_HUMAN	Rho-related GTP-binding protein RhoC;Rho-related GTP-binding protein RhoC;Rho-related GTP-binding protein RhoC	21.0066	21.2938	20.7828	20.8469	20.4566	20.4309	20.5365	20.7883	20.4723	20.8542	21.3179	21.4261	21.1856	21.1542	21.5724	21.5235	21.9062	21.7575	21.4083	21.5141	21.0132	21.0478	20.9649	20.824	21.0284	20.9821	20.9005	20.7251	20.6773	20.7893	21.191	20.9995	20.6883	21.1043	21.5226	21.5812	21.3497	21.48	21.4447	21.3079	+	Responders_Nonresponder	0.00512492	-0.320475	-2.97671
CAPZA2	P47755;P47755-2;P52907;P47755	CAZA2_HUMAN;CAZA1_HUMAN;CAZA2_HUMAN	F-actin-capping protein subunit alpha-2;F-actin-capping protein subunit alpha-2	20.9314	21.0304	21.2006	21.3709	21.038	21.0015	21.1137	21.0973	20.7825	20.8154	21.3958	21.5082	21.4969	21.5954	21.817	21.7062	21.7681	21.6586	21.3374	21.3502	21.6599	21.6289	21.3082	21.035	21.0891	21.0861	21.3642	21.4106	20.9415	21.083	20.6013	20.6811	21.0265	21.0406	21.2577	21.1949	21.4414	21.1839	20.7523	20.9129	+	Responders_Nonresponder	0.000221157	-0.331979	-4.09266
PPP1R7	Q15435;Q15435-2	PP1R7_HUMAN	Protein phosphatase 1 regulatory subunit 7	20.7676	20.5817	20.769	20.8169	20.639	20.8446	20.7566	20.7082	20.4888	20.2416	21.3209	21.2135	21.0069	20.9248	21.3207	21.3095	20.9444	20.7302	21.055	20.9965	21.3507	21.3686	20.6207	20.4697	20.5452	20.6997	21.0906	21.1418	20.2255	20.0734	20.562	20.3088	20.8594	20.7182	20.5909	20.653	21.0512	21.0085	20.3659	20.7985	+	Responders_Nonresponder	0.00045929	-0.334189	-3.92105
PITHD1	Q9GZP4;Q9GZP4-2	PITH1_HUMAN	PITH domain-containing protein 1	19.1551	19.5033	19.8297	19.9722	19.184	19.409	19.9095	19.6123	19.3887	19.1069	19.733	19.6737	20.131	20.2164	20.1913	20.0495	19.4071	19.7747	19.992	19.6796	20.034	19.9108	19.3933	19.4395	19.531	19.4696	19.9145	19.8647	19.3982	19.0865	19.8046	19.4496	20.1704	20.2334	19.1902	19.2524	20.2581	20.6159	19.2247	19.315	+	Responders_Nonresponder	0.00074677	-0.380123	-3.67813
SNX12	Q9UMY4;Q9UMY4-1;O60493;O60493-3;Q9UMY4;Q9UMY4-1;Q9UMY4-3	SNX12_HUMAN;SNX3_HUMAN;SNX12_HUMAN	Sorting nexin-3;Sorting nexin-12	20.9745	21.0051	20.7839	20.7274	21.0456	20.7772	20.3715	20.2984	20.7183	20.4733	21.0822	20.9435	21.3071	21.2135	21.0747	21.1023	21.0361	21.3015	21.3299	21.3765	21.3116	21.2433	21.1368	21.1297	21.4774	21.3967	21.5042	21.2517	21.8408	21.9607	21.4879	21.5958	21.8075	21.7246	21.159	21.1706	21.5267	21.4771	21.3701	21.3655	+	Responders_Nonresponder	0.00113099	-0.385549	-3.60248
COPE	O14579;O14579-3	COPE_HUMAN	Coatomer subunit epsilon	20.3109	20.3245	19.8674	19.8629	19.9553	19.7074	20.5078	20.4305	19.7909	20.5043	20.3501	20.3589	20.8905	20.8446	21.1316	21.1316	20.7655	20.7247	20.7611	20.6035	20.771	20.9369	19.495	19.4265	20.2013	20.704	20.4772	20.3861	20.1219	19.9059	20.3089	20.4104	20.2092	20.078	20.8721	20.8153	20.8289	20.889	20.9568	19.7698	+	Responders_Nonresponder	0.00530688	-0.391844	-2.97519
NUTF2	P61970	NTF2_HUMAN	Nuclear transport factor 2	20.2843	20.4621	21.3079	21.1441	20.8059	20.7495	20.7836	20.5714	21.1095	21.0406	21.4313	21.5493	21.9235	21.7593	21.8194	21.8249	20.9465	21.0889	21.6298	21.6304	21.5671	21.5417	21.6136	21.5984	21.2836	21.1026	21.7002	21.666	20.6518	20.7752	21.5568	21.4499	21.9956	22.1644	21.8004	21.7189	21.7744	21.7077	21.026	21.4423	+	Responders_Nonresponder	0.00620742	-0.3956	-2.91628
YWHAZ	P63104;P61981;P27348;P31946;P31946-2;P63102;P62258;P62258-2;Q5R651;P31947;P31947-2;P63101;P29361;Q04917;P63103;P63104;P27348;P31946;P31946-2;P63102;Q5R651;P31947;P31947-2;P63101;P29361;P63103;P63104;P63104-2;P27348;P31946;P31946-2;P63102;Q5R651;P63101;P29361;P63103;P63104;P61981;P31946;P31946-2;P63102;Q5R651;P63101;P29361;Q04917;P63103;P63104;P63104-2;P61981;P63102;Q5R651;P31947;P31947-2;P63101;P…	1433B_HUMAN;1433E_HUMAN;1433F_HUMAN;1433G_HUMAN;1433S_HUMAN;1433T_HUMAN;1433Z_BOVIN;1433Z_HUMAN;1433Z_PONAB;1433B_HUMAN;1433S_HUMAN;1433T_HUMAN;1433Z_BOVIN;1433Z_HUMAN;1433Z_PONAB;1433B_HUMAN;1433T_HUMAN;1433Z_BOVIN;1433Z_HUMAN;1433Z_PONAB;1433B_HUMAN;1433F_HUMAN;1433G_HUMAN;1433Z_BOVIN;1433Z_HUMAN;1433Z_PONAB;1433F_HUMAN;1433G_HUMAN;1433S_HUMAN;1433Z_BOVIN;1433Z_HUMAN;1433Z_PONAB;1433Z_BOVIN;143…	14-3-3 protein theta;14-3-3 protein theta;14-3-3 protein theta;14-3-3 protein beta/alpha;14-3-3 protein sigma;14-3-3 protein zeta/delta	25.0366	25.0109	24.6827	24.674	25.1632	25.3717	25.0076	24.9423	24.0525	24.4218	25.1593	25.321	25.9539	26.0367	25.4973	25.641	25.0308	25.2444	25.1023	25.398	25.4479	25.5176	25.1685	24.9696	25.2073	25.081	25.431	25.7098	25.3659	25.3938	25.3664	25.335	24.5549	24.7104	25.1734	25.0249	25.8603	25.7309	25.3583	25.1987	+	Responders_Nonresponder	0.000702847	-0.41108	-3.69501
ARHGAP1	Q07960	RHG01_HUMAN	Rho GTPase-activating protein 1	21.1404	21.1991	21.3909	21.3973	20.7663	20.6376	20.7318	20.7449	20.1843	20.4069	21.8217	21.8127	21.5912	21.5866	21.654	21.7392	21.696	21.572	21.2066	21.1094	21.3975	21.4673	20.9244	21.0051	21.0115	21.0211	21.9607	21.9694	20.2925	20.3356	20.8854	20.9953	21.301	21.2075	21.1741	21.3378	21.1728	21.245	20.7789	20.9719	+	Responders_Nonresponder	0.00196209	-0.41672	-3.33064
TBCA	O75347;O75347-2	TBCA_HUMAN	Tubulin-specific chaperone A	20.1117	19.6467	21.3619	21.5816	21.6564	21.5827	20.6094	20.3759	20.7928	21.2006	21.5965	21.4817	21.4808	21.5495	21.3634	21.3901	20.6524	20.8265	21.6385	21.6408	20.9752	20.9544	21.144	21.0736	20.8924	21.0433	21.6792	21.4669	21.9716	22.0032	21.3905	21.3557	21.0287	21.4191	20.9322	21.361	22.0543	22.0944	21.2673	20.9122	+	Responders_Nonresponder	0.00992721	-0.423155	-2.74591
VAMP8	Q9BV40	VAMP8_HUMAN	Vesicle-associated membrane protein 8	19.615	19.6569	20.1503	20.3841	19.7195	19.6379	20.2584	20.2529	19.7428	19.8706	20.5641	20.5059	20.5917	20.6439	20.3054	20.424	20.2771	20.57	20.775	20.9466	20.7893	20.945	20.1511	20.4215	20.749	20.4587	20.7755	20.6902	20.6218	20.834	20.7629	20.9812	20.4965	20.3714	20.6943	20.8534	21.2423	21.1142	20.3089	20.8504	+	Responders_Nonresponder	0.0017059	-0.423343	-3.50043
PMVK	Q15126	PMVK_HUMAN	Phosphomevalonate kinase	20.7058	20.7999	20.094	20.0322	19.993	20.0376	20.7762	20.7838	20.5389	19.9323	20.5579	20.5707	21.1036	21.2164	20.8685	20.721	20.5211	20.5544	20.5512	20.4548	20.5836	20.3872	19.7958	19.9202	20.1371	19.5636	20.9157	20.7479	20.682	20.5722	19.7373	20.1558	20.5957	20.5417	20.0152	20.2919	20.7391	20.7357	20.0287	20.2787	+	Responders_Nonresponder	0.000200248	-0.449157	-4.26131
CSTB	P04080	CYTB_HUMAN	Cystatin-B	22.2309	22.1937	22.2095	22.0323	23.0337	23.0199	22.0289	21.9281	21.1867	21.1925	22.5701	22.8746	23.0602	23.1687	22.2948	22.2757	22.0487	22.3801	21.8907	22.0305	23.1941	23.07	21.695	22.3942	21.9355	21.6064	22.6745	22.8776	21.961	21.7931	22.5101	22.4398	23.0293	22.8099	22.132	22.539	22.9471	23.0714	22.4607	22.314	+	Responders_Nonresponder	0.00598222	-0.453432	-2.92934
COPZ1	P61923;P61923-4;P61923-5	COPZ1_HUMAN	Coatomer subunit zeta-1	19.7299	19.1517	20.2989	19.9733	18.711	18.0825	19.7188	19.6233	19.9204	19.826	20.0762	19.9928	20.3456	19.9088	20.5282	20.3745	20.2858	20.1811	20.024	20.1767	20.303	20.3521	19.0433	19.2696	20.4842	20.4037	20.1551	20.241	19.3437	19.5321	20.0758	19.8978	20.2278	20.2831	20.1996	20.3402	20.6078	20.4047	20.0831	20.4689	+	Responders_Nonresponder	0.00876364	-0.468761	-2.86536
DIABLO	Q9NR28;Q9NR28-2;Q9NR28-3	DBLOH_HUMAN	Diablo homolog, mitochondrial	20.4148	20.5451	20.4223	20.4413	19.8005	19.8633	20.8045	20.9167	20.8135	20.7758	21.1547	21.1463	21.1103	21.1146	21.2047	21.1869	21.1006	21.3012	21.105	21.44	21.4089	21.4069	21.2239	21.0674	20.9987	21.1266	21.2194	21.0366	20.8029	20.8816	20.2138	20.9049	21.7183	21.5134	20.9865	20.8592	21.4114	21.354	20.0746	20.6041	+	Responders_Nonresponder	0.000460432	-0.473233	-3.88721
RAB5B	P20339;P20339-2;P61020;P61020-2;P51148;P51148-2;P20339;P20339-2;P61020;P61020;P61020-2	RAB5A_HUMAN;RAB5B_HUMAN;RAB5C_HUMAN;RAB5A_HUMAN;RAB5B_HUMAN;RAB5B_HUMAN	Ras-related protein Rab-5A;Ras-related protein Rab-5A;Ras-related protein Rab-5B	20.0731	20.0419	19.8457	20.171	19.1236	20.1802	20.2485	19.8521	18.9916	19.1415	20.5603	20.4859	20.6102	20.7254	20.633	20.6913	20.5591	20.7187	20.1749	20.5361	20.5326	20.6538	18.9571	19.2866	19.8193	20.1864	20.2282	19.8473	19.8683	19.0645	19.5146	20.032	20.0133	19.8907	20.1282	20.0136	20.4265	20.4816	19.0855	19.2567	+	Responders_Nonresponder	0.00421768	-0.47333	-3.04527
CRKL	P46109	CRKL_HUMAN	Crk-like protein	18.3389	18.5243	18.3559	19.1583	17.8389	18.8582	19.8741	20.1684	18.95	18.37	19.0302	18.7511	19.4025	19.3866	19.4467	19.356	19.2499	19.799	19.5158	19.7932	19.6205	19.6938	19.6391	18.287	19.0389	19.05	19.0508	19.24	18.8827	18.895	18.8395	19.3429	19.6275	19.8493	19.5519	18.9787	20.2314	20.0304	19.8828	19.0839	+	Responders_Nonresponder	0.00635704	-0.492707	-2.94827
TMSB4X	P62328;P62328;P63313	TYB4_HUMAN;TYB10_HUMAN;TYB4_HUMAN	Thymosin beta-4;Thymosin beta-4	19.6079	19.6227	19.8985	20.0917	19.6024	19.8035	20.0429	20.1236	19.8993	19.8947	20.4721	20.463	20.7304	20.7822	20.2654	20.2616	20.1823	20.1814	20.2846	20.1601	20.4977	20.5873	19.3772	19.6575	19.2965	19.6557	20.8224	20.7489	20.6254	20.5959	19.8906	19.3873	19.8227	19.5614	20.3139	20.1611	20.3685	20.4472	18.8549	20.0165	+	Responders_Nonresponder	0.000116668	-0.510048	-4.31946
SFN	P63104;P61981;P27348;P31946;P31946-2;P63102;P62258;P62258-2;Q5R651;P31947;P31947-2;P63101;P29361;Q04917;P63103;P63104;P27348;P31946;P31946-2;P63102;Q5R651;P31947;P31947-2;P63101;P29361;P63103;P31947;P31947-2;P63104;P63104-2;P61981;P63102;Q5R651;P31947;P31947-2;P63101;P29361;Q04917;P63103	1433B_HUMAN;1433E_HUMAN;1433F_HUMAN;1433G_HUMAN;1433S_HUMAN;1433T_HUMAN;1433Z_BOVIN;1433Z_HUMAN;1433Z_PONAB;1433B_HUMAN;1433S_HUMAN;1433T_HUMAN;1433Z_BOVIN;1433Z_HUMAN;1433Z_PONAB;1433S_HUMAN;1433F_HUMAN;1433G_HUMAN;1433S_HUMAN;1433Z_BOVIN;1433Z_HUMAN;1433Z_PONAB	14-3-3 protein theta;14-3-3 protein theta;14-3-3 protein sigma;14-3-3 protein sigma	19.8344	19.5888	20.0777	20.2514	20.26	20.5397	19.5822	19.8063	20.9359	20.9943	20.8936	21.0323	22.1833	21.9744	20.9384	21.0219	21.0504	20.9227	20.8073	20.9186	21.3446	21.5099	20.7134	20.5972	20.1505	19.8718	19.7762	19.8978	20.3031	20.3835	20.3918	21.302	20.5557	20.7442	20.8266	20.6418	20.442	20.4167	20.863	21.1441	+	Responders_Nonresponder	0.00448171	-0.515604	-3.02261
DDRGK1	Q96HY6;Q96HY6-2	DDRGK_HUMAN	DDRGK domain-containing protein 1	21.1955	21.1836	21.7225	21.5091	20.5048	20.9632	21.4002	21.1455	21.1212	21.1818	21.7578	21.9054	21.785	21.7367	21.9205	22.0854	21.7704	22.1374	21.84	22.0337	21.7247	21.7582	20.2825	20.9644	22.241	22.0979	21.628	21.8059	21.3517	21.3613	21.0684	21.0174	21.6071	21.7754	21.948	22.1182	22.1787	22.1512	22.2306	21.8126	+	Responders_Nonresponder	0.000975827	-0.519709	-3.79398
COPS4	Q9BT78;Q9BT78-2	CSN4_HUMAN	COP9 signalosome complex subunit 4	19.4791	19.7097	19.7545	19.8396	19.4334	19.1119	19.562	19.6478	17.363	19.164	20.1207	20.0903	20.1832	20.3422	20.276	20.1847	19.5265	19.1351	19.5916	19.7268	20.0523	20.1268	19.5216	19.4371	19.6433	19.4537	20.11	20.1363	18.8715	18.9945	18.0507	18.395	19.5169	19.2961	19.1815	19.6948	19.641	19.6528	20.01	19.5443	+	Responders_Nonresponder	0.00651768	-0.53181	-2.93775
SNX5	Q9Y5X3	SNX5_HUMAN	Sorting nexin-5	18.0403	18.4909	18.9205	18.7766	17.6661	17.5616	18.4033	18.6041	17.704	18.2925	19.0346	18.7072	19.1552	19.3234	19.0072	18.9881	19.1445	18.609	19.0161	19.0377	18.8177	18.8701	17.9531	16.2314	18.4314	18.1618	18.6387	18.3545	18.2611	18.1467	18.0812	17.757	17.9777	18.4287	18.1532	18.6779	18.6595	19.1091	18.1795	16.8604	+	Responders_Nonresponder	0.0059371	-0.54527	-2.93191
C11orf68	Q9H3H3;Q9H3H3-1;Q9H3H3-3	CK068_HUMAN	UPF0696 protein C11orf68	18.8817	19.2866	19.4979	19.33	18.8598	17.8844	18.2559	18.534	19.2964	18.7026	19.5973	19.7009	20.1946	19.8911	19.9279	20.0358	19.4297	19.9038	19.2585	19.7044	20.0165	19.8154	20.0121	19.5514	20.3556	20.0968	20.215	20.1281	19.5489	19.2509	19.7398	20.5665	20.6361	20.7123	19.7867	19.686	20.0475	20.1044	20.1545	19.5997	+	Responders_Nonresponder	0.00735396	-0.551997	-2.92222
IST1	P53990;P53990-2;P53990-5;P53990-4;P53990-3;P53990-6	IST1_HUMAN	IST1 homolog	18.9885	18.854	20.1833	20.4052	18.9357	19.16	18.8834	18.4678	18.0931	19.2167	20.1641	20.2728	20.0791	20.2715	20.1438	20.3739	19.6336	19.8115	20.228	20.3221	20.0063	20.1466	19.5912	19.1244	19.5897	19.3119	19.883	19.7103	19.3502	18.9517	18.5782	18.8819	19.2525	18.8017	19.6974	19.3767	19.9749	19.7492	17.6464	19.506	+	Responders_Nonresponder	0.00652303	-0.554443	-2.88013
HEXA	P06865	HEXA_HUMAN	Beta-hexosaminidase subunit alpha	19.453	20.0112	21.1871	21.3186	20.5103	20.4839	20.9943	21.0411	20.4456	20.5406	21.0241	20.9282	20.8721	20.8933	21.4449	21.4348	21.8622	21.6911	21.452	21.5905	21.7168	21.5072	20.8991	21.0181	21.6147	21.5398	22.088	22.0247	21.7434	21.5703	20.985	20.9346	21.7068	21.7839	21.4108	21.5488	20.5931	20.7756	21.6153	21.5316	+	Responders_Nonresponder	0.00142954	-0.562346	-3.50557
EMD	P50402	EMD_HUMAN	Emerin	20.6005	20.5746	20.4838	20.4972	19.9266	20.3382	20.1313	20.0402	20.3575	20.0834	21.3355	21.5604	21.8026	21.7028	21.1478	21.1731	20.4835	20.5103	20.8978	21.1381	21.1615	21.034	20.2731	20.5486	21.0797	21.1768	21.5359	21.4547	21.1117	21.0351	19.9698	20.1697	20.6916	20.8694	20.3087	20.456	20.3854	20.488	19.6122	20.2311	+	Responders_Nonresponder	0.000174337	-0.581259	-4.18496
RRAS	P10301;P10301;P62070;P62070-4	RRAS_HUMAN;RRAS2_HUMAN;RRAS_HUMAN	Ras-related protein R-Ras;Ras-related protein R-Ras	20.9565	21.224	20.8946	20.9698	20.7668	20.571	20.5425	20.0893	19.8094	20.2842	21.5426	21.7002	21.7882	21.7	21.7732	21.8937	21.6876	21.3655	21.5065	21.2546	21.7028	21.7295	21.2272	21.0892	20.7039	21.4229	21.9935	21.9293	20.916	20.95	21.1485	21.4378	21.4487	21.5432	20.7206	20.7437	20.5153	20.7308	20.2495	20.8205	+	Responders_Nonresponder	0.00030615	-0.586109	-3.97691
OTUB1	Q96FW1;Q96FW1-2	OTUB1_HUMAN	Ubiquitin thioesterase OTUB1	20.8221	21.128	21.242	21.1891	20.8386	20.6466	20.7271	20.9313	20.9742	21.0758	21.5401	21.7078	21.7513	21.7683	21.9982	21.9914	21.9987	21.8123	22.0268	21.9903	22.0282	22.0134	20.8837	20.2196	21.6582	21.736	21.5891	21.5616	21.4535	21.4146	20.9735	21.413	21.4683	20.9667	22.1943	21.8754	22.1129	22.1611	21.313	21.4539	+	Responders_Nonresponder	0.000114003	-0.592323	-4.48517
AHNAK	Q09666	AHNK_HUMAN	Neuroblast differentiation-associated protein AHNAK	17.9672	18.4312	18.5311	18.9119	17.5581	18.2241	18.0207	18.2666	18.7625	17.9844	19.3776	19.2408	19.4864	19.4513	19.5611	19.7152	19.8626	20.0493	19.2931	19.0673	19.5059	19.6822	18.9163	18.1393	19.5455	19.3884	19.2754	19.5306	17.7882	17.9832	18.7757	19.051	19.0821	19.2492	19.2891	19.2363	18.7527	18.9173	18.8358	19.1771	+	Responders_Nonresponder	0.00145603	-0.610928	-3.45164
LGALS9	O00182;O00182-2;O00182-3;O00182-6	LEG9_HUMAN	Galectin-9	18.9659	18.8922	20.3211	20.0062	19.843	19.7611	21.6162	21.4199	20.1985	20.7136	20.9666	20.8228	21.0234	21.0387	21.134	21.254	21.5357	21.3308	21.2817	21.0177	21.681	21.5186	19.5887	20.245	21.009	20.6629	20.7531	20.168	21.1278	20.8362	21.35	20.698	20.2811	20.4933	21.1205	20.9143	21.5299	21.2708	20.8685	20.4749	+	Responders_Nonresponder	0.00685378	-0.611556	-2.95504
CAPNS1	P04632;Q96L46;P04632	CPNS1_HUMAN;CPNS1_HUMAN;CPNS2_HUMAN	Calpain small subunit 1;Calpain small subunit 1	22.4539	22.2203	22.077	21.6189	21.3455	21.8371	21.7762	21.6948	21.4316	21.2279	22.6081	22.8271	22.6109	22.7711	22.8881	23.1552	22.6301	23.3941	22.5198	22.8985	22.8287	23.074	21.9312	22.3594	22.1789	22.4561	23.0194	22.8045	21.4646	21.4229	21.763	22.2797	21.9389	21.9337	22.5151	22.7707	22.8615	22.8661	22.3507	22.5134	+	Responders_Nonresponder	0.000228756	-0.611733	-4.07225
GLB1	P16278;P16278-2;P16278-3	BGAL_HUMAN	Beta-galactosidase	20.0817	19.9299	19.7747	19.9727	19.8416	19.8596	20.3148	20.4536	19.4573	19.1359	20.1986	20.3124	20.2762	20.4976	20.5614	20.5489	20.9386	20.9817	20.7422	20.7142	20.8647	20.9533	20.2472	20.282	20.3187	20.1692	20.5486	20.3583	20.8441	20.8803	19.5426	19.9623	19.4798	19.7004	20.2717	20.1021	20.7147	20.7782	21.1338	21.1357	+	Responders_Nonresponder	1.0639e-05	-0.614041	-5.07084
PPA2	Q9H2U2;Q9H2U2-2;Q9H2U2-3	IPYR2_HUMAN	Inorganic pyrophosphatase 2, mitochondrial	19.9564	20.1907	19.6291	19.8608	20.1202	20.0891	19.4575	20.0625	17.5713	19.6747	20.7112	20.6281	20.5296	20.4028	20.5518	20.4446	20.8993	20.5789	21.2175	21.0737	21.567	21.5881	20.387	20.8736	20.6389	20.4858	20.4952	20.1216	20.7999	20.6356	19.1659	19.2879	20.2053	20.0319	20.6724	20.6953	20.3097	19.9462	20.0442	19.3814	+	Responders_Nonresponder	0.00707285	-0.618487	-2.90001
DPP3	Q9NY33;Q9NY33-4	DPP3_HUMAN	Dipeptidyl peptidase 3	20.1273	20.4124	19.8854	20.0761	20.9208	20.5937	20.2985	20.4608	19.4906	19.3403	20.5289	20.4877	21.1474	21.0996	21.4877	21.5366	21.2439	21.1247	21.39	21.3545	21.4111	21.3913	19.8266	20.0223	20.4506	20.1202	21.0689	20.9986	20.1196	20.0955	19.2242	19.5252	18.2683	18.8156	21.1442	21.113	21.1471	21.0831	20.8387	20.7044	+	Responders_Nonresponder	0.00858524	-0.619866	-2.7763
GLUD1	P49448;P00367;P00367-3	DHE3_HUMAN	Glutamate dehydrogenase 1, mitochondrial	21.4249	21.7255	21.3976	21.3411	21.6649	21.7118	20.5968	20.4481	20.1929	19.3984	22.0847	22.1594	22.0081	22.0291	22.3919	22.4304	21.861	22.2065	22.0868	22.1907	22.5919	22.7191	21.4655	21.5029	21.4764	21.563	21.7869	21.7285	20.8234	20.8135	20.2518	20.829	20.2935	19.9403	21.183	21.4988	21.5378	21.7558	21.2698	21.6085	+	Responders_Nonresponder	0.00511782	-0.648804	-2.97383
UQCRH	P07919	QCR6_HUMAN	Cytochrome b-c1 complex subunit 6, mitochondrial	19.7936	19.8125	17.5172	19.0773	18.5103	18.2762	19.3109	19.412	18.567	18.4694	20.0865	19.976	20.0006	19.9491	20.2755	20.1876	19.7222	19.6309	20.0953	20.246	20.3484	20.3409	19.7653	19.6206	19.5706	19.0847	19.01	18.1244	20.4378	20.4136	20.5334	20.5631	19.555	19.5125	19.239	19.0579	20.5732	20.6653	18.7736	19.7912	+	Responders_Nonresponder	0.00586914	-0.66387	-2.95034
SGSH	P51688	SPHM_HUMAN	N-sulphoglucosamine sulphohydrolase	18.4039	18.3977	18.9098	19.1038	18.7412	18.9014	18.796	18.8586	18.6946	19.378	19.6689	19.4922	20.1823	20.2917	20.1739	20.0209	20.4555	20.5912	20.3655	20.3967	20.7989	20.6648	20.0504	19.8478	20.2056	20.4863	20.5893	20.2817	19.843	19.659	20.0919	20.152	19.9663	19.3373	20.4563	20.4808	18.9774	19.1241	20.8782	20.676	+	Responders_Nonresponder	0.00396389	-0.668647	-3.12214
ST14	Q9Y5Y6	ST14_HUMAN	Suppressor of tumorigenicity 14 protein	17.6589	17.6861	16.8644	17.2348	18.9159	18.6699	18.4585	18.6404	17.1178	17.9243	18.8332	18.2651	19.2607	19.3167	19.3413	19.3716	19.9044	19.6903	19.5359	19.4152	19.3833	19.2604	17.6827	17.9757	18.7445	18.5948	18.2393	18.3299	19.6999	19.6693	18.934	18.565	17.8582	17.9663	19.6125	19.498	18.5223	18.523	18.4506	17.8885	+	Responders_Nonresponder	0.00656751	-0.676624	-2.89957
KRAS	P01116;P01116-2;P01111;P01116;P01116-2;P01116;P01116-2	RASK_HUMAN;RASN_HUMAN;RASK_HUMAN;RASK_HUMAN;RASK_HUMAN	GTPase NRas;GTPase KRas;Isoform 2B of GTPase KRas;GTPase KRas	18.7867	18.958	17.758	17.7945	17.4848	18.0331	17.3235	17.7145	17.4852	17.3548	18.2714	18.6901	18.2448	18.5688	18.6461	19.0245	19.0835	18.6359	18.7826	18.7012	18.8848	18.6462	15.8754	16.5076	18.3943	18.1312	20.0384	19.9584	18.1064	17.9551	17.4196	18.6342	17.2121	17.0951	18.1073	18.45	18.357	18.1024	17.3486	17.9619	+	Responders_Nonresponder	0.00782861	-0.679276	-2.81796
ECHDC1	Q9NTX5;Q9NTX5-2;Q9NTX5-3;Q9NTX5-4;Q9NTX5-5;Q9NTX5-6	ECHD1_HUMAN	Ethylmalonyl-CoA decarboxylase	21.3728	21.1518	19.9271	19.9429	20.1713	19.9457	19.5212	19.2572	19.5692	18.9648	20.9951	20.9023	21.4812	21.4202	21.8785	21.9221	21.2385	21.1483	21.9055	21.9743	21.6751	21.7221	21.244	21.1172	21.2191	21.2581	21.259	21.3366	20.2714	20.1758	21.3894	21.2044	21.0208	21.0169	21.8207	21.7213	21.7003	21.7165	20.9773	21.1284	+	Responders_Nonresponder	0.00669232	-0.712216	-2.95828
HGS	O14964;O14964-2	HGS_HUMAN	Hepatocyte growth factor-regulated tyrosine kinase substrate	16.9818	17.7035	18.7642	18.7461	17.8981	17.0837	17.7067	17.2419	18.3095	17.4019	18.8767	18.5216	18.7037	18.4879	18.258	18.8284	18.3826	18.1013	18.4476	18.3335	18.8114	18.5479	17.9554	16.9538	18.1773	18.2393	18.5263	18.8449	17.9732	18.1257	15.3496	15.9794	18.0807	17.7113	17.1226	18.0451	17.4155	17.9597	16.7427	17.8341	+	Responders_Nonresponder	0.00564891	-0.714007	-3.01579
NDUFB9	Q9Y6M9	NDUB9_HUMAN	NADH dehydrogenase [ubiquinone] 1 beta subcomplex subunit 9	19.8981	19.2269	19.2067	18.6657	18.699	18.9268	18.7403	18.0696	19.8321	18.7509	20.4797	20.6626	20.946	20.9458	20.7423	21.0692	20.3729	20.0461	20.4132	20.2755	20.6903	20.8564	19.2808	18.9637	20.3561	20.1299	20.0012	20.3147	19.7157	19.6468	19.1654	19.7866	19.3196	18.5604	20.3689	20.5304	19.5838	19.1305	18.3758	19.6467	+	Responders_Nonresponder	0.00385228	-0.715059	-3.08178
ALB	P02768;P02768-2;P02768-3	ALBU_HUMAN	Albumin	25.2711	25.222	26.4297	26.4069	24.8944	24.9339	25.1635	25.1416	24.9429	24.9062	25.7566	25.8415	26.4361	26.4741	27.0334	27.0891	26.7243	26.7714	26.1445	26.1878	26.5975	26.6636	25.9736	25.9444	25.5939	25.643	26.9736	27.0077	24.893	24.9982	24.8255	24.8592	25.9549	25.945	26.8174	26.8744	25.6945	25.7499	26.4306	26.4729	+	Responders_Nonresponder	0.00166936	-0.718585	-3.41256
PPM1F	P49593;P49593-2	PPM1F_HUMAN	Protein phosphatase 1F	18.2703	18.3867	19.6706	19.6475	17.1955	17.8905	18.7612	18.3267	18.7092	18.9095	19.5323	19.3183	20.0714	19.9622	19.7574	19.9586	18.6572	18.7739	18.4676	18.2588	19.2843	19.1939	18.7612	18.1498	18.3054	18.3721	20.6014	20.6653	18.5944	18.1757	17.9368	18.5166	19.0354	18.8762	18.5123	17.8432	19.0963	19.0129	18.7614	17.7438	+	Responders_Nonresponder	0.00190549	-0.719061	-3.33685
H1-0	P07305;P07305-2	H10_HUMAN	Histone H1.0	21.0421	21.2283	22.5976	22.5469	21.5375	21.4678	22.2815	22.3327	21.349	21.4552	22.0126	22.0286	22.2647	22.2724	22.0793	22.1771	21.9652	22.0378	22.9065	22.9239	22.8808	22.9019	22.5241	22.593	22.5178	22.5397	23.5477	23.472	24.5084	24.4437	21.1472	22.0798	22.4794	22.4138	21.3956	21.5014	22.1338	22.0865	22.1722	21.9056	+	Responders_Nonresponder	0.00175015	-0.7223	-3.36783
GSDMD	P57764	GSDMD_HUMAN	Gasdermin-D	19.9654	20.0909	19.803	20.0517	19.98	19.8276	20.2194	20.1044	19.4725	19.759	20.5545	20.5094	20.7225	20.6871	21.0214	21.0999	21.3953	21.2713	21.25	21.2834	21.3894	21.2527	20.2717	19.0266	20.6596	20.6361	18.9635	19.7245	19.7243	19.8648	19.2411	19.8036	20.588	20.4498	20.4733	20.2141	21.2983	21.508	20.1551	20.8367	+	Responders_Nonresponder	0.00020679	-0.729027	-4.12612
FAHD1	Q6P587;Q6P587-2;Q6P587-3	FAHD1_HUMAN	Acylpyruvase FAHD1, mitochondrial	19.4256	19.4565	18.8575	18.5348	18.2443	18.8245	16.6511	17.6492	18.2959	18.7009	19.9595	20.0438	20.0997	19.9042	20.1056	19.6911	19.6266	19.4067	19.8709	19.5478	19.7388	19.74	19.4035	19.5369	19.3918	19.3475	18.8823	18.809	18.936	19.0337	17.5457	19.5855	19.0529	19.6143	19.7563	19.69	19.7367	19.965	19.2702	19.3474	+	Responders_Nonresponder	0.00313376	-0.735182	-3.29602
PGAM1	P18669	PGAM1_HUMAN	Phosphoglycerate mutase 1	20.6079	20.2411	21.3293	21.0802	20.9741	20.77	20.3861	20.0148	21.0908	21.0358	21.5874	21.6195	21.9345	22.0529	22.0428	22.1824	21.6277	21.7376	21.8179	21.7059	22.265	22.1637	20.8586	20.4114	20.8855	20.9197	22.292	22.244	20.4662	20.2603	20.2822	20.7674	20.5962	20.4451	21.5224	21.5614	22.0665	22.1396	20.9309	20.6862	+	Responders_Nonresponder	0.000123132	-0.765937	-4.30338
SQOR	Q9Y6N5	SQOR_HUMAN	Sulfide:quinone oxidoreductase, mitochondrial	22.2137	22.2475	22.162	22.2104	23.1734	23.2288	22.5007	22.492	21.47	21.2211	23.2692	23.4196	23.1416	23.1257	23.7196	23.687	23.7272	23.7536	24.072	24.0949	23.9941	23.9694	22.896	22.998	23.0252	23.0047	23.3718	23.3974	23.6217	23.5902	22.6564	22.6997	21.3771	21.2986	22.9371	22.9815	23.406	23.3538	23.0634	22.8593	+	Responders_Nonresponder	0.000544138	-0.770304	-3.77774
TTN	Q8WZ42;Q8WZ42-2;Q8WZ42-3;Q8WZ42-4;Q8WZ42-5;Q8WZ42-7;Q8WZ42-8;Q8WZ42-9;Q8WZ42-10;Q8WZ42-11;Q8WZ42-12;Q8WZ42-13	TITIN_HUMAN	Titin	20.6874	20.4167	22.2294	22.2028	22.3076	22.3794	21.4754	21.2331	21.5258	21.4912	21.311	22.1977	22.1534	22.1476	21.8461	22.0699	22.0208	22.0302	22.489	22.2248	20.7284	20.6496	21.997	21.4412	21.0722	21.044	24.2869	23.6519	22.3166	22.3352	20.5599	20.8819	23.8851	23.6047	21.7409	22.0168	21.4589	21.8284	22.1819	22.2509	+	Responders_Nonresponder	0.00304454	-0.774197	-3.17216
ALAD	P13716;P13716-2	HEM2_HUMAN	Delta-aminolevulinic acid dehydratase	21.0409	21.1628	19.7637	19.6315	18.8179	20.0417	19.3327	19.3067	19.0046	18.6711	20.3983	20.439	21.004	20.8882	21.4588	21.4372	20.617	20.7492	20.8391	20.7567	20.9541	20.8068	19.2511	19.7613	20.1199	19.8133	21.0605	21.0196	18.4106	18.4638	18.3164	18.5813	19.9328	20.0901	19.8641	19.5653	20.129	20.2037	18.7144	19.2298	+	Responders_Nonresponder	0.00475237	-0.78746	-2.99992
A2M	P20742;P20742-2;P01023	A2MG_HUMAN	Alpha-2-macroglobulin	20.1656	20.0331	21.0246	20.835	19.6532	19.6744	20.5482	20.4516	20.6932	20.6143	20.9193	20.7458	21.6521	21.5889	21.949	21.9324	21.9734	21.8334	21.2155	21.1543	21.9968	21.9059	20.4893	20.6648	20.3609	20.6174	21.4313	21.4913	20.0763	20.0018	19.3585	18.527	20.2762	20.2826	21.3769	21.5093	20.8505	20.7887	20.8058	20.9777	+	Responders_Nonresponder	0.000790017	-0.808446	-3.67849
SEPTIN11	Q14141;Q14141-2;Q14141-3;Q14141-4;Q92599;Q92599-2;Q92599-3;Q92599-4;Q9NVA2;Q9NVA2-2;Q14141;Q14141-2;Q14141-3;Q14141-4;Q9NVA2;Q9NVA2-2;Q9NVA2;Q9NVA2-2	SEP11_HUMAN;SEPT6_HUMAN;SEPT8_HUMAN;SEP11_HUMAN;SEPT6_HUMAN;SEP11_HUMAN	Septin-6;Septin-6;Septin-11	18.6568	19.1063	20.4213	20.5058	19.4382	19.4649	20.0214	19.8013	18.2279	17.4729	20.5932	20.6823	20.4526	20.3709	20.4045	20.6548	19.6154	19.7527	19.9801	20.1078	20.6036	20.6458	17.6855	17.6637	19.2662	19.5232	20.1426	20.6028	19.3481	19.0463	18.4507	19.091	19.601	19.1814	19.3212	19.6085	19.7759	19.5635	19.1865	19.5314	+	Responders_Nonresponder	0.00102508	-0.896937	-3.68096
NAGLU	P54802	ANAG_HUMAN	Alpha-N-acetylglucosaminidase	16.5586	16.3559	16.4864	17.5986	16.4169	16.2292	18.097	18.3542	18.2584	17.3338	17.9421	17.2024	18.4118	17.9466	18.6646	18.5918	18.6486	19.4996	18.6646	18.6237	18.7908	18.8333	19.357	19.1926	18.4685	18.5036	20.0436	19.694	18.8384	18.9221	19.3793	17.8386	18.5422	17.1337	17.5503	16.183	17.9758	17.4585	18.5897	19.621	+	Responders_Nonresponder	0.00652816	-0.898834	-2.93014
SELENBP1	Q13228;Q13228-2;Q13228-3;Q13228-4	SBP1_HUMAN	Methanethiol oxidase	22.2209	22.2131	20.6371	20.7438	22.3517	22.4015	20.9001	21.0916	21.155	21.195	22.5075	22.5489	22.7472	22.7581	23.9432	23.9434	23.8549	23.9175	23.6135	23.6139	23.4084	23.4091	22.2883	22.2623	22.7639	22.757	21.41	21.2581	22.9537	22.9223	22.6018	22.6628	21.949	21.8992	23.2158	23.1802	22.4371	22.3672	23.6287	23.5573	+	Responders_Nonresponder	0.0016677	-0.902881	-3.39845
CPVL	Q9H3G5	CPVL_HUMAN	Probable serine carboxypeptidase CPVL	20.5413	20.5498	19.3762	19.346	17.261	18.2685	17.7659	18.1938	18.0318	18.1733	20.7061	20.7415	20.4432	20.4553	21.0076	20.8389	21.1089	21.1748	20.6091	20.602	20.9532	20.8969	20.86	20.622	20.8623	20.6639	20.5756	20.5111	20.0473	20.1523	19.973	20.332	19.7486	19.6515	20.4074	20.4965	19.1682	18.9191	20.8966	21.0098	+	Responders_Nonresponder	0.0084545	-0.924174	-2.87207
TTR	P02766;P02766;Q5U7I5;Q5U7I5	TTHY_HUMAN;TTHY_HUMAN;TTHY_PANTR;TTHY_PANTR	Transthyretin;Transthyretin;Transthyretin	19.2843	19.4118	20.8788	20.5817	18.3527	18.2346	19.0023	19.3519	19.724	19.975	20.3488	20.3246	20.7832	20.5644	21.8047	21.9039	21.4142	21.4978	20.8581	20.9059	21.2272	21.0371	19.7126	19.573	21.0236	20.6181	21.0287	20.7564	19.1138	19.3644	20.227	20.0727	21.9524	21.6451	22.0046	22.3074	20.8588	21.1403	21.2714	21.6229	+	Responders_Nonresponder	0.00362555	-0.955149	-3.16963
PRKAR1A	P10644;P10644-2	KAP0_HUMAN	cAMP-dependent protein kinase type I-alpha regulatory subunit	19.1094	18.9005	19.4051	19.3516	16.4525	15.5745	18.3062	18.3466	17.405	15.9376	18.9527	19.0836	19.3524	19.2988	19.9345	19.8468	19.6163	19.4779	19.3618	19.403	19.528	19.463	18.0862	17.3782	18.6173	17.7366	19.4477	19.1806	17.7121	18.0137	16.8809	18.316	17.6902	18.1277	18.9395	19.26	18.7093	19.1476	18.1027	18.1478	+	Responders_Nonresponder	0.00438344	-0.98153	-3.1166
APOA1	P02647	APOA1_HUMAN	Apolipoprotein A-I	20.4736	20.508	22.2254	22.1916	20.6322	20.7057	20.8989	20.8252	21.0299	21.1119	21.9889	21.987	22.4913	22.4807	23.4886	23.5612	22.8173	23.0413	23.0605	23.1408	22.5762	22.5565	21.8481	21.9432	21.2244	21.3418	22.6583	22.6265	20.8696	20.9864	20.8623	21.0585	22.2962	22.3022	23.0202	23.1432	21.965	21.9849	21.6996	21.7955	+	Responders_Nonresponder	0.000279289	-0.989331	-4.05773
DPYSL3	Q14117;Q14195;Q14195-2;Q14194;Q14194-2;Q14195;Q14195-2;Q14194;Q14194-2;Q16555;Q16555-2;Q14195-2;Q14195;Q14195-2;Q16555;Q16555-2	DPYL1_HUMAN;DPYL3_HUMAN;DPYL1_HUMAN;DPYL2_HUMAN;DPYL3_HUMAN;DPYL3_HUMAN;DPYL2_HUMAN;DPYL3_HUMAN	Dihydropyrimidinase-related protein 1;Dihydropyrimidinase-related protein 1;Isoform LCRMP-4 of Dihydropyrimidinase-related protein 3;Isoform LCRMP-4 of Dihydropyrimidinase-related protein 3	20.1055	20.0266	21.3487	21.5267	18.0324	18.8169	19.4098	19.4004	19.016	18.9296	21.8066	21.9474	22.0403	22.09	21.6585	21.7491	21.1103	20.9144	21.0645	21.0416	21.1892	21.1702	20.1712	20.3156	20.9401	20.7378	22.4035	22.3964	18.3478	18.7899	19.5509	19.6001	20.6179	20.4598	19.2938	19.109	19.2385	19.4978	19.4159	19.2256	+	Responders_Nonresponder	0.00451705	-1.02998	-3.01957
CYGB	Q8WWM9	CYGB_HUMAN	Cytoglobin	18.9925	18.7786	17.5735	17.6825	17.7444	17.3193	17.4116	18.0429	16.6756	17.1478	18.7909	18.7659	19.5919	19.483	19.142	19.1653	19.1234	18.8544	18.8794	18.8956	18.9328	18.6575	19.1543	17.7359	18.461	18.9039	19.5711	19.5738	17.9568	17.8467	19.0266	18.9381	20.7354	20.6237	17.4235	17.7721	18.0794	19.0232	19.5399	18.7848	+	Responders_Nonresponder	8.27902e-05	-1.04813	-4.44796
SLC4A1	P02730;P02730-2	B3AT_HUMAN	Band 3 anion transport protein	19.8726	20.0178	21.4147	21.4829	20.6774	20.668	20.1548	20.069	20.217	20.5301	21.2131	21.3542	21.1171	21.185	21.9441	22.0345	21.8629	22.0028	22.3272	22.3572	20.5618	20.6872	21.2858	21.5747	19.1847	18.9861	22.8873	22.9565	19.9724	19.8897	20.0597	20.0511	22.4296	22.4744	20.2996	20.3161	20.222	20.2137	21.3335	21.1852	+	Responders_Nonresponder	0.00019222	-1.08293	-4.13012
HBB	P02042;P68871;P02042;P68871;P69892;P69891;P02100;P68871	HBB_HUMAN;HBD_HUMAN;HBB_HUMAN;HBD_HUMAN;HBG1_HUMAN;HBG2_HUMAN;HBB_HUMAN	Hemoglobin subunit delta;Hemoglobin subunit delta;Hemoglobin subunit beta	27.0439	26.9389	28.3475	28.3224	27.7978	27.7928	27.5716	27.5978	27.0759	27.0573	28.0557	28.2324	28.4267	28.4113	28.9516	28.8315	28.6377	28.9062	29.2898	29.4589	28.242	28.3429	27.8479	27.832	26.4028	26.3073	30.0431	30.0494	27.5101	27.7293	27.0038	26.8505	30.6257	30.5446	28.4539	28.5383	28.2833	28.0706	28.7178	28.7993	+	Responders_Nonresponder	2.99351e-06	-1.33754	-5.47471
SOD3	P08294	SODE_HUMAN	Extracellular superoxide dismutase [Cu-Zn]	19.2011	19.4029	18.9388	19.4648	19.2039	19.559	18.7141	18.9784	17.5991	17.86	21.1838	21.0797	21.4729	21.3876	21.3743	21.3112	21.551	21.6444	20.4154	20.5372	20.837	20.879	20.6529	19.8259	21.3087	21.2256	21.6175	21.6194	20.5238	20.521	19.8199	20.5871	21.5113	21.5184	20.7275	20.7936	21.5046	21.4046	19.5808	19.6974	+	Responders_Nonresponder	4.2181e-05	-1.39423	-4.92246
HBD	P02042;P02042;P68871;P02042;P68871;P69892;P69891;P02100	HBD_HUMAN;HBB_HUMAN;HBD_HUMAN;HBB_HUMAN;HBD_HUMAN;HBG1_HUMAN;HBG2_HUMAN	Hemoglobin subunit delta;Hemoglobin subunit delta;Hemoglobin subunit delta	22.804	22.5332	23.9034	23.854	23.2067	23.6569	22.8611	22.8936	23.0926	23.0453	23.9342	23.8276	24.04	24.1112	24.6346	24.5443	24.2778	24.3296	25.0422	25.1812	25.7631	25.6961	23.7189	24.0652	21.9948	21.9778	25.5466	25.6656	23.3245	23.4492	22.8949	22.9007	26.4724	26.2476	24.1685	24.3104	23.7965	23.997	24.7024	24.6606	+	Responders_Nonresponder	9.07338e-07	-1.47725	-5.85455
DES	P08670;P41219;P41219-2;Q9NSB2;P05787;P05787-2;P08729;P17661;P08670;P17661;P08670;Q16352;P07197;P07197-2;P17661;P17661	DESM_HUMAN;K2C7_HUMAN;K2C8_HUMAN;PERI_HUMAN;VIME_HUMAN;DESM_HUMAN;VIME_HUMAN;AINX_HUMAN;DESM_HUMAN;VIME_HUMAN;DESM_HUMAN	Keratin, type II cytoskeletal 8;Vimentin;Vimentin;Desmin	22.2668	22.3096	21.6197	21.6772	18.4769	18.4462	20.34	20.3943	20.4148	23.2023	23.0274	23.079	23.3076	23.3175	25.0842	25.1645	23.9904	24.0874	23.3431	23.3716	25.201	25.219	22.7682	22.8614	23.5223	23.5552	25.2962	25.346	20.255	20.2642	22.889	23.1385	23.4469	23.4648	22.1803	22.1198	21.3934	21.3766	21.8765	21.9522	+	Responders_Nonresponder	0.00443932	-1.5241	-3.03262
HBA1	P69905	HBA_HUMAN	Hemoglobin subunit alpha	25.6767	25.5618	27.1278	27.1126	26.5162	26.4663	26.2747	26.1993	25.7938	25.7558	26.8976	27.0938	27.2284	27.3143	28.0138	28.0069	27.3006	27.5964	28.3374	28.5141	27.4793	27.4532	26.2823	26.5657	25.1228	25.211	29.2699	29.3091	26.2922	26.4662	25.4444	25.4524	29.3438	29.2643	27.1935	27.4649	27.2737	27.4079	27.5046	27.5448	+	Responders_Nonresponder	2.95136e-07	-1.58976	-6.20815
CKB	P06732;P12277;P12277	KCRB_HUMAN;KCRM_HUMAN;KCRB_HUMAN	Creatine kinase M-type;Creatine kinase B-type	19.3604	20.1267	23.5597	23.4857	21.8517	22.1691	23.1551	23.0606	20.9733	21.2586	24.5165	24.531	23.9408	23.9314	25.1037	25.0978	25.6614	25.6951	26.1629	26.2354	25.2944	25.2168	24.2194	24.3894	24.2562	24.1903	22.5881	22.5602	25.8988	25.9507	24.4393	24.3401	25.6971	25.6175	25.9265	25.9646	24.1362	24.0488	24.3664	24.6433	+	Responders_Nonresponder	0.0018035	-1.70733	-3.4831
CA1	P00915	CAH1_HUMAN	Carbonic anhydrase 1	20.8488	20.8047	22.3538	22.1833	21.25	21.447	21.66	21.5515	20.7881	20.8951	22.6834	22.7551	22.8787	22.8573	25.1244	25.2095	25.3541	25.4044	25.0983	25.1191	24.8323	24.8217	22.9096	22.8874	22.5239	22.4112	24.217	24.3074	20.8308	20.8512	23.4173	23.3655	24.549	24.5195	25.4903	25.5709	24.4926	24.4934	24.6891	24.6088	+	Responders_Nonresponder	0.000445376	-1.7239	-3.87292
ELP2	Q6IA86;Q6IA86-2;Q6IA86-3;Q6IA86-4;Q6IA86-5;Q6IA86-6	ELP2_HUMAN	Elongator complex protein 2	10.6478	10.6478	13.4506	10.6478	10.6478	10.6478	14.9573	10.6478	10.6478	10.6478	15.69	14.376	15.8195	15.1759	14.172	15.323	10.6478	10.6478	10.6478	10.6478	15.1827	14.8973	10.6478	10.6478	10.6478	10.6478	14.8178	14.8236	10.6478	10.6478	10.6478	10.6478	10.6478	10.6478	10.6478	10.6478	13.4758	10.6478	10.6478	10.6478	+	Responders_Nonresponder	0.00352397	-1.72431	-3.14215
ISG15	P05161	ISG15_HUMAN	Ubiquitin-like protein ISG15	18.1411	17.968	19.0287	18.2288	18.3091	18.1984	17.515	16.8834	10.6478	15.6195	19.4115	19.4887	18.2175	18.2296	18.4345	18.3133	17.776	18.5984	18.9217	18.8099	18.727	18.8427	17.2453	16.8358	18.1735	18.3226	19.8881	19.8853	21.2819	21.5671	16.8238	18.4266	19.623	19.6903	17.1293	18.318	18.9871	19.2518	19.1501	18.2783	+	Responders_Nonresponder	0.00087109	-1.83033	-3.80039
MCRIP2	Q9BUT9;Q9BUT9-2	MCRI2_HUMAN	MAPK regulated corepressor interacting protein 2	10.6478	10.6478	10.6478	14.8877	15.6552	15.3388	10.6478	10.6478	10.6478	10.6478	16.9956	15.9677	14.8028	14.511	12.4836	14.1649	10.6478	10.6478	14.1112	10.6478	13.7193	15.0941	10.6478	10.6478	10.6478	10.6478	15.4133	15.11	13.6439	10.6478	10.6478	10.6478	10.6478	10.6478	12.6646	10.6478	16.359	16.7956	10.6478	10.6478	+	Responders_Nonresponder	0.00769359	-1.84555	-2.81523
TERF2IP	Q9NYB0	TE2IP_HUMAN	Telomeric repeat-binding factor 2-interacting protein 1	10.6478	10.6478	14.5612	10.6478	10.6478	10.6478	10.6478	10.6478	10.6478	10.6478	15.7653	15.2288	16.2742	16.2221	14.831	15.5753	10.6478	10.6478	10.6478	10.6478	13.3733	14.9987	10.6478	10.6478	10.6478	10.6478	12.1886	10.6478	13.0938	10.6478	10.6478	10.6478	10.6478	10.6478	10.6478	10.6478	13.1325	13.872	10.6478	10.6478	+	Responders_Nonresponder	0.000977305	-1.90904	-3.66535
ALG11	Q2TAA5	ALG11_HUMAN	GDP-Man:Man(3)GlcNAc(2)-PP-Dol alpha-1,2-mannosyltransferase	15.8606	10.6478	10.6478	10.6478	15.4394	14.9924	10.6478	10.6478	10.6478	10.6478	14.8516	15.0441	15.7337	15.5368	15.3712	15.2025	15.4066	15.2535	15.5543	16.2605	15.4709	14.9488	10.6478	10.6478	10.6478	10.6478	10.6478	10.6478	10.6478	10.6478	10.6478	10.6478	10.6478	10.6478	10.6478	10.6478	14.2097	10.6478	10.6478	10.6478	+	Responders_Nonresponder	0.00573133	-1.94933	-2.92869
FABP1	P07148;Q9NQV6-6;P07148	FABPL_HUMAN;FABPL_HUMAN;PRD10_HUMAN	Fatty acid-binding protein, liver;Fatty acid-binding protein, liver	25.4627	25.5169	22.8465	22.7456	25.1491	25.1475	22.2318	22.4577	20.3553	20.4021	25.6847	25.7454	25.2211	25.3247	25.7475	25.7117	26.1657	26.2664	26.7783	26.7051	25.8259	25.7721	24.8086	24.9905	23.5441	23.61	26.0769	25.9812	24.5167	24.3478	23.7592	23.7378	26.0228	25.9177	26.0533	25.9051	26.4564	26.3701	25.4542	25.5839	+	Responders_Nonresponder	0.000152804	-1.98546	-4.63708
PACS1	Q6VY07;Q6VY07-2	PACS1_HUMAN	Phosphofurin acidic cluster sorting protein 1	15.2789	15.3313	16.1241	14.7555	10.6478	10.6478	10.6478	14.5606	10.6478	10.6478	15.7676	15.8273	16.4945	16.2844	16.116	15.4354	14.9733	15.3836	14.9747	14.6775	14.7543	15.0997	10.6478	10.6478	10.6478	10.6478	15.6881	15.3542	15.2898	15.3627	10.6478	10.6478	10.6478	10.6478	15.0119	10.6478	10.6478	10.6478	10.6478	10.6478	+	Responders_Nonresponder	0.00775622	-1.99563	-2.8175
IFI30	P13284	GILT_HUMAN	Gamma-interferon-inducible lysosomal thiol reductase	10.6478	10.6478	15.5788	15.567	10.6478	10.6478	10.6478	10.6478	10.6478	10.6478	16.8504	16.5771	17.2291	17.5901	14.9827	12.4874	10.6478	10.6478	10.6478	10.6478	16.5039	16.4517	10.6478	10.6478	10.6478	10.6478	15.4951	16.0175	10.6478	10.6478	10.6478	10.6478	10.6478	10.6478	10.6478	10.6478	13.8799	10.6478	10.6478	10.6478	+	Responders_Nonresponder	0.00725483	-2.04091	-2.85669
STAP2	Q9UGK3;Q9UGK3-2	STAP2_HUMAN	Signal-transducing adaptor protein 2	10.6478	10.6478	10.6478	10.6478	10.6478	10.6478	10.6478	10.6478	10.6478	10.6478	15.7284	14.4524	15.4358	14.323	15.7609	15.1235	16.197	16.6482	15.7681	10.6478	15.7241	15.7825	10.6478	10.6478	10.6478	10.6478	10.6478	10.6478	10.6478	10.6478	10.6478	10.6478	10.6478	10.6478	16.2615	16.3944	10.6478	15.6446	10.6478	10.6478	+	Responders_Nonresponder	0.00554152	-2.04227	-2.94358
CD248	Q9HCU0	CD248_HUMAN	Endosialin	10.6478	10.6478	16.1322	15.3065	10.6478	14.9971	10.6478	10.6478	10.6478	10.6478	15.7547	16.1981	15.5452	15.3208	15.7277	15.1988	14.9843	15.5597	10.6478	10.6478	14.703	14.4478	10.6478	10.6478	14.9277	10.6478	16.9221	16.9342	10.6478	14.7558	10.6478	10.6478	15.1339	10.6478	10.6478	10.6478	10.6478	10.6478	10.6478	10.6478	+	Responders_Nonresponder	0.00629777	-2.05331	-2.89219
ARHGAP27	Q6ZUM4;Q6ZUM4-2;Q6ZUM4-3	RHG27_HUMAN	Rho GTPase-activating protein 27	10.6478	19.6109	10.6478	10.6478	10.6478	10.6478	10.6478	10.6478	10.6478	10.6478	10.6478	15.8322	15.9362	15.6672	14.7188	16.0173	16.4274	15.5572	10.6478	16.6922	17.1202	16.761	10.6478	10.6478	10.6478	10.6478	10.6478	10.6478	10.6478	13.3657	10.6478	10.6478	10.6478	10.6478	10.6478	10.6478	10.6478	10.6478	10.6478	10.6478	+	Responders_Nonresponder	0.0097988	-2.09157	-2.72008
C17orf75	Q9HAS0	NJMU_HUMAN	Protein Njmu-R1	10.6478	10.6478	10.6478	15.1775	10.6478	10.6478	16.6999	13.9328	10.6478	10.6478	16.4926	15.4048	16.4241	16.4171	16.4466	16.7144	10.6478	10.6478	10.6478	10.6478	16.4003	16.1694	10.6478	10.6478	10.6478	10.6478	15.7165	15.3372	14.1805	10.6478	10.6478	10.6478	10.6478	10.6478	10.6478	10.6478	15.3469	10.6478	10.6478	10.6478	+	Responders_Nonresponder	0.00631874	-2.10583	-2.89686
METTL2B	Q6P1Q9;Q6P1Q9-2	MET2B_HUMAN	tRNA N(3)-methylcytidine methyltransferase METTL2B	14.0417	15.7049	10.6478	10.6478	10.6478	10.6478	15.1337	14.7779	10.6478	10.6478	14.8238	14.2884	14.7997	15.2936	15.2478	14.7685	10.6478	10.6478	13.4269	15.5121	15.928	16.0233	10.6478	10.6478	10.6478	10.6478	14.4117	10.6478	15.16	14.3482	10.6478	10.6478	10.6478	10.6478	10.6478	10.6478	16.8637	16.2793	10.6478	10.6478	+	Responders_Nonresponder	0.00236558	-2.1181	-3.25816
NKIRAS2	Q9NYR9;Q9NYR9-2;Q9NYR9-3	KBRS2_HUMAN	NF-kappa-B inhibitor-interacting Ras-like protein 2	10.6478	10.6478	10.6478	10.6478	10.6478	10.6478	16.4333	14.3174	10.6478	10.6478	16.0123	15.6615	10.6478	15.4671	16.2091	16.1363	10.6478	10.6478	10.6478	10.6478	15.8487	10.6478	10.6478	10.6478	10.6478	10.6478	14.9012	15.7637	16.4043	16.1607	10.6478	10.6478	10.6478	10.6478	10.6478	10.6478	10.6478	17.0247	10.6478	10.6478	+	Responders_Nonresponder	0.0040779	-2.13217	-3.0779
MYO15B	Q96JP2	MY15B_HUMAN	Unconventional myosin-XVB	10.6478	10.6478	10.6478	10.6478	10.6478	10.6478	10.6478	10.6478	10.6478	10.6478	10.6478	10.6478	16.8214	14.2286	16.0719	15.5932	15.8201	15.329	13.5566	13.6446	16.1382	15.4598	10.6478	10.6478	10.6478	10.6478	10.6478	10.6478	14.0357	14.3838	10.6478	10.6478	10.6478	10.6478	13.8448	15.674	14.3469	10.6478	10.6478	10.6478	+	Responders_Nonresponder	0.00101853	-2.13444	-3.58778
NEDD4L	Q96PU5;Q96PU5-2;Q96PU5-3;Q96PU5-4;Q96PU5-5;Q96PU5-6;Q96PU5-7;Q96PU5-9	NED4L_HUMAN	E3 ubiquitin-protein ligase NEDD4-like	10.6478	10.6478	10.6478	10.6478	10.6478	10.6478	10.6478	10.6478	10.6478	10.6478	15.1884	12.7443	15.2561	10.6478	17.0036	16.9152	15.3136	16.2702	17.0601	14.2571	16.9494	16.7872	10.6478	10.6478	15.6215	10.6478	12.3319	10.6478	10.6478	10.6478	10.6478	10.6478	10.6478	10.6478	15.9767	10.6478	13.062	10.6478	10.6478	10.6478	+	Responders_Nonresponder	0.00332729	-2.18753	-3.14678
RNF170	Q96K19;Q96K19-2;Q96K19-3;Q96K19-5	RN170_HUMAN	E3 ubiquitin-protein ligase RNF170	10.6478	10.6478	10.6478	10.6478	14.4704	10.6478	16.1875	16.8528	10.6478	10.6478	15.7368	15.8459	15.9981	15.8953	15.3613	15.8323	14.8772	10.6478	14.7481	15.3328	15.782	14.745	10.6478	14.2152	15.0352	10.6478	14.613	14.7581	16.3752	16.2868	15.6637	10.6478	10.6478	10.6478	10.6478	10.6478	15.698	16.1984	10.6478	10.6478	+	Responders_Nonresponder	0.00464859	-2.19054	-3.02475
TTC39B	Q5VTQ0;Q5VTQ0-2;Q5VTQ0-3;Q5VTQ0-4;Q5VTQ0-5;Q5VTQ0-6	TT39B_HUMAN	Tetratricopeptide repeat protein 39B	10.6478	14.2603	10.6478	10.6478	10.6478	15.0884	15.5959	16.0356	10.6478	10.6478	15.4158	15.6229	16.8969	17.2324	16.0355	15.5769	14.617	10.6478	10.6478	13.6058	15.2861	15.0034	10.6478	10.6478	10.6478	10.6478	10.6478	15.9281	17.4861	17.2836	10.6478	10.6478	10.6478	10.6478	10.6478	10.6478	10.6478	13.9665	10.6478	10.6478	+	Responders_Nonresponder	0.004979	-2.20056	-2.9832
ARHGAP25	P42331;P42331-2;P42331-3;P42331-4;P42331-5;P42331-6	RHG25_HUMAN	Isoform 2 of Rho GTPase-activating protein 25	10.6478	10.6478	10.6478	10.6478	10.6478	17.0556	10.6478	10.6478	10.6478	10.6478	17.1119	14.2828	17.4421	17.2094	16.8913	17.2818	15.8927	10.6478	10.6478	10.6478	15.5767	10.6478	10.6478	10.6478	10.6478	10.6478	10.6478	17.0279	10.6478	10.6478	10.6478	10.6478	10.6478	10.6478	15.9643	10.6478	15.844	16.3682	10.6478	10.6478	+	Responders_Nonresponder	0.00719874	-2.24878	-2.8505
TCF25	Q9BQ70	TCF25_HUMAN	Transcription factor 25	13.4806	10.6478	10.6478	10.6478	10.6478	10.6478	15.1516	14.884	10.6478	10.6478	16.7217	16.258	16.2185	15.4729	15.5138	14.9857	16.7058	10.6478	14.4014	10.6478	16.1686	16.0239	10.6478	10.6478	10.6478	10.6478	15.0702	16.2779	13.2095	10.6478	10.6478	10.6478	10.6478	10.6478	10.6478	16.0093	16.2747	10.6478	10.6478	10.6478	+	Responders_Nonresponder	0.00285372	-2.25164	-3.19265
RMND1	Q9NWS8;Q9NWS8-2	RMND1_HUMAN	Required for meiotic nuclear division protein 1 homolog	10.6478	10.6478	10.6478	10.6478	10.6478	10.6478	10.6478	10.6478	10.6478	10.6478	15.0926	14.321	15.7615	16.5194	14.9602	14.7958	10.6478	10.6478	10.6478	10.6478	12.3901	13.3248	10.6478	10.6478	10.6478	10.6478	14.7827	14.0551	14.316	11.418	10.6478	10.6478	10.6478	10.6478	10.6478	10.6478	13.8204	13.1823	10.6478	10.6478	+	Responders_Nonresponder	3.7132e-05	-2.25776	-5.20344
KLKB1	P03952	KLKB1_HUMAN	Plasma kallikrein	10.6478	10.6478	16.5633	17.3959	10.6478	10.6478	10.6478	10.6478	10.6478	10.6478	15.665	10.6478	16.101	15.5694	17.201	17.3181	16.7162	14.7182	15.5866	16.8034	15.3081	16.4606	10.6478	10.6478	10.6478	10.6478	17.0999	16.1642	10.6478	10.6478	10.6478	10.6478	10.6478	10.6478	16.4767	10.6478	10.6478	10.6478	10.6478	10.6478	+	Responders_Nonresponder	0.0095735	-2.25855	-2.72888
MFAP2	P55001;P55001-2;P55001-3	MFAP2_HUMAN	Microfibrillar-associated protein 2	10.6478	10.6478	10.6478	14.3214	10.6478	10.6478	10.6478	15.1465	10.6478	10.6478	17.1297	17.2782	17.6083	17.8086	16.9918	16.2344	14.9642	10.6478	10.6478	10.6478	16.0825	16.5233	10.6478	10.6478	14.8158	13.8094	17.7657	17.138	10.6478	10.6478	10.6478	10.6478	13.4329	15.8146	16.7962	10.6478	10.6478	10.6478	10.6478	10.6478	+	Responders_Nonresponder	0.00899309	-2.26769	-2.75895
MEN1	O00255;O00255-2;O00255-3	MEN1_HUMAN	Menin	14.6251	10.6478	17.0295	14.6285	10.6478	14.4628	16.388	14.1747	10.6478	10.6478	16.3224	16.3363	17.6716	17.5471	17.0056	16.1844	10.6478	10.6478	10.6478	15.5001	15.8954	16.1301	10.6478	10.6478	10.6478	10.6478	16.8249	16.6703	17.2251	16.2128	10.6478	10.6478	10.6478	10.6478	10.6478	10.6478	10.6478	16.9725	10.6478	10.6478	+	Responders_Nonresponder	0.00993048	-2.26881	-2.71465
NCBP2AS2	Q69YL0	NCAS2_HUMAN	Protein NCBP2AS2	10.6478	14.3719	14.7818	16.8425	10.6478	10.6478	18.2376	18.0594	10.6478	15.9928	17.9982	17.5685	17.8194	18.2281	17.8475	17.5379	16.8988	17.3602	18.958	18.9906	18.9243	18.9711	17.7597	17.7791	18.393	18.6098	18.1838	18.5619	18.4192	18.7398	18.6385	18.6629	18.9014	18.6758	19.1368	18.9884	19.8192	19.6378	16.873	18.156	+	Responders_Nonresponder	0.00942229	-2.27441	-2.89409
ANKRD13A	Q8IZ07	AN13A_HUMAN	Ankyrin repeat domain-containing protein 13A	10.6478	10.6478	14.3322	10.6478	10.6478	10.6478	10.6478	10.6478	10.6478	10.6478	15.041	15.6178	16.5297	16.1973	14.8392	16.3534	10.6478	13.625	10.6478	14.5508	14.8905	15.6464	10.6478	10.6478	10.6478	10.6478	15.0471	14.1546	10.6478	10.6478	10.6478	10.6478	10.6478	10.6478	10.6478	10.6478	10.6478	10.6478	10.6478	10.6478	+	Responders_Nonresponder	0.00031225	-2.28255	-4.12429
TRIM2	Q9C040;Q9C040-2	TRIM2_HUMAN	Tripartite motif-containing protein 2	13.5489	13.9402	15.6211	10.6478	10.6478	10.6478	16.1536	16.0058	10.6478	10.6478	15.43	15.6435	16.7425	16.8015	16.9781	15.9757	10.6478	14.3836	16.0882	16.6828	17.1258	17.0256	10.6478	10.6478	10.6478	15.0063	16.2489	15.9491	14.2312	10.6478	10.6478	10.6478	10.6478	10.6478	10.6478	15.5124	16.8293	16.8212	10.6478	10.6478	+	Responders_Nonresponder	0.00583489	-2.2906	-2.92254
MTIF3	Q9H2K0	IF3M_HUMAN	Translation initiation factor IF-3, mitochondrial	10.6478	10.6478	10.6478	10.6478	10.6478	10.6478	15.7254	10.6478	15.4572	10.6478	10.6478	15.0456	10.6478	15.7711	14.9661	15.6707	10.6478	10.6478	10.6478	16.2784	16.4788	16.6861	10.6478	10.6478	10.6478	10.6478	10.6478	16.5545	10.6478	17.048	10.6478	10.6478	10.6478	10.6478	10.6478	10.6478	17.4703	17.6909	10.6478	10.6478	+	Responders_Nonresponder	0.00383949	-2.29321	-3.10792
SNTB2	Q13425;Q13424;Q13424-2;Q13884;Q13884-2;Q13425;Q13425-2	SNTB2_HUMAN;SNTB1_HUMAN;SNTB2_HUMAN	Beta-2-syntrophin;Beta-2-syntrophin	18.2636	18.3279	18.2054	18.4406	10.6478	10.6478	17.9694	18.2292	10.6478	17.7635	19.3999	19.39	20.0828	19.9647	19.8914	19.8582	19.0827	19.0853	18.4104	18.6039	19.6445	19.5326	16.9615	18.3475	19.0856	18.7865	19.5895	19.1832	17.3935	17.8295	10.6478	18.3687	18.7127	18.5223	17.5486	17.6051	17.3607	17.7892	16.8723	16.7663	+	Responders_Nonresponder	0.00900244	-2.29926	-2.89523
EFNA1	P20827;P20827-2	EFNA1_HUMAN	Ephrin-A1	10.6478	10.6478	15.4244	16.408	10.6478	17.1366	15.4191	10.6478	10.6478	10.6478	16.2927	16.0971	17.1044	16.6929	15.6816	15.9447	16.169	10.6478	16.5962	16.5479	15.2638	15.8105	10.6478	10.6478	10.6478	10.6478	10.6478	10.6478	18.1031	17.2875	10.6478	15.321	10.6478	14.6132	10.6478	10.6478	14.522	10.6478	10.6478	10.6478	+	Responders_Nonresponder	0.00832215	-2.3026	-2.78548
TMEM30A	Q9NV96;Q9NV96-2;Q9NV96-3;Q3MIR4;Q9NV96	CC50A_HUMAN;CC50B_HUMAN;CC50A_HUMAN	Cell cycle control protein 50B;Cell cycle control protein 50A	10.6478	10.6478	10.6478	16.1659	10.6478	10.6478	10.6478	10.6478	10.6478	10.6478	10.6478	14.6834	10.6478	14.9027	15.3881	15.5466	12.8517	10.6478	10.6478	15.1514	15.59	16.2408	10.6478	10.6478	10.6478	10.6478	15.0617	14.9746	15.8241	15.7363	10.6478	10.6478	10.6478	10.6478	11.9976	10.6478	13.872	12.8039	10.6478	10.6478	+	Responders_Nonresponder	0.000260227	-2.32564	-4.06563
VPS26C	O14972;O14972-2	VP26C_HUMAN	Vacuolar protein sorting-associated protein 26C	15.7693	10.6478	14.6998	10.6478	10.6478	10.6478	10.6478	10.6478	10.6478	10.6478	16.3353	16.1817	16.209	16.8003	16.7943	16.7498	13.1426	10.6478	15.9565	10.6478	16.2572	16.149	10.6478	10.6478	10.6478	15.7329	15.2891	15.6028	10.6478	10.6478	10.6478	10.6478	15.6546	10.6478	10.6478	10.6478	10.6478	10.6478	10.6478	10.6478	+	Responders_Nonresponder	0.00287848	-2.33062	-3.19455
MINPP1	Q9UNW1;Q9UNW1-4	MINP1_HUMAN	Multiple inositol polyphosphate phosphatase 1	10.6478	10.6478	10.6478	15.401	10.6478	10.6478	16.0778	10.6478	16.8872	10.6478	10.6478	15.7617	17.2174	18.1051	17.4449	17.5185	10.6478	15.7815	10.6478	10.6478	16.285	15.6707	10.6478	10.6478	16.1009	10.6478	10.6478	16.2502	17.3007	16.7481	10.6478	10.6478	10.6478	10.6478	10.6478	10.6478	16.1771	10.6478	16.2424	10.6478	+	Responders_Nonresponder	0.00993456	-2.33386	-2.71472
ADAMTS4	O75173;O75173-2	ATS4_HUMAN	A disintegrin and metalloproteinase with thrombospondin motifs 4	10.6478	16.1927	17.6011	10.6478	10.6478	10.6478	10.6478	10.6478	10.6478	10.6478	16.8429	15.7837	18.0272	18.2122	17.9857	17.1408	10.6478	16.2869	15.4728	10.6478	10.6478	10.6478	10.6478	10.6478	10.6478	10.6478	10.6478	18.9106	10.6478	10.6478	10.6478	10.6478	10.6478	10.6478	10.6478	10.6478	14.6428	14.6582	10.6478	10.6478	+	Responders_Nonresponder	0.00886997	-2.34374	-2.7686
BCL2L13	Q9BXK5;Q9BXK5-2	B2L13_HUMAN	Bcl-2-like protein 13	16.3366	15.9416	10.6478	10.6478	10.6478	10.6478	13.5865	10.6478	10.6478	10.6478	17.0028	10.6478	17.0044	17.3235	16.7405	17.0295	16.1434	15.6389	10.6478	17.0134	16.5774	18.0805	16.9253	10.6478	10.6478	10.6478	10.6478	10.6478	15.8532	10.6478	10.6478	10.6478	10.6478	10.6478	14.0772	10.6478	17.3592	17.4629	10.6478	10.6478	+	Responders_Nonresponder	0.00961856	-2.36042	-2.72893
MARS2	Q96GW9	SYMM_HUMAN	Methionine--tRNA ligase, mitochondrial	10.6478	10.6478	10.6478	15.8315	17.1608	17.5349	10.6478	14.5492	15.505	15.8193	17.5042	17.1338	16.97	16.5205	16.7823	16.2053	15.4662	10.6478	16.2774	16.5483	17.4184	17.4547	10.6478	10.6478	15.9105	10.6478	16.0257	10.6478	16.8416	16.206	10.6478	10.6478	10.6478	10.6478	13.736	10.6478	16.7415	16.492	10.6478	16.3365	+	Responders_Nonresponder	0.00874721	-2.36209	-2.77375
NEU1	Q99519	NEUR1_HUMAN	Sialidase-1	19.5413	10.6478	18.5337	17.594	17.4884	10.6478	10.6478	14.5717	19.0628	19.5829	18.8201	18.5715	19.6719	19.7634	19.0721	18.7694	19.0563	19.0122	19.2355	19.1195	19.4483	19.4039	19.2221	19.1007	18.7846	19.0301	19.5776	19.929	22.0409	22.0874	18.4215	18.9351	19.4661	19.4174	19.4959	19.7212	19.559	19.0418	20.5111	20.6974	+	Responders_Nonresponder	0.00769378	-2.3693	-2.97509
TMA16	Q96EY4	TMA16_HUMAN	Translation machinery-associated protein 16	10.6478	10.6478	10.6478	10.6478	10.6478	15.2294	10.6478	16.0707	10.6478	15.4333	16.9884	16.7252	17.9919	17.099	10.6478	10.6478	16.4779	10.6478	10.6478	10.6478	17.2095	16.7319	10.6478	10.6478	10.6478	10.6478	10.6478	17.4134	10.6478	10.6478	10.6478	14.7714	14.8775	17.5051	10.6478	10.6478	17.3176	16.7048	10.6478	10.6478	+	Responders_Nonresponder	0.00786006	-2.37055	-2.81585
CUL5	Q93034	CUL5_HUMAN	Cullin-5	16.7003	15.6673	10.6478	15.397	10.6478	10.6478	10.6478	15.645	10.6478	10.6478	16.6958	16.6636	16.9422	16.6891	17.1795	15.4065	10.6478	10.6478	16.4647	16.1299	16.8342	16.3171	10.6478	10.6478	15.3925	10.6478	16.5736	15.8028	15.6447	16.1874	10.6478	10.6478	10.6478	10.6478	15.9292	13.207	15.6361	18.4004	10.6478	10.6478	+	Responders_Nonresponder	0.00636456	-2.38073	-2.8902
MIA3	Q5JRA6;Q5JRA6-2;Q5JRA6-3	TGO1_HUMAN	Transport and Golgi organization protein 1 homolog	10.6478	16.2916	10.6478	10.6478	10.6478	10.6478	16.41	15.6961	10.6478	10.6478	17.0145	16.5759	15.6702	16.5055	16.7411	16.6472	10.6478	15.7912	16.6366	16.6309	16.3884	16.0768	10.6478	10.6478	10.6478	10.6478	16.8264	10.6478	10.6478	10.6478	10.6478	14.3905	14.3238	10.6478	16.1887	10.6478	16.3805	15.3604	10.6478	10.6478	+	Responders_Nonresponder	0.00568341	-2.38159	-2.9327
FAM114A1	Q8IWE2;Q8IWE2-2	NXP20_HUMAN	Protein NOXP20	17.0957	16.3726	10.6478	10.6478	10.6478	10.6478	15.5451	14.9862	10.6478	10.6478	16.3167	15.6275	16.3504	15.8653	16.744	17.5459	17.176	15.874	15.9609	16.3334	17.1393	16.8322	10.6478	10.6478	10.6478	10.6478	16.2849	16.0685	10.6478	10.6478	10.6478	10.6478	10.6478	10.6478	16.2376	10.6478	15.0097	10.6478	10.6478	10.6478	+	Responders_Nonresponder	0.00713878	-2.38246	-2.84582
SPATS2L	Q9NUQ6;Q9NUQ6-2;Q9NUQ6-3;Q9NUQ6-4	SPS2L_HUMAN	Isoform 2 of SPATS2-like protein	17.9756	18.0922	17.1421	17.6105	17.8792	17.8489	17.7795	18.1162	10.6478	10.6478	18.202	18.139	17.8211	18.0442	17.5955	17.8355	17.9177	17.8841	17.3669	17.9039	17.2324	17.6725	10.6478	10.6478	10.6478	16.1566	18.1509	17.6969	18.6684	18.8903	10.6478	15.0241	17.5277	16.242	18.5609	18.3437	17.2556	17.2827	16.5256	15.966	+	Responders_Nonresponder	0.0097315	-2.38287	-2.88794
APOA2	P02652	APOA2_HUMAN	Apolipoprotein A-II	16.2766	16.4906	17.5937	17.4049	16.6353	10.6478	17.0122	16.7329	10.6478	10.6478	17.6218	17.9627	18.224	18.3401	19.3004	19.5463	19.3342	19.0937	18.7333	18.6604	19.0432	18.9857	18.8163	18.0318	17.2678	17.0077	18.8443	18.6558	15.5955	16.6817	10.6478	15.3186	18.4336	18.2808	19.1008	19.264	17.5021	17.3402	17.5419	17.921	+	Responders_Nonresponder	0.00434576	-2.39291	-3.22085
HLA-DRB1	P01911;P01911;P04440;P01911;P13762;P01911;P79483;P01911;Q30154	DRB1_HUMAN;DPB1_HUMAN;DRB1_HUMAN;DRB1_HUMAN;DRB4_HUMAN;DRB1_HUMAN;DRB3_HUMAN;DRB1_HUMAN;DRB5_HUMAN	HLA class II histocompatibility antigen, DRB1 beta chain;HLA class II histocompatibility antigen, DRB1 beta chain;HLA class II histocompatibility antigen, DRB1 beta chain;HLA class II histocompatibility antigen, DRB1 beta chain;HLA class II histocompatibility antigen, DRB1 beta chain	18.8759	19.3296	20.597	20.7279	18.4023	18.7045	18.0217	18.2364	19.1342	19.4074	18.3536	19.3971	22.1138	21.951	21.2628	21.188	20.9752	20.8745	21.1297	21.0084	21.4078	21.2898	21.2079	21.7417	10.6478	10.6478	21.3929	21.4366	21.6691	21.7041	20.5361	20.0875	21.3474	20.8161	19.1414	20.0892	21.4442	21.5803	20.2989	20.5515	+	Responders_Nonresponder	0.00449895	-2.41331	-3.21975
DAB2	P98082;P98082-2;P98082-3	DAB2_HUMAN	Disabled homolog 2	17.8175	17.7184	10.6478	16.5465	10.6478	10.6478	16.6394	16.8869	16.0059	10.6478	18.1079	17.5548	18.2825	18.6278	17.692	17.7314	17.746	17.256	17.2646	16.6002	17.0407	17.8583	10.6478	16.2377	18.1464	17.2093	18.9638	18.9267	17.9791	18.4349	10.6478	17.3246	16.7207	10.6478	17.3912	17.2964	17.5346	17.4663	16.6872	17.108	+	Responders_Nonresponder	0.00721215	-2.42377	-2.93255
CAMK1D	Q8IU85;Q8IU85-2	KCC1D_HUMAN	Calcium/calmodulin-dependent protein kinase type 1D	10.6478	10.6478	10.6478	10.6478	10.6478	10.6478	10.6478	10.6478	10.6478	10.6478	15.2307	14.3716	16.6867	15.157	16.4531	15.9027	16.7872	10.6478	15.8921	15.4864	14.6151	16.1583	10.6478	10.6478	10.6478	10.6478	10.6478	10.6478	10.6478	10.6478	10.6478	15.3548	10.6478	10.6478	10.6478	10.6478	14.3798	10.6478	10.6478	10.6478	+	Responders_Nonresponder	0.000411257	-2.4361	-3.97958
CENPB	P07199	CENPB_HUMAN	Major centromere autoantigen B	10.6478	10.6478	10.6478	10.6478	10.6478	10.6478	16.606	10.6478	10.6478	10.6478	16.8614	16.3503	16.8764	15.9325	15.9364	10.6478	10.6478	10.6478	10.6478	10.6478	10.6478	15.853	10.6478	10.6478	10.6478	10.6478	17.4433	16.0548	17.04	14.3854	10.6478	10.6478	10.6478	10.6478	10.6478	10.6478	10.6478	15.481	10.6478	10.6478	+	Responders_Nonresponder	0.00146776	-2.44575	-3.48523
SUN1	O94901;O94901-5;O94901-6;O94901-8;O94901-9	SUN1_HUMAN	SUN domain-containing protein 1	17.1662	15.9381	14.9246	15.4922	16.6819	16.9457	15.9364	14.9153	10.6478	10.6478	16.923	16.5093	16.5205	16.7393	15.591	15.8875	10.6478	13.4337	10.6478	19.2026	16.2907	15.2896	10.6478	10.6478	10.6478	10.6478	17.7063	17.6191	14.0658	15.9782	10.6478	10.6478	18.4437	21.1485	10.6478	10.6478	14.8953	15.5924	10.6478	10.6478	+	Responders_Nonresponder	0.00967611	-2.44741	-2.72953
FARS2	O95363	SYFM_HUMAN	Phenylalanine--tRNA ligase, mitochondrial	16.0786	16.5678	10.6478	14.5612	10.6478	10.6478	10.6478	10.6478	10.6478	10.6478	16.2648	16.6636	16.2218	16.2359	16.4777	16.6599	10.6478	10.6478	15.0065	14.328	15.6402	16.0808	10.6478	10.6478	10.6478	10.6478	10.6478	10.6478	15.8873	14.6601	10.6478	10.6478	10.6478	10.6478	10.6478	10.6478	15.5528	16.1006	10.6478	10.6478	+	Responders_Nonresponder	0.00172967	-2.45702	-3.3726
SH3YL1	Q96HL8;Q96HL8-2;Q96HL8-5	SH3Y1_HUMAN	SH3 domain-containing YSC84-like protein 1	10.6478	10.6478	10.6478	10.6478	16.3158	10.6478	10.6478	10.6478	10.6478	10.6478	16.3694	16.4471	15.9212	15.8894	15.3245	16.2159	15.3712	15.4468	18.1371	17.5068	17.1877	17.1434	10.6478	10.6478	17.4623	10.6478	10.6478	15.6367	16.3307	10.6478	10.6478	10.6478	10.6478	10.6478	17.4617	16.45	15.7586	10.6478	10.6478	10.6478	+	Responders_Nonresponder	0.00737093	-2.46789	-2.83619
MTERF4	Q7Z6M4	MTEF4_HUMAN	Transcription termination factor 4, mitochondrial	10.6478	10.6478	15.1745	10.6478	10.6478	10.6478	10.6478	10.6478	10.6478	10.6478	15.7832	15.8025	16.2203	15.5463	17.2994	14.1665	10.6478	10.6478	10.6478	10.6478	16.4524	16.6489	10.6478	10.6478	10.6478	10.6478	10.6478	10.6478	16.7673	16.9057	10.6478	10.6478	10.6478	10.6478	10.6478	10.6478	15.432	10.6478	10.6478	10.6478	+	Responders_Nonresponder	0.000811472	-2.47119	-3.75629
APOC1	P02654	APOC1_HUMAN	Apolipoprotein C-I	10.6478	10.6478	18.9171	19	10.6478	10.6478	13.9789	10.6478	10.6478	10.6478	10.6478	10.6478	16.337	16.3807	17.7174	17.8154	16.5737	10.6478	16.5681	15.5312	15.4153	16.0492	10.6478	10.6478	10.6478	10.6478	17.2502	17.6644	15.1619	10.6478	10.6478	10.6478	10.6478	15.4302	10.6478	15.7086	15.1249	15.6449	10.6478	10.6478	+	Responders_Nonresponder	0.00958901	-2.47161	-2.73575
NDUFAF5	Q5TEU4;Q5TEU4-2	NDUF5_HUMAN	Arginine-hydroxylase NDUFAF5, mitochondrial	16.7898	17.8694	10.6478	15.0014	17.6451	17.2832	17.1854	17.9921	10.6478	17.7972	18.0417	17.1239	17.6465	18.2056	17.4778	17.3207	17.8434	17.8418	17.7907	18.1966	17.8458	17.8559	10.6478	16.234	17.1647	10.6478	17.692	17.1006	18.2912	18.6229	10.6478	17.3561	16.7108	10.6478	10.6478	15.7904	17.7291	18.0633	17.1858	16.7015	+	Responders_Nonresponder	0.00602092	-2.47206	-3.0151
MINDY1	Q8N5J2;Q8N5J2-2;Q8N5J2-3;Q8N5J2-4	MINY1_HUMAN	Ubiquitin carboxyl-terminal hydrolase MINDY-1	10.6478	15.627	10.6478	10.6478	15.6755	10.6478	10.6478	10.6478	14.5536	10.6478	17.1264	16.1631	16.464	15.1449	17.3218	17.4068	18.2934	18.1683	17.5963	17.1362	17.4333	17.2628	16.9079	16.0634	15.9015	10.6478	17.5765	16.8088	14.9917	10.6478	10.6478	10.6478	10.6478	10.6478	16.6346	16.7106	16.798	16.1645	10.6478	10.6478	+	Responders_Nonresponder	0.00847777	-2.47369	-2.78261
GFER	P55789;P55789-2	ALR_HUMAN	FAD-linked sulfhydryl oxidase ALR	17.309	18.242	10.6478	10.6478	10.6478	10.6478	10.6478	10.6478	10.6478	10.6478	16.8029	16.399	16.623	17.04	16.5331	16.881	10.6478	10.6478	15.2272	16.9673	17.6029	16.3855	10.6478	10.6478	10.6478	10.6478	10.6478	16.3473	10.6478	10.6478	10.6478	10.6478	10.6478	10.6478	10.6478	10.6478	16.8564	10.6478	10.6478	10.6478	+	Responders_Nonresponder	0.00616093	-2.47584	-2.90173
APOL1	O14791;O14791-2;O14791-3	APOL1_HUMAN	Apolipoprotein L1	16.5959	15.4361	17.6988	17.6448	10.6478	10.6478	16.5643	15.7531	10.6478	10.6478	17.3057	17.5697	17.5631	17.1936	19.7824	19.6523	18.4099	18.6546	17.9944	17.5679	16.5724	16.5915	16.2313	16.3268	17.619	17.2207	18.7781	18.8282	18.1741	18.7457	10.6478	16.3004	15.5462	16.8624	16.6861	17.345	17.6507	18.2591	10.6478	17.2798	+	Responders_Nonresponder	0.00352945	-2.49189	-3.18739
BABAM2	Q9NXR7;Q9NXR7-1;Q9NXR7-3;Q9NXR7-4	BABA2_HUMAN	BRISC and BRCA1-A complex member 2	16.339	16.6355	17.2019	17.1194	10.6478	10.6478	17.0394	17.0536	10.6478	10.6478	17.2936	17.0157	18.5847	18.6124	18.0338	18.2556	17.0744	17.8867	16.9632	17.5236	17.9388	17.7169	10.6478	10.6478	16.9781	16.786	16.932	17.3752	17.2447	16.4714	10.6478	10.6478	14.8663	16.1117	17.6537	17.5555	16.4275	17.5537	10.6478	10.6478	+	Responders_Nonresponder	0.00957813	-2.49297	-2.78076
SYTL2	Q9HCH5;Q9HCH5-2;Q9HCH5-4;Q9HCH5-6;Q9HCH5-7;Q9HCH5-8;Q9HCH5-9;Q9HCH5-11;Q9HCH5-12;Q9HCH5-13;Q9HCH5-14;Q9HCH5-15	SYTL2_HUMAN	Synaptotagmin-like protein 2	10.6478	10.6478	10.6478	10.6478	10.6478	10.6478	10.6478	16.3452	10.6478	15.7563	16.0123	15.8999	16.4247	10.6478	16.5935	16.6696	17.0406	17.2885	17.5158	16.8546	16.612	16.4222	10.6478	10.6478	10.6478	10.6478	10.6478	10.6478	10.6478	10.6478	10.6478	10.6478	10.6478	10.6478	16.6864	10.6478	15.6656	15.1545	10.6478	10.6478	+	Responders_Nonresponder	0.00383001	-2.50657	-3.08306
NUDT9	Q9BW91;Q9BW91-2	NUDT9_HUMAN	ADP-ribose pyrophosphatase, mitochondrial	14.7466	16.7093	10.6478	10.6478	10.6478	10.6478	10.6478	16.9607	10.6478	10.6478	10.6478	15.6189	16.4159	15.1519	16.4541	17.2537	17.1027	10.6478	15.5718	15.6787	17.8969	17.3983	10.6478	10.6478	10.6478	10.6478	17.2633	10.6478	16.8254	16.9572	10.6478	14.4165	10.6478	10.6478	16.9258	13.33	17.6977	17.753	10.6478	10.6478	+	Responders_Nonresponder	0.00603025	-2.52868	-2.90901
EPS8L1	Q8TE68;Q8TE68-2;Q8TE68-3;Q8TE68-4	ES8L1_HUMAN	Epidermal growth factor receptor kinase substrate 8-like protein 1	15.9457	10.6478	10.6478	10.6478	16.6727	15.9113	16.9148	16.005	10.6478	10.6478	16.1076	16.0941	17.4877	17.3705	16.3418	16.5051	17.0861	16.8084	10.6478	15.9726	16.8489	16.9378	10.6478	10.6478	10.6478	10.6478	14.6541	14.9209	10.6478	15.0694	10.6478	10.6478	10.6478	10.6478	10.6478	10.6478	15.9971	16.2827	10.6478	10.6478	+	Responders_Nonresponder	0.00457396	-2.52911	-3.02051
TBCE	Q15813;Q15813-2	TBCE_HUMAN	Tubulin-specific chaperone E	10.6478	16.5351	17.2968	10.6478	17.5739	17.6856	16.9072	16.5986	10.6478	10.6478	17.5198	17.5092	16.5425	16.3536	17.322	16.2819	16.2907	15.6388	16.1205	16.3887	16.2039	16.633	10.6478	10.6478	10.6478	10.6478	16.1753	16.4227	17.1707	17.9109	10.6478	10.6478	10.6478	10.6478	16.1694	10.6478	17.4056	17.5574	10.6478	10.6478	+	Responders_Nonresponder	0.0095822	-2.53298	-2.75753
TMPRSS11D	O60235	TM11D_HUMAN	Transmembrane protease serine 11D	10.6478	10.6478	15.9727	10.6478	15.2078	15.8251	16.0532	10.6478	10.6478	10.6478	17.1284	15.9764	17.188	17.6149	16.643	16.0031	10.6478	10.6478	15.169	10.6478	16.04	10.6478	10.6478	10.6478	10.6478	16.095	18.2607	17.0088	17.5155	17.2484	10.6478	10.6478	15.8095	10.6478	15.6041	10.6478	17.7931	17.7753	10.6478	10.6478	+	Responders_Nonresponder	0.00649	-2.53299	-2.88062
PXDN	Q92626	PXDN_HUMAN	Peroxidasin homolog	15.8868	14.9792	16.6422	17.0854	10.6478	10.6478	17.5474	17.0816	10.6478	10.6478	17.2297	17.1042	18.3669	18.2618	15.7876	16.2652	16.4836	15.8081	10.6478	10.6478	14.7093	17.5613	10.6478	10.6478	16.6054	10.6478	18.5176	18.3822	16.3887	16.2853	10.6478	10.6478	14.7016	15.7514	15.4264	10.6478	15.6906	15.4841	10.6478	15.6669	+	Responders_Nonresponder	0.00630117	-2.53763	-2.92434
MACF1	Q9UPN3;Q9UPN3-5;Q15149;Q15149-2;Q15149-3;Q15149-4;Q15149-5;Q15149-6;Q15149-7;Q15149-8;Q15149-9;Q9UPN3;Q9UPN3-2;Q9UPN3-3;Q9UPN3-4;Q9UPN3-5	MACF1_HUMAN;PLEC_HUMAN;MACF1_HUMAN	Plectin;Microtubule-actin cross-linking factor 1, isoforms 1/2/3/5	17.5431	17.2533	10.6478	10.6478	10.6478	10.6478	16.4708	10.6478	10.6478	10.6478	17.3989	10.6478	17.6226	17.16	16.3516	16.0569	10.6478	10.6478	17.5701	15.1861	15.9854	17.0017	10.6478	10.6478	10.6478	10.6478	17.8119	15.6296	10.6478	10.6478	10.6478	10.6478	10.6478	10.6478	10.6478	10.6478	17.3253	16.9406	10.6478	10.6478	+	Responders_Nonresponder	0.00681707	-2.54551	-2.86182
RENBP	P51606;P51606-2	RENBP_HUMAN	N-acylglucosamine 2-epimerase	10.6478	10.6478	10.6478	15.8567	10.6478	10.6478	10.6478	10.6478	10.6478	10.6478	16.7281	16.9553	16.5814	16.7505	16.2862	16.6795	16.1122	10.6478	10.6478	10.6478	16.8672	16.4498	10.6478	10.6478	10.6478	10.6478	16.1452	10.6478	10.6478	10.6478	10.6478	10.6478	10.6478	10.6478	10.6478	10.6478	10.6478	13.9412	10.6478	10.6478	+	Responders_Nonresponder	0.000970839	-2.54566	-3.6681
PTK6	Q13882	PTK6_HUMAN	Protein-tyrosine kinase 6	14.3673	10.6478	10.6478	10.6478	10.6478	10.6478	15.0664	10.6478	10.6478	10.6478	15.0815	15.3235	15.6315	15.0877	15.1909	15.3395	16.2101	16.457	14.9597	15.3185	15.8562	15.8694	10.6478	10.6478	10.6478	10.6478	10.6478	10.6478	15.8946	15.4984	10.6478	10.6478	10.6478	10.6478	10.6478	14.9988	13.461	10.6478	10.6478	10.6478	+	Responders_Nonresponder	0.000229111	-2.55446	-4.0821
GFOD2	Q3B7J2;Q3B7J2-3	GFOD2_HUMAN	Glucose-fructose oxidoreductase domain-containing protein 2	10.6478	10.6478	17.5358	17.2404	10.6478	10.6478	10.6478	10.6478	10.6478	10.6478	17.2609	17.1846	16.2033	17.0875	17.8203	17.4595	17.1489	16.9154	10.6478	10.6478	16.4042	16.7913	10.6478	10.6478	15.8399	16.4622	16.5471	16.0889	16.9	16.4836	10.6478	15.6038	10.6478	16.0881	10.6478	16.0746	16.8668	10.6478	10.6478	10.6478	+	Responders_Nonresponder	0.00764645	-2.55757	-2.82385
STX3	Q13277;Q13277-2;Q13277-3	STX3_HUMAN	Syntaxin-3	10.6478	15.7364	18.6662	17.9928	15.785	17.557	10.6478	10.6478	10.6478	10.6478	17.3093	17.0726	17.9061	17.8193	17.3715	17.4907	17.7931	17.7017	16.777	17.0475	17.3584	17.7186	10.6478	10.6478	16.2989	17.6443	18.1558	17.5556	18.5659	18.7654	16.709	15.5368	17.692	17.573	17.3043	17.6453	18.3548	18.465	10.6478	10.6478	+	Responders_Nonresponder	0.0080871	-2.5585	-2.85004
RRAGA	Q5VZM2;Q5VZM2-2;Q7L523	RRAGA_HUMAN	Ras-related GTP-binding protein A	10.6478	10.6478	10.6478	17.4455	10.6478	10.6478	10.6478	10.6478	10.6478	10.6478	16.346	15.9383	16.92	17.1029	16.6514	15.6058	10.6478	10.6478	10.6478	10.6478	16.7456	16.2606	10.6478	10.6478	10.6478	10.6478	10.6478	17.1308	15.9211	17.2351	10.6478	10.6478	10.6478	10.6478	10.6478	10.6478	10.6478	10.6478	10.6478	10.6478	+	Responders_Nonresponder	0.00167283	-2.5647	-3.42251
MANBA	O00462;Q9NQW7;Q9NQW7-2;Q9NQW7-3;Q9NQW7-4;O00462	MANBA_HUMAN;MANBA_HUMAN;XPP1_HUMAN	Beta-mannosidase;Beta-mannosidase	10.6478	15.8686	10.6478	16.594	10.6478	10.6478	16.0091	16.2581	10.6478	10.6478	17.1554	17.0036	17.44	17.6113	17.7666	17.7217	17.2332	17.5772	17.2558	17.6026	16.9387	17.4493	15.7543	10.6478	10.6478	16.9632	16.8191	16.6824	17.4426	16.9126	10.6478	10.6478	10.6478	10.6478	10.6478	17.5163	10.6478	10.6478	10.6478	10.6478	+	Responders_Nonresponder	0.00961154	-2.58338	-2.73129
TMEM30B	Q3MIR4;Q9NV96;Q9NV96-2;Q9NV96-3;Q3MIR4	CC50B_HUMAN;CC50A_HUMAN;CC50B_HUMAN	Cell cycle control protein 50B;Cell cycle control protein 50B	15.2589	14.9855	10.6478	10.6478	16.058	10.6478	16.3256	16.1291	10.6478	10.6478	17.1264	16.1057	16.9844	16.6978	18.45	17.8973	17.8251	17.441	18.014	17.9703	17.6939	18.1915	10.6478	10.6478	16.5459	15.8781	10.6478	16.0774	16.576	16.0191	10.6478	10.6478	10.6478	17.5783	16.8243	15.7432	15.4591	15.1964	10.6478	10.6478	+	Responders_Nonresponder	0.00503171	-2.59439	-2.98814
AKT2	P31751;P31751-2	AKT2_HUMAN	RAC-beta serine/threonine-protein kinase	10.6478	10.6478	10.6478	15.0669	10.6478	10.6478	10.6478	10.6478	10.6478	10.6478	14.7979	15.0502	15.9579	15.5428	15.5743	15.3069	10.6478	10.6478	15.0536	10.6478	15.2666	15.4518	10.6478	10.6478	10.6478	10.6478	14.9143	14.5844	14.7958	14.6397	10.6478	10.6478	10.6478	10.6478	10.6478	10.6478	14.6566	10.6478	10.6478	10.6478	+	Responders_Nonresponder	3.16182e-05	-2.59648	-4.86439
WASHC5	Q12768	WASC5_HUMAN	WASH complex subunit 5	10.6478	10.6478	10.6478	10.6478	10.6478	10.6478	10.6478	17.5344	10.6478	10.6478	17.0515	10.6478	15.522	15.8734	15.699	17.3533	17.7294	19.8822	10.6478	10.6478	16.4133	16.0878	10.6478	10.6478	16.4688	10.6478	10.6478	15.5873	16.8549	16.9906	10.6478	10.6478	10.6478	10.6478	15.4546	10.6478	15.9985	10.6478	10.6478	10.6478	+	Responders_Nonresponder	0.00458714	-2.6007	-3.01594
AHSG	P02765	FETUA_HUMAN	Alpha-2-HS-glycoprotein	16.0558	16.152	17.7826	18.1241	10.6478	16.3144	16.0935	16.1669	10.6478	10.6478	17.9922	18.1433	18.9542	19.0088	19.8468	19.9088	19.1851	19.3822	18.6659	18.2949	18.8983	18.9432	16.8934	16.2357	17.836	17.4866	18.6294	18.775	16.2943	15.6429	10.6478	16.2212	17.5288	17.9187	18.8492	18.8667	18.405	18.7656	14.8813	17.5159	+	Responders_Nonresponder	0.00179086	-2.60537	-3.5455
CERT1	Q9Y5P4;Q9Y5P4-2;Q9Y5P4-3	CERT_HUMAN	Ceramide transfer protein	10.6478	10.6478	15.1145	16.89	16.6389	10.6478	10.6478	10.6478	10.6478	10.6478	16.4099	16.3573	16.3724	16.5237	15.8003	15.2997	16.7046	16.2421	16.1054	10.6478	16.8977	16.7648	15.713	10.6478	10.6478	10.6478	16.9054	16.0806	15.9543	17.1433	10.6478	10.6478	10.6478	10.6478	15.7802	10.6478	10.6478	15.1378	10.6478	10.6478	+	Responders_Nonresponder	0.00269987	-2.61181	-3.21577
DHX29	Q7Z478	DHX29_HUMAN	ATP-dependent RNA helicase DHX29	10.6478	14.7351	10.6478	15.2466	16.3101	10.6478	10.6478	10.6478	10.6478	10.6478	16.6647	16.2413	16.771	16.8715	16.3521	16.2517	15.0527	10.6478	14.7306	15.636	14.1983	16.1162	10.6478	10.6478	10.6478	10.6478	16.1115	10.6478	17.3499	17.3073	10.6478	10.6478	10.6478	10.6478	15.6932	10.6478	10.6478	15.4023	10.6478	10.6478	+	Responders_Nonresponder	0.00134336	-2.61984	-3.46206
THTPA	Q9BU02;Q9BU02-2	THTPA_HUMAN	Thiamine-triphosphatase	10.6478	10.6478	10.6478	16.6334	10.6478	10.6478	10.6478	10.6478	10.6478	10.6478	17.413	10.6478	17.4909	17.952	17.8669	17.9872	17.1741	10.6478	10.6478	10.6478	16.1153	16.9705	10.6478	10.6478	10.6478	10.6478	17.6883	17.2041	10.6478	10.6478	10.6478	10.6478	10.6478	10.6478	16.7891	10.6478	15.7455	10.6478	10.6478	10.6478	+	Responders_Nonresponder	0.00446716	-2.62091	-3.04252
CLEC11A	Q9Y240	CLC11_HUMAN	C-type lectin domain family 11 member A	10.6478	10.6478	17.8521	17.8294	10.6478	10.6478	10.6478	10.6478	10.6478	10.6478	17.3793	17.5771	16.9777	16.5582	10.6478	16.1356	14.9652	10.6478	14.3639	10.6478	10.6478	10.6478	10.6478	10.6478	10.6478	10.6478	18.8976	18.3861	10.6478	10.6478	10.6478	10.6478	17.1907	18.3517	10.6478	10.6478	10.6478	16.8656	10.6478	10.6478	+	Responders_Nonresponder	0.00571534	-2.64965	-2.93379
C1R	P00736	C1R_HUMAN	Complement C1r subcomponent	14.2047	10.6478	17.8211	18.2466	10.6478	10.6478	10.6478	10.6478	10.6478	10.6478	16.3001	17.0349	16.7085	16.7162	16.9317	16.6881	17.8832	17.6841	16.9951	10.6478	15.3904	14.9488	10.6478	10.6478	10.6478	10.6478	18.4035	17.955	10.6478	10.6478	10.6478	10.6478	10.6478	16.6084	10.6478	15.9456	10.6478	10.6478	10.6478	10.6478	+	Responders_Nonresponder	0.00634078	-2.65007	-2.88972
ARSB	P15848;P15848-2	ARSB_HUMAN	Arylsulfatase B	10.6478	15.2166	18.7835	18.5249	15.3486	10.6478	16.003	10.6478	16.3682	10.6478	18.1564	17.8314	18.0318	17.9194	17.7844	17.7659	18.3436	18.0802	16.7052	16.318	17.1983	17.4684	10.6478	17.4019	18.7328	18.6196	18.6153	18.5312	17.4125	17.5444	10.6478	10.6478	18.4247	18.4857	17.8697	17.685	17.1729	17.3943	16.5775	10.6478	+	Responders_Nonresponder	0.00704353	-2.6551	-2.95866
DNAJC5	Q9H3Z4;Q9H3Z4-2	DNJC5_HUMAN	DnaJ homolog subfamily C member 5	14.14	10.6478	16.7065	17.9755	10.6478	10.6478	16.2898	17.3282	10.6478	10.6478	17.4408	16.8769	16.9695	17.5676	16.2532	15.6606	10.6478	10.6478	16.6845	10.6478	15.6366	16.4583	10.6478	10.6478	10.6478	10.6478	16.424	17.1662	18.5015	18.0445	10.6478	10.6478	10.6478	10.6478	10.6478	10.6478	17.3288	17.1032	10.6478	10.6478	+	Responders_Nonresponder	0.00653884	-2.66859	-2.87967
BRCC3	P46736;P46736-2;P46736-3;P46736-4;P46736-5	BRCC3_HUMAN	Lys-63-specific deubiquitinase BRCC36	14.2582	10.6478	10.6478	14.8536	10.6478	10.6478	14.8357	10.6478	10.6478	10.6478	15.5759	15.4627	16.7149	16.355	15.7422	16.0774	15.6178	15.1322	15.4966	14.0096	16.2301	16.0464	10.6478	10.6478	10.6478	10.6478	12.9466	15.3896	15.0189	10.6478	10.6478	10.6478	10.6478	10.6478	15.9812	10.6478	15.2923	13.8843	10.6478	10.6478	+	Responders_Nonresponder	0.00017778	-2.67226	-4.15636
UBE2Z	Q9H832;Q9H832-2	UBE2Z_HUMAN	Ubiquitin-conjugating enzyme E2 Z	17.2514	17.423	17.9105	17.4581	10.6478	10.6478	17.9981	16.2481	17.0028	10.6478	17.6062	18.0681	17.6378	17.8609	17.838	17.9748	17.5523	16.9302	18.0449	17.5448	17.9352	17.8757	15.731	10.6478	10.6478	17.6256	18.3909	16.3922	16.883	17.6434	10.6478	10.6478	16.5287	18.2021	17.1918	16.8699	17.8353	17.2184	10.6478	17.9689	+	Responders_Nonresponder	0.00442412	-2.67436	-3.15181
LGALSL	Q3ZCW2	LEGL_HUMAN	Galectin-related protein	16.8596	16.9106	10.6478	10.6478	10.6478	10.6478	16.9961	10.6478	10.6478	10.6478	17.1565	16.7863	17.4897	17.2812	17.6676	17.0433	16.5006	18.2555	17.1188	17.7915	17.8597	17.6849	16.044	10.6478	10.6478	14.675	16.1	16.3756	10.6478	15.3893	10.6478	10.6478	10.6478	10.6478	17.5531	17.4012	17.7907	17.4415	10.6478	10.6478	+	Responders_Nonresponder	0.00704362	-2.70467	-2.86094
UFSP2	Q9NUQ7	UFSP2_HUMAN	Ufm1-specific protease 2	15.2107	10.6478	16.0692	15.608	10.6478	10.6478	16.7413	16.0877	10.6478	10.6478	16.9183	16.6353	16.7499	17.1463	17.3388	17.572	16.9283	17.3112	16.8987	17.9289	17.6246	17.7861	10.6478	10.6478	15.9055	16.6247	16.1887	16.8741	16.3187	15.3647	10.6478	10.6478	10.6478	10.6478	10.6478	16.1944	16.5998	15.9401	10.6478	10.6478	+	Responders_Nonresponder	0.00304284	-2.70872	-3.18498
MMS19	Q96T76;Q96T76-7;Q96T76-5;Q96T76-8	MMS19_HUMAN	MMS19 nucleotide excision repair protein homolog	10.6478	10.6478	16.8204	16.6684	10.6478	16.05	17.117	16.4961	10.6478	10.6478	16.3887	15.6216	16.9119	16.4913	15.567	15.5706	16.9057	16.4311	16.8176	14.9205	16.5253	15.9261	10.6478	10.6478	10.6478	15.7541	16.3217	15.7874	17.5789	17.8163	10.6478	10.6478	10.6478	10.6478	10.6478	10.6478	16.5191	16.1775	10.6478	10.6478	+	Responders_Nonresponder	0.00264704	-2.71895	-3.25218
ZNF185	O15231;O15231-2;O15231-3;O15231-4;O15231-5;O15231-6;O15231-7;O15231-8;O15231-9	ZN185_HUMAN	Zinc finger protein 185	15.5819	16.9876	10.6478	10.6478	10.6478	10.6478	16.45	10.6478	10.6478	10.6478	17.181	17.3608	19.2801	19.2748	16.847	16.6478	10.6478	16.5733	10.6478	10.6478	16.7668	16.0425	10.6478	10.6478	10.6478	10.6478	10.6478	10.6478	17.5594	17.5109	10.6478	10.6478	10.6478	10.6478	10.6478	10.6478	10.6478	17.4354	10.6478	10.6478	+	Responders_Nonresponder	0.00497805	-2.7198	-2.99317
C8B	P07358	CO8B_HUMAN	Complement component C8 beta chain	10.6478	10.6478	18.7165	19.0741	10.6478	10.6478	10.6478	16.7309	10.6478	10.6478	16.0776	16.7941	17.6196	17.22	16.7224	16.7839	15.2475	14.9951	16.7519	16.4677	15.2679	16.2304	10.6478	10.6478	10.6478	10.6478	18.4932	17.6704	10.6478	15.0633	10.6478	10.6478	10.6478	10.6478	10.6478	10.6478	10.6478	10.6478	10.6478	10.6478	+	Responders_Nonresponder	0.00556164	-2.73148	-2.94748
STK26	Q9P289;Q9P289-3;O00506;O00506-2;O00506-3;Q9Y6E0;Q9Y6E0-2;Q9P289;Q9P289-2	STK26_HUMAN;STK24_HUMAN;STK26_HUMAN	Serine/threonine-protein kinase 26;Serine/threonine-protein kinase 26	16.2763	10.6478	15.9906	10.6478	10.6478	10.6478	10.6478	10.6478	10.6478	10.6478	17.5914	17.2097	16.9253	16.8891	16.5872	16.6576	10.6478	10.6478	10.6478	10.6478	16.1043	16.7337	10.6478	10.6478	10.6478	10.6478	16.1831	15.9002	17.0549	17.5004	10.6478	10.6478	10.6478	10.6478	10.6478	10.6478	10.6478	10.6478	10.6478	10.6478	+	Responders_Nonresponder	0.00147974	-2.73427	-3.45753
UBE2D2	P61077;P61077-2;P61077-3;P62837;P62837-2;P62837	UB2D2_HUMAN;UB2D3_HUMAN;UB2D2_HUMAN	Ubiquitin-conjugating enzyme E2 D3;Ubiquitin-conjugating enzyme E2 D2	10.6478	10.6478	16.5322	10.6478	10.6478	10.6478	16.0051	10.6478	10.6478	10.6478	17.1958	17.5515	16.4094	17.6334	17.9878	17.0233	10.6478	10.6478	10.6478	10.6478	17.1062	10.6478	10.6478	10.6478	10.6478	10.6478	16.8259	17.4517	10.6478	10.6478	10.6478	10.6478	10.6478	10.6478	10.6478	10.6478	18.7404	17.1902	10.6478	10.6478	+	Responders_Nonresponder	0.00301267	-2.73863	-3.20327
QPCT	Q16769	QPCT_HUMAN	Glutaminyl-peptide cyclotransferase	10.6478	10.6478	19.6172	19.4314	16.5858	16.0152	10.6478	10.6478	10.6478	15.2153	16.1861	16.5043	18.3675	18.3036	18.171	17.9038	16.8656	16.1404	19.3556	19.6192	19.7155	19.915	16.8622	17.343	18.3956	18.1706	19.6527	19.5806	17.9316	17.3726	10.6478	18.0406	18.2793	18.9019	16.9864	16.154	18.7042	19.4739	16.2738	10.6478	+	Responders_Nonresponder	0.00610397	-2.75278	-2.98128
IRF6	O14896;O14896-2	IRF6_HUMAN	Interferon regulatory factor 6	16.8863	16.3604	10.6478	10.6478	10.6478	10.6478	10.6478	10.6478	10.6478	10.6478	16.2877	16.5897	16.4492	16.6944	16.8782	16.8996	17.8164	17.7973	16.8659	16.5185	16.3982	16.1863	10.6478	10.6478	10.6478	10.6478	10.6478	10.6478	15.965	10.6478	10.6478	10.6478	10.6478	10.6478	16.4137	16.6579	16.0219	15.9496	10.6478	10.6478	+	Responders_Nonresponder	0.00271886	-2.75458	-3.20866
DYM	Q7RTS9;Q7RTS9-2	DYM_HUMAN	Dymeclin	10.6478	10.6478	10.6478	10.6478	10.6478	10.6478	10.6478	10.6478	10.6478	10.6478	15.4706	14.8507	10.6478	14.4207	15.9743	15.8961	15.9494	15.8676	16.2821	15.5076	16.4619	16.1464	10.6478	10.6478	10.6478	10.6478	15.5979	10.6478	10.6478	10.6478	10.6478	10.6478	10.6478	10.6478	10.6478	10.6478	10.6478	10.6478	10.6478	10.6478	+	Responders_Nonresponder	6.69437e-05	-2.75689	-4.95322
MUC4	Q99102;Q99102-3;Q99102-10;Q99102-12;Q99102-13	MUC4_HUMAN	Mucin-4	10.6478	17.2722	10.6478	10.6478	16.3988	10.6478	18.4048	18.2936	10.6478	10.6478	10.6478	10.6478	16.1492	16.9433	16.5675	16.8857	18.7769	18.6967	16.6507	17.2055	17.0661	16.8499	10.6478	10.6478	10.6478	10.6478	18.4648	17.3696	10.6478	10.6478	10.6478	10.6478	10.6478	10.6478	10.6478	10.6478	14.9131	15.7179	10.6478	16.0874	+	Responders_Nonresponder	0.00735124	-2.75801	-2.8366
ABO	P16442	BGAT_HUMAN	Histo-blood group ABO system transferase	10.6478	10.6478	10.6478	10.6478	18.9256	18.5741	10.6478	10.6478	10.6478	10.6478	10.6478	10.6478	17.7334	17.8882	19.0558	19.1828	17.5589	15.7911	18.2956	17.8474	10.6478	10.6478	10.6478	10.6478	10.6478	10.6478	15.2986	16.2101	10.6478	10.6478	10.6478	10.6478	10.6478	10.6478	10.6478	10.6478	17.0845	16.5782	10.6478	10.6478	+	Responders_Nonresponder	0.00724559	-2.77028	-2.83943
BPGM	P07738	PMGE_HUMAN	Bisphosphoglycerate mutase	17.5889	17.9809	19.4711	19.5275	18.0108	18.1638	18.0483	18.1059	15.4792	14.5258	19.4242	19.3347	19.9812	20.0287	20.7238	20.6696	19.3404	19.2835	20.1357	19.8309	19.3641	19.3065	16.9319	17.1876	17.3692	16.3901	21.263	21.1453	17.8256	18.0284	10.6478	10.6478	20.9636	20.7139	18.9962	17.4531	18.7824	19.3083	17.1198	18.2056	+	Responders_Nonresponder	0.000304373	-2.77387	-4.27123
CCDC51	Q96ER9	MITOK_HUMAN	Mitochondrial potassium channel	10.6478	10.6478	10.6478	17.029	10.6478	16.1317	16.481	10.6478	10.6478	10.6478	17.0812	17.0956	17.2097	17.2093	16.4376	17.2501	17.8875	16.4057	17.883	17.3852	17.5906	17.4948	10.6478	10.6478	10.6478	17.3287	16.21	17.4328	18.9424	18.0785	19.5737	18.5105	10.6478	10.6478	10.6478	16.7446	17.094	15.8357	10.6478	10.6478	+	Responders_Nonresponder	0.00899161	-2.77706	-2.78356
SUPT6H	Q7KZ85	SPT6H_HUMAN	Transcription elongation factor SPT6	15.8281	17.9001	19.4911	19.272	19.2027	19.2673	18.9468	19.0387	18.2699	10.6478	18.2851	18.4274	19.2305	19.3578	19.3837	19.5838	19.3608	19.1184	20.1912	20.3822	18.7664	18.9086	18.6702	18.7086	10.6478	10.6478	21.3352	21.3962	18.7065	19.0569	10.6478	18.4909	21.3792	21.6644	19.3812	19.9694	19.3684	19.3525	20.1031	20.5496	+	Responders_Nonresponder	0.00470628	-2.77707	-3.19565
RRM2B	P31350;P31350-2;Q7LG56;Q7LG56-2;Q7LG56-3;Q7LG56-6;Q9DHU2;Q7LG56;Q7LG56-2;Q7LG56-3;Q7LG56-6	RIR2B_HUMAN;RIR2_HUMAN;RIR2B_HUMAN	Isoform 2 of Ribonucleoside-diphosphate reductase subunit M2;Ribonucleoside-diphosphate reductase subunit M2 B	18.0252	17.3337	16.2323	16.7481	10.6478	10.6478	16.6273	17.472	10.6478	10.6478	18.2901	17.7804	18.3553	18.9026	18.3384	18.8826	16.99	16.3706	16.598	17.1123	18.7849	18.9328	10.6478	10.6478	17.3875	14.6787	18.5658	18.0079	18.1617	18.7559	17.1077	17.7603	10.6478	17.7174	17.588	16.8992	16.9493	16.4245	19.015	19.6656	+	Responders_Nonresponder	0.00244768	-2.81832	-3.35447
ZNF598	Q86UK7;Q86UK7-2;Q86UK7-3	ZN598_HUMAN	E3 ubiquitin-protein ligase ZNF598	10.6478	10.6478	15.6197	10.6478	10.6478	17.6323	10.6478	10.6478	10.6478	16.9938	17.1757	18.1775	17.4123	17.7222	17.1743	16.2946	10.6478	10.6478	16.2201	16.2963	16.8385	16.6858	10.6478	10.6478	10.6478	10.6478	10.6478	16.8209	16.9853	17.9902	10.6478	10.6478	10.6478	10.6478	17.5016	10.6478	15.4571	15.344	10.6478	10.6478	+	Responders_Nonresponder	0.00360645	-2.82415	-3.10494
SMIM12	Q96EX1	SIM12_HUMAN	Small integral membrane protein 12	17.3697	16.6611	10.6478	10.6478	10.6478	10.6478	10.6478	10.6478	10.6478	10.6478	16.7288	17.2609	17.7559	17.659	15.605	16.7044	17.9802	10.6478	10.6478	15.313	17.0985	16.0254	10.6478	10.6478	16.4651	10.6478	16.2992	16.7337	17.1082	17.1508	10.6478	15.7767	10.6478	10.6478	17.2118	10.6478	17.488	16.6379	10.6478	10.6478	+	Responders_Nonresponder	0.00344881	-2.82808	-3.12587
RNASE1	P07998	RNAS1_HUMAN	Ribonuclease pancreatic	10.6478	10.6478	10.6478	10.6478	10.6478	10.6478	15.4184	10.6478	10.6478	10.6478	13.5668	10.6478	10.6478	10.6478	16.2113	17.1874	18.2932	17.7335	15.6549	15.7398	17.7352	18.1273	10.6478	10.6478	10.6478	14.9042	15.9189	13.7044	15.1869	15.4607	15.2325	10.6478	10.6478	10.6478	10.6478	14.8977	17.3912	16.059	10.6478	10.6478	+	Responders_Nonresponder	0.00075627	-2.83739	-3.67759
MTX3	Q5HYI7;Q5HYI7-4;Q5HYI7-5	MTX3_HUMAN	Metaxin-3	17.0592	16.4975	17.2143	17.891	10.6478	10.6478	10.6478	10.6478	10.6478	10.6478	18.1578	17.4515	16.4799	18.0444	17.843	17.6267	16.7248	15.6516	16.8543	17.9424	17.5234	17.3007	10.6478	10.6478	15.6636	16.7295	10.6478	10.6478	16.0029	10.6478	10.6478	10.6478	15.4395	16.0524	10.6478	10.6478	17.093	16.7109	10.6478	10.6478	+	Responders_Nonresponder	0.00444969	-2.83905	-3.03905
CPTP	Q5TA50	CPTP_HUMAN	Ceramide-1-phosphate transfer protein	10.6478	14.6603	10.6478	16.3325	10.6478	10.6478	10.6478	15.7029	10.6478	10.6478	16.7493	17.0785	16.6829	16.0688	16.9302	16.8121	16.7664	17.4975	10.6478	16.873	17.0203	17.2759	10.6478	10.6478	10.6478	16.6257	10.6478	10.6478	16.4733	17.1015	10.6478	10.6478	10.6478	10.6478	10.6478	17.574	16.4024	16.5851	10.6478	14.3496	+	Responders_Nonresponder	0.00205174	-2.84089	-3.31392
FRG1	Q14331	FRG1_HUMAN	Protein FRG1	10.6478	14.9021	17.7778	19.2079	10.6478	10.6478	17.2311	17.192	10.6478	10.6478	18.2177	17.7496	18.5634	18.9553	17.4359	17.7704	10.6478	10.6478	14.321	16.3847	17.6497	18.0306	10.6478	10.6478	10.6478	10.6478	17.7762	17.5111	17.7446	17.2797	10.6478	10.6478	10.6478	10.6478	17.161	10.6478	17.8614	18.0556	10.6478	10.6478	+	Responders_Nonresponder	0.00983304	-2.84365	-2.7245
EPB41	P11171;P11171-2;P11171-3;P11171-4;P11171-5;P11171-6;P11171;P11171-2;P11171-3;P11171-4;P11171-5;P11171-6;P11171-7;Q9H4G0;Q9H4G0-2;Q9H4G0-3;Q9H4G0-4;Q9Y2J2;Q9Y2J2-2;Q9Y2J2-3;Q9Y2J2-4;P11171;P11171-2;P11171-3;P11171-4;P11171-5;P11171-6;P11171-7;Q9Y2J2;Q9Y2J2-2;Q9Y2J2-3;Q9Y2J2-4	EPB41_HUMAN;E41L1_HUMAN;E41L3_HUMAN;EPB41_HUMAN;E41L3_HUMAN;EPB41_HUMAN	Protein 4.1;Protein 4.1;Protein 4.1	10.6478	10.6478	16.2862	15.5727	10.6478	16.1831	13.8862	10.6478	10.6478	10.6478	16.8277	17.3761	17.3532	16.2542	16.9101	16.7381	16.5157	16.1264	10.6478	16.4634	16.1221	15.7297	10.6478	10.6478	10.6478	10.6478	16.6003	16.4449	15.9879	10.6478	10.6478	10.6478	10.6478	16.5045	16.3954	10.6478	10.6478	15.7386	10.6478	10.6478	+	Responders_Nonresponder	0.00102298	-2.8486	-3.55948
TUBGCP3	Q96CW5;Q96CW5-2	GCP3_HUMAN	Gamma-tubulin complex component 3	16.7031	10.6478	18.6327	17.9956	10.6478	10.6478	18.2977	17.9553	10.6478	10.6478	18.1014	17.2785	17.6189	16.5468	17.125	16.5737	15.6113	17.7779	16.3974	17.8259	17.8825	17.2044	10.6478	10.6478	18.2503	10.6478	17.144	16.3565	18.0813	17.4518	10.6478	10.6478	17.8706	10.6478	17.8299	10.6478	17.7049	17.0169	10.6478	10.6478	+	Responders_Nonresponder	0.00846052	-2.85316	-2.8317
ARAF	P04049;P04049-2;P10398;P15056;P10398	ARAF_HUMAN;RAF1_HUMAN;ARAF_HUMAN	RAF proto-oncogene serine/threonine-protein kinase;Serine/threonine-protein kinase A-Raf	15.2645	10.6478	10.6478	10.6478	10.6478	15.41	10.6478	10.6478	10.6478	10.6478	17.313	17.4478	17.8156	17.2524	17.3576	17.3573	16.1093	16.1923	10.6478	10.6478	16.9319	16.7898	10.6478	10.6478	16.4829	10.6478	15.6684	10.6478	16.4609	17.3189	10.6478	10.6478	10.6478	10.6478	10.6478	10.6478	10.6478	10.6478	10.6478	10.6478	+	Responders_Nonresponder	0.00134638	-2.86359	-3.48024
MPZL1	O95297;O95297-2;O95297-4	MPZL1_HUMAN	Myelin protein zero-like protein 1	16.3088	10.6478	10.6478	10.6478	10.6478	10.6478	14.5195	16.3041	10.6478	10.6478	16.6044	15.2258	16.5756	15.9922	16.394	14.7602	10.6478	15.1291	10.6478	14.0008	15.743	15.9859	10.6478	10.6478	10.6478	10.6478	15.4623	15.9175	14.2812	16.172	10.6478	10.6478	10.6478	10.6478	10.6478	10.6478	16.5059	17.1948	10.6478	10.6478	+	Responders_Nonresponder	0.000207776	-2.86435	-4.10303
PODN	Q7Z5L7;Q7Z5L7-2;Q7Z5L7-3;Q7Z5L7-4	PODN_HUMAN	Podocan	10.6478	10.6478	15.2108	10.6478	10.6478	10.6478	16.2992	10.6478	10.6478	10.6478	18.2822	18.0261	18.3626	18.6775	18.0065	10.6478	10.6478	10.6478	16.5036	17.0711	17.5414	17.4638	10.6478	10.6478	16.7916	10.6478	17.4407	17.7723	15.7413	10.6478	10.6478	10.6478	10.6478	10.6478	10.6478	10.6478	10.6478	10.6478	10.6478	10.6478	+	Responders_Nonresponder	0.00334898	-2.86919	-3.14945
CGREF1	Q99674	CGRE1_HUMAN	Cell growth regulator with EF hand domain protein 1	10.6478	10.6478	10.6478	10.6478	10.6478	10.6478	10.6478	15.5954	10.6478	10.6478	15.0065	10.6478	10.6478	10.6478	17.8106	17.7954	18.0936	17.8874	17.5311	17.7657	16.2537	16.1997	10.6478	10.6478	10.6478	10.6478	15.2279	15.9974	16.4431	10.6478	10.6478	10.6478	10.6478	10.6478	17.9601	16.5866	16.2183	16.335	10.6478	10.6478	+	Responders_Nonresponder	0.00201478	-2.87515	-3.31756
GSTM2	P09488;P09488-2;P28161;Q03013;Q03013-2;Q03013-3;P46439;P09488;P09488-2;P28161;P28161-2;P21266;P46439;P28161;P28161-2;Q03013;Q03013-2;Q03013-3;P09488;P09488-2;P28161;P28161-2	GSTM1_HUMAN;GSTM2_HUMAN;GSTM1_HUMAN;GSTM2_HUMAN;GSTM4_HUMAN;GSTM2_HUMAN;GSTM3_HUMAN;GSTM2_HUMAN	Glutathione S-transferase Mu 1;Glutathione S-transferase Mu 1;Glutathione S-transferase Mu 3;Glutathione S-transferase Mu 2	15.9981	15.7094	14.5154	15.0692	10.6478	10.6478	10.6478	10.6478	10.6478	10.6478	17.3107	17.6208	18.2228	18.6228	19.1643	18.3387	15.8177	17.9082	17.4431	17.5537	17.8551	17.9174	10.6478	10.6478	17.5937	17.5605	17.461	17.6006	10.6478	10.6478	10.6478	10.6478	16.1591	10.6478	10.6478	17.1674	16.5868	10.6478	10.6478	10.6478	+	Responders_Nonresponder	0.00521672	-2.88431	-2.96565
ALDH1A3	P30837;P05091;P05091-2;P47895;O94788;O94788-2;O94788-3;O94788-4;P00352;P47895;O94788;O94788-3;O94788-4;P30837;P47895;P47895	AL1A1_HUMAN;AL1A2_HUMAN;AL1A3_HUMAN;AL1B1_HUMAN;ALDH2_HUMAN;AL1A2_HUMAN;AL1A3_HUMAN;AL1A3_HUMAN;AL1B1_HUMAN;AL1A3_HUMAN	Retinal dehydrogenase 2;Retinal dehydrogenase 2;Aldehyde dehydrogenase X, mitochondrial;Aldehyde dehydrogenase family 1 member A3	16.7356	17.0419	10.6478	10.6478	10.6478	10.6478	10.6478	10.6478	10.6478	10.6478	17.6565	16.7897	18.102	17.2262	17.3719	17.0153	17.8677	17.1459	10.6478	10.6478	16.9918	17.7498	10.6478	10.6478	10.6478	10.6478	10.6478	10.6478	10.6478	10.6478	10.6478	10.6478	10.6478	10.6478	10.6478	10.6478	15.8134	17.2052	10.6478	10.6478	+	Responders_Nonresponder	0.00190902	-2.90483	-3.35695
AGFG1	P52594;P52594-2;P52594-3;P52594-4	AGFG1_HUMAN	Arf-GAP domain and FG repeat-containing protein 1	17.4362	10.6478	10.6478	10.6478	10.6478	16.9594	18.6015	10.6478	10.6478	10.6478	17.0142	16.591	17.6726	16.9857	17.2938	18.0718	16.5345	10.6478	17.1814	16.8888	16.5978	17.129	10.6478	15.9149	10.6478	10.6478	17.1223	17.3542	15.5319	15.2111	10.6478	10.6478	10.6478	10.6478	10.6478	18.1881	17.277	15.9793	10.6478	10.6478	+	Responders_Nonresponder	0.00413883	-2.91082	-3.07531
ANK1	P16157;P16157-4;P16157-5;P16157-6;P16157-3;P16157-7;P16157-8;P16157-9;P16157-10;P16157-11;P16157-12;P16157-13;P16157-14;P16157-15;P16157-16;P16157-2;P16157-21	ANK1_HUMAN	Isoform Er3 of Ankyrin-1	17.6134	10.6478	18.7339	18.3056	10.6478	17.0359	17.2435	16.2185	10.6478	17.4876	17.8647	17.9246	18.1742	18.5976	18.9874	19.101	18.5682	18.3892	19.3805	19.2268	17.9539	17.8193	18.1395	17.4419	10.6478	15.1353	20.0902	19.8263	16.5166	15.7898	10.6478	10.6478	19.0485	18.731	15.7961	10.6478	10.6478	17.0421	10.6478	16.1176	+	Responders_Nonresponder	0.00486566	-2.91648	-3.03587
IGLL5	P0CF74;A0M8Q6;B9A064;P0DOY3;P0DOY2;P0CG04;P0DOX8;B9A064;P0DOX8	IGLC7_HUMAN;IGLL5_HUMAN;IGLL5_HUMAN	Immunoglobulin lambda constant 7;Immunoglobulin lambda-like polypeptide 5	18.8351	18.5266	18.846	18.79	10.6478	10.6478	10.6478	10.6478	10.6478	10.6478	17.813	16.4951	18.4203	18.5615	19.7418	19.4944	19.9731	20.2727	19.9724	19.7069	19.9762	19.6899	20.6068	20.1748	19.4538	18.8284	20.4667	20.2252	18.7666	18.657	17.9406	18.5545	19.487	19.5859	19.9111	20.4168	17.466	18.9242	20.423	20.7256	+	Responders_Nonresponder	0.00980679	-2.93493	-2.87332
NFKB2	Q00653;Q00653-4	NFKB2_HUMAN	Nuclear factor NF-kappa-B p100 subunit	10.6478	10.6478	17.377	16.145	10.6478	10.6478	10.6478	10.6478	10.6478	10.6478	16.6745	16.8175	17.0628	16.9762	15.5744	15.2777	16.3471	10.6478	15.9623	10.6478	16.3011	15.4675	10.6478	10.6478	10.6478	10.6478	17.0982	16.5928	16.9497	15.5547	10.6478	10.6478	10.6478	10.6478	10.6478	10.6478	10.6478	10.6478	10.6478	10.6478	+	Responders_Nonresponder	0.00047254	-2.93835	-3.83308
APIP	Q96GX9	MTNB_HUMAN	Methylthioribulose-1-phosphate dehydratase	10.6478	10.6478	17.7891	10.6478	10.6478	10.6478	15.7489	10.6478	10.6478	10.6478	17.9541	17.9405	17.2886	17.4026	17.3357	17.1577	10.6478	10.6478	10.6478	10.6478	15.1328	15.9834	10.6478	10.6478	10.6478	10.6478	16.3993	16.7358	17.1586	17.2841	10.6478	10.6478	14.6313	10.6478	10.6478	10.6478	10.6478	10.6478	10.6478	10.6478	+	Responders_Nonresponder	0.00104942	-2.95546	-3.56595
ABI3BP	Q7Z7G0;Q7Z7G0-2;Q7Z7G0-3;Q7Z7G0-4	TARSH_HUMAN	Target of Nesh-SH3	10.6478	10.6478	10.6478	10.6478	10.6478	10.6478	10.6478	10.6478	10.6478	10.6478	15.9623	17.4498	18.7487	10.6478	18.0958	17.993	17.2099	16.364	15.9537	16.3471	18.0168	17.4975	10.6478	10.6478	10.6478	16.747	10.6478	10.6478	10.6478	10.6478	10.6478	10.6478	10.6478	10.6478	10.6478	10.6478	10.6478	10.6478	10.6478	10.6478	+	Responders_Nonresponder	0.000981405	-2.95718	-3.66251
SCRN1	Q12765;Q12765-2;Q12765-3	SCRN1_HUMAN	Secernin-1	10.6478	15.8459	16.6984	17.2925	10.6478	10.6478	16.2487	10.6478	10.6478	10.6478	17.9051	17.4346	18.0855	18.0921	17.8087	18.1741	15.4907	16.9818	15.5474	16.861	16.4016	16.5526	10.6478	10.6478	10.6478	16.0535	18.5065	18.1089	16.8441	16.7459	10.6478	10.6478	10.6478	10.6478	13.8086	15.286	15.6853	10.6478	10.6478	10.6478	+	Responders_Nonresponder	0.00193735	-2.97087	-3.33508
APOL3	O95236;O95236-2;O95236-3	APOL3_HUMAN	Apolipoprotein L3	17.1302	17.0968	18.5016	18.3726	10.6478	10.6478	10.6478	10.6478	10.6478	10.6478	18.373	17.9794	18.0035	18.0793	18.2583	18.2702	17.5696	17.0372	17.1788	16.9055	16.7678	16.1968	10.6478	10.6478	18.8183	18.416	18.6277	18.2636	17.9357	17.3213	10.6478	10.6478	15.5569	10.6478	16.1381	17.539	16.6973	16.3874	16.4002	10.6478	+	Responders_Nonresponder	0.00545202	-2.97247	-3.02975
RELA	P16236;Q04206;Q04206-2;Q04206-3;Q04206-4;P98152;Q04207;Q04207-2;P01125;Q04865;Q04206;Q04206-2;Q04206-3;Q04206-4;Q04207;Q04207-2	TF65_CHICK;TF65_HUMAN;TF65_HUMAN	Transcription factor p65;Transcription factor p65	15.367	10.6478	10.6478	10.6478	10.6478	10.6478	10.6478	10.6478	10.6478	10.6478	16.4766	17.2268	16.3257	17.5123	16.2245	17.3244	10.6478	10.6478	10.6478	10.6478	16.8232	16.627	10.6478	10.6478	10.6478	10.6478	17.2909	16.9338	16.2832	16.086	10.6478	10.6478	10.6478	10.6478	16.5063	16.0269	16.2609	16.5892	10.6478	10.6478	+	Responders_Nonresponder	0.000694789	-2.9733	-3.70225
CDK6	Q00534	CDK6_HUMAN	Cyclin-dependent kinase 6	10.6478	10.6478	10.6478	15.6296	10.6478	10.6478	18.1842	17.3903	10.6478	10.6478	18.3998	17.0278	17.0948	17.1263	17.2983	15.4404	17.7449	16.9906	10.6478	10.6478	17.885	17.9867	10.6478	10.6478	10.6478	10.6478	18.9199	16.7618	10.6478	10.6478	10.6478	10.6478	10.6478	10.6478	10.6478	10.6478	10.6478	18.7322	10.6478	10.6478	+	Responders_Nonresponder	0.00348933	-2.97482	-3.11877
EOGT	Q5NDL2	EOGT_HUMAN	EGF domain-specific O-linked N-acetylglucosamine transferase	10.6478	10.6478	15.5408	10.6478	10.6478	10.6478	10.6478	10.6478	10.6478	10.6478	16.6676	15.2169	15.7742	16.305	15.7133	16.5821	10.6478	10.6478	10.6478	15.8324	16.4347	16.4285	10.6478	10.6478	10.6478	16.9169	17.5876	17.5438	16.131	10.6478	10.6478	10.6478	10.6478	10.6478	10.6478	10.6478	15.9116	16.0837	10.6478	10.6478	+	Responders_Nonresponder	0.000282732	-2.97729	-4.01997
TMEM179B	Q7Z7N9	T179B_HUMAN	Transmembrane protein 179B	10.6478	10.6478	17.1596	17.6677	10.6478	10.6478	18.045	18.053	10.6478	10.6478	17.2041	17.4602	18.056	18.1236	17.8659	17.7879	17.7924	16.1357	17.4983	17.1343	18.0676	18.0517	10.6478	10.6478	17.7186	17.9949	18.2683	17.7722	18.7712	19.0247	10.6478	17.0902	10.6478	17.2824	17.1828	10.6478	17.5498	16.4128	10.6478	10.6478	+	Responders_Nonresponder	0.00562775	-2.99259	-2.98282
MPP1	Q00013;Q00013-2;Q00013-3	EM55_HUMAN	55 kDa erythrocyte membrane protein	10.6478	10.6478	17.7594	16.8946	10.6478	10.6478	10.6478	10.6478	10.6478	10.6478	17.115	16.7566	17.8495	17.5162	17.6964	17.6328	17.467	15.6603	17.5651	17.5831	16.544	16.3981	10.6478	10.6478	16.4521	10.6478	17.8701	17.3095	15.7359	16.5694	10.6478	10.6478	10.6478	10.6478	17.7976	18.2	14.9873	10.6478	10.6478	10.6478	+	Responders_Nonresponder	0.00341797	-2.99334	-3.14377
SZRD1	Q7Z422;Q7Z422-2;Q7Z422-3;Q7Z422-4;Q7Z422-5	SZRD1_HUMAN	SUZ domain-containing protein 1	10.6478	10.6478	10.6478	10.6478	10.6478	15.0714	17.5709	16.4706	10.6478	14.4676	15.8949	16.9277	15.9705	16.0583	16.2282	16.0549	10.6478	10.6478	10.6478	16.2544	15.1068	10.6478	10.6478	10.6478	10.6478	10.6478	14.9101	15.9763	16.3606	16.5185	10.6478	10.6478	15.7876	10.6478	10.6478	10.6478	16.7145	17.6533	10.6478	19.4956	+	Responders_Nonresponder	0.000622366	-2.99518	-3.73102
PEX14	O75381;O75381-2	PEX14_HUMAN	Peroxisomal membrane protein PEX14	10.6478	10.6478	17.0583	15.8314	10.6478	10.6478	17.0359	17.1917	10.6478	10.6478	17.8276	18.0058	17.6733	17.3621	17.1323	16.969	10.6478	16.6919	10.6478	16.9851	16.2963	17.144	10.6478	10.6478	10.6478	10.6478	16.7802	16.9139	16.3123	10.6478	10.6478	10.6478	10.6478	10.6478	10.6478	10.6478	16.4372	17.3243	10.6478	10.6478	+	Responders_Nonresponder	0.00197872	-3.00735	-3.32348
GDPGP1	Q6ZNW5	GDPP1_HUMAN	GDP-D-glucose phosphorylase 1	16.671	16.9159	10.6478	10.6478	17.3469	10.6478	17.3311	17.5677	10.6478	10.6478	16.9885	16.5264	16.7461	17.0821	16.8941	17.1551	16.7467	17.5145	16.2211	16.2862	17.4039	16.8161	10.6478	10.6478	10.6478	10.6478	18.3008	17.7143	16.7494	16.3015	10.6478	10.6478	10.6478	10.6478	17.1483	10.6478	17.7013	16.8229	10.6478	10.6478	+	Responders_Nonresponder	0.00252832	-3.02404	-3.27285
STARD5	Q9NSY2	STAR5_HUMAN	StAR-related lipid transfer protein 5	16.5972	10.6478	10.6478	10.6478	10.6478	10.6478	17.4365	17.5478	10.6478	10.6478	17.8303	17.9926	17.3265	16.517	18.639	18.3502	18.9259	18.6832	18.8358	18.3691	18.0911	18.23	10.6478	10.6478	10.6478	10.6478	10.6478	17.3673	17.534	10.6478	10.6478	17.562	10.6478	18.4267	18.7485	18.9339	18.3008	10.6478	10.6478	10.6478	+	Responders_Nonresponder	0.00945272	-3.02608	-2.74132
CAVIN2	O95810	CAVN2_HUMAN	Caveolae-associated protein 2	14.8329	10.6478	10.6478	10.6478	10.6478	10.6478	17.2097	10.6478	10.6478	10.6478	16.8985	16.6093	17.8483	17.3516	17.7079	17.9276	15.436	16.2043	16.8417	15.567	16.613	16.8995	10.6478	10.6478	14.4524	10.6478	16.2113	15.4876	10.6478	10.6478	10.6478	10.6478	10.6478	10.6478	10.6478	10.6478	10.6478	10.6478	10.6478	10.6478	+	Responders_Nonresponder	0.000498341	-3.03405	-3.82705
PIP4K2A	P48426;P48426-2	PI42A_HUMAN	Phosphatidylinositol 5-phosphate 4-kinase type-2 alpha	10.6478	10.6478	18.1871	18.2708	10.6478	10.6478	16.9805	10.6478	10.6478	10.6478	18.7162	18.9657	18.6735	19.0784	17.6808	18.0733	16.4226	17.9429	10.6478	19.2267	17.7528	16.8909	10.6478	10.6478	10.6478	10.6478	18.5125	17.9945	16.7953	15.7032	17.0768	10.6478	10.6478	10.6478	10.6478	16.9953	10.6478	10.6478	10.6478	10.6478	+	Responders_Nonresponder	0.00705059	-3.03749	-2.84998
GPC6	Q9Y625	GPC6_HUMAN	Glypican-6	10.6478	10.6478	17.8299	17.6813	10.6478	10.6478	10.6478	10.6478	10.6478	10.6478	18.3865	16.741	18.2715	18.3716	19.0065	18.3518	17.3762	17.4473	10.6478	10.6478	17.6788	16.6911	10.6478	14.8024	18.8995	10.6478	19.2435	19.1032	10.6478	10.6478	10.6478	10.6478	19.7006	20.0142	10.6478	17.1429	10.6478	10.6478	10.6478	10.6478	+	Responders_Nonresponder	0.00920478	-3.03811	-2.74436
RAD21	Q9H4I0;Q9H4I0-2;O60216	RAD21_HUMAN	Double-strand-break repair protein rad21 homolog	10.6478	10.6478	17.7221	15.5976	10.6478	10.6478	10.6478	10.6478	10.6478	10.6478	17.7538	15.9331	18.2996	18.2807	17.4155	10.6478	10.6478	10.6478	16.6377	16.9959	17.0139	16.7599	10.6478	10.6478	10.6478	10.6478	17.7981	18.0538	16.9198	14.7968	10.6478	17.5021	10.6478	10.6478	10.6478	10.6478	16.5616	10.6478	10.6478	10.6478	+	Responders_Nonresponder	0.00171383	-3.04897	-3.37624
BAD	Q92934	BAD_HUMAN	Bcl2-associated agonist of cell death	10.6478	12.2583	10.6478	10.6478	10.6478	10.6478	10.6478	10.6478	10.6478	10.6478	14.9021	14.7774	16.5556	16.5797	15.3938	16.981	13.7479	14.4244	15.921	15.8767	15.1811	15.6136	10.6478	10.6478	14.15	15.916	15.8593	16.0742	15.9119	15.6354	10.6478	10.6478	10.6478	10.6478	14.9824	14.4224	16.2291	15.9125	10.6478	10.6478	+	Responders_Nonresponder	1.68424e-05	-3.05988	-4.92674
CTDSP1	Q9GZU7;Q9GZU7-2;Q9GZU7-3	CTDS1_HUMAN	Carboxy-terminal domain RNA polymerase II polypeptide A small phosphatase 1	16.9059	10.6478	10.6478	10.6478	18.0422	10.6478	16.7581	15.7038	10.6478	10.6478	18.0667	17.9995	17.7168	17.3109	17.7875	17.3678	16.5069	17.7395	17.0191	18.1831	17.0985	16.7863	10.6478	10.6478	16.3607	15.6483	17.147	17.3085	17.509	17.0166	10.6478	16.9977	16.3921	16.8783	13.816	17.6277	15.1779	16.9406	10.6478	10.6478	+	Responders_Nonresponder	0.00117807	-3.06383	-3.60749
AMT	P48728;P48728-2;P48728-3;P48728-4	GCST_HUMAN	Aminomethyltransferase, mitochondrial	10.6478	10.6478	10.6478	10.6478	10.6478	10.6478	10.6478	10.6478	10.6478	10.6478	16.7025	14.8943	18.4081	17.8492	18.886	18.4843	18.1361	17.521	18.3355	18.0681	17.498	17.8273	10.6478	10.6478	18.5076	18.4135	10.6478	10.6478	15.7152	16.1959	10.6478	10.6478	10.6478	10.6478	16.1967	17.8219	10.6478	10.6478	17.3587	10.6478	+	Responders_Nonresponder	0.0046476	-3.06887	-3.01021
CFI	P05156	CFAI_HUMAN	Complement factor I	10.6478	10.6478	18.6803	18.5878	10.6478	10.6478	10.6478	10.6478	10.6478	10.6478	17.205	16.9833	17.4713	17.704	17.7963	17.8972	17.7879	17.4956	17.59	10.6478	16.7147	17.1506	10.6478	10.6478	10.6478	10.6478	18.4589	18.3076	10.6478	10.6478	10.6478	10.6478	10.6478	10.6478	16.6955	17.6836	17.5049	16.7054	10.6478	10.6478	+	Responders_Nonresponder	0.00467863	-3.07014	-3.00984
DMTN	Q08495;Q08495-2;Q08495-3;Q08495-4	DEMA_HUMAN	Dematin	13.4928	10.6478	13.7696	16.9867	10.6478	10.6478	10.6478	10.6478	10.6478	10.6478	17.127	17.476	16.4856	17.32	17.172	17.6953	15.0449	10.6478	17.4797	17.3256	17.1442	16.7587	10.6478	10.6478	10.6478	10.6478	17.8051	18.5389	10.6478	10.6478	10.6478	10.6478	14.9468	10.6478	10.6478	16.0491	10.6478	10.6478	10.6478	10.6478	+	Responders_Nonresponder	0.000795305	-3.07312	-3.66498
GBP2	P32456	GBP2_HUMAN	Guanylate-binding protein 2	18.6442	18.9005	18.0039	17.5883	10.6478	10.6478	10.6478	10.6478	10.6478	10.6478	18.3545	18.2491	18.5467	18.59	18.7523	18.8081	18.4341	10.6478	17.9526	17.9061	18.1402	18.698	10.6478	10.6478	18.2849	17.8209	18.3257	17.9925	17.4782	15.89	10.6478	10.6478	16.9832	10.6478	17.6351	10.6478	10.6478	16.1452	10.6478	18.4142	+	Responders_Nonresponder	0.00796183	-3.09206	-2.82963
ACSM3	Q53FZ2;Q53FZ2-2	ACSM3_HUMAN	Acyl-coenzyme A synthetase ACSM3, mitochondrial	18.2888	18.4075	10.6478	10.6478	10.6478	10.6478	10.6478	10.6478	10.6478	10.6478	17.0825	17.409	17.5092	17.6744	19.0017	18.9259	18.5723	19.1676	18.758	18.4305	18.8004	18.5916	10.6478	10.6478	18.2595	17.0254	16.0559	16.5846	17.0991	10.6478	10.6478	10.6478	10.6478	10.6478	18.659	18.7818	17.345	17.8996	10.6478	10.6478	+	Responders_Nonresponder	0.00850354	-3.10185	-2.79298
HLA-F	P04439;P04439-2;P17693;P17693-2;P17693-5;P17693-6;P30511;P30511-3;P10321;P10321-2;P01893;P13747;P04439;P04439-2;P30511;P30511-2;P30511-3;P10321;P10321-2;P01893;P30511;P30511-2;P30511-3	HLAA_HUMAN;HLAC_HUMAN;HLAE_HUMAN;HLAF_HUMAN;HLAG_HUMAN;HLAH_HUMAN;HLAA_HUMAN;HLAC_HUMAN;HLAF_HUMAN;HLAH_HUMAN;HLAF_HUMAN	Putative HLA class I histocompatibility antigen, alpha chain H;Putative HLA class I histocompatibility antigen, alpha chain H;HLA class I histocompatibility antigen, alpha chain F	10.6478	10.6478	10.6478	10.6478	10.6478	10.6478	10.6478	10.6478	10.6478	10.6478	17.7756	17.3816	17.2534	15.6529	18.0045	18.0391	18.0359	17.6622	10.6478	15.3185	17.5386	15.5964	10.6478	10.6478	17.5392	17.4942	10.6478	16.957	17.5179	17.7539	10.6478	10.6478	10.6478	17.1541	16.9426	14.8606	10.6478	10.6478	10.6478	10.6478	+	Responders_Nonresponder	0.00179782	-3.10414	-3.35749
CTSL	P07711;P07711-3;O60911;P43235;Q5NE16;P07711;P07711-3	CATL1_HUMAN;CATK_HUMAN;CATL1_HUMAN	Procathepsin L;Procathepsin L	18.0007	18.0555	19.4608	19.3367	10.6478	16.9557	10.6478	15.523	10.6478	10.6478	18.0717	18.6619	17.4781	17.9835	18.4182	18.3978	19.1263	19.1985	16.3032	15.6777	17.7086	18.1374	10.6478	10.6478	18.2848	18.4709	19.7422	19.8056	15.472	16.7649	18.3052	17.9677	18.8408	18.8748	10.6478	16.59	17.6042	18.1519	19.861	20.001	+	Responders_Nonresponder	0.00303324	-3.11207	-3.36553
MGLL	Q99685	MGLL_HUMAN	Monoglyceride lipase	10.6478	16.8875	10.6478	16.2219	10.6478	10.6478	17.8045	17.2256	10.6478	10.6478	17.4586	17.0569	17.7867	17.2519	17.1814	17.1006	18.2684	18.0001	17.759	17.7744	18.7555	18.7569	10.6478	10.6478	16.8717	16.5838	10.6478	15.5627	17.6524	17.6073	10.6478	10.6478	10.6478	10.6478	17.7728	17.871	17.8848	18.1888	17.354	17.1523	+	Responders_Nonresponder	0.00269537	-3.11908	-3.26069
P3H4	Q92791	SC65_HUMAN	Endoplasmic reticulum protein SC65	10.6478	10.6478	17.9418	19.1643	14.6758	10.6478	17.2591	17.7496	10.6478	15.91	18.0628	18.1561	18.6123	18.6233	15.3061	17.5974	15.3601	10.6478	15.8731	15.3798	16.9783	16.9064	10.6478	10.6478	10.6478	10.6478	20.1076	20.2675	15.9174	16.5285	15.7712	10.6478	18.8641	18.4164	16.9617	10.6478	18.285	17.239	10.6478	10.6478	+	Responders_Nonresponder	0.00328786	-3.12524	-3.168
PPP1R14B	Q96C90	PP14B_HUMAN	Protein phosphatase 1 regulatory subunit 14B	10.6478	10.6478	14.7737	10.6478	10.6478	10.6478	16.7642	10.6478	10.6478	10.6478	16.0606	16.1843	17.6179	17.7448	16.0735	16.7631	10.6478	10.6478	10.6478	10.6478	15.4613	15.8981	10.6478	10.6478	10.6478	10.6478	17.4115	16.8157	15.3916	16.699	10.6478	10.6478	10.6478	10.6478	10.6478	10.6478	17.0808	15.1896	10.6478	10.6478	+	Responders_Nonresponder	0.000169761	-3.12747	-4.21649
LEFTY1	O75610	LFTY1_HUMAN	Left-right determination factor 1	19.4266	19.5014	10.6478	10.6478	17.0488	17.9433	10.6478	10.6478	10.6478	10.6478	19.9548	20.0274	18.4598	18.4834	17.7801	17.5171	19.9037	20.031	20.1777	20.0175	19.6978	19.8483	19.3308	18.5714	19.7371	19.2463	19.3942	18.6559	18.3544	17.7396	21.1033	21.2276	20.1868	20.0412	19.9873	19.9427	22.6122	22.5189	20.1458	20.3797	+	Responders_Nonresponder	0.00818108	-3.13565	-2.94295
COQ4	Q9Y3A0;Q9Y3A0-2	COQ4_HUMAN	Ubiquinone biosynthesis protein COQ4 homolog, mitochondrial	10.6478	10.6478	17.8628	19.0347	18.7842	19.1108	18.9673	18.8136	10.6478	10.6478	19.5153	19.2813	18.189	18.3181	17.4894	17.9595	17.639	16.989	17.7074	18.1752	17.3976	16.6939	10.6478	16.8357	10.6478	10.6478	18.0001	10.6478	19.7285	19.5092	10.6478	17.0257	18.3133	18.6424	17.8969	18.596	19.4977	19.4466	18.5991	18.9642	+	Responders_Nonresponder	0.0050962	-3.13697	-3.09415
CCL24	O00175	CCL24_HUMAN	C-C motif chemokine 24	10.6478	10.6478	10.6478	10.6478	10.6478	10.6478	19.6473	19.5301	10.6478	18.4469	16.4164	16.7141	16.8082	10.6478	18.3093	18.4271	18.524	17.9459	17.3366	17.6136	17.2569	17.4648	10.6478	10.6478	18.3302	10.6478	17.5196	17.3003	18.2147	18.0793	18.4162	18.7627	18.4877	17.0681	17.2778	18.2669	20.7081	20.6436	18.7656	10.6478	+	Responders_Nonresponder	0.00791384	-3.13826	-2.87413
XYLB	O75191;O75191-2	XYLB_HUMAN	Xylulose kinase	10.6478	10.6478	16.7534	10.6478	10.6478	10.6478	17.769	17.2523	10.6478	10.6478	17.0708	17.3895	17.4727	17.5132	17.229	15.9118	10.6478	15.9736	10.6478	16.9909	17.5496	17.6047	10.6478	10.6478	10.6478	10.6478	10.6478	16.4553	17.4927	17.9568	10.6478	10.6478	10.6478	10.6478	10.6478	10.6478	14.2158	16.182	10.6478	10.6478	+	Responders_Nonresponder	0.00108107	-3.13878	-3.53837
IGLV1-51	P01701	LV151_HUMAN	Immunoglobulin lambda variable 1-51	17.0246	16.9926	16.438	10.6478	10.6478	10.6478	10.6478	10.6478	10.6478	10.6478	16.959	16.6343	16.6492	16.5458	17.0469	16.12	17.9777	17.8772	18.1104	18.232	18.2233	18.3015	10.6478	10.6478	17.394	18.1572	18.3506	18.0068	17.9813	17.9952	16.6716	17.2389	17.2322	10.6478	18.3766	18.439	16.1459	16.3392	17.6806	19.0372	+	Responders_Nonresponder	0.00193729	-3.15483	-3.49304
NDUFAB1	O14561	ACPM_HUMAN	Acyl carrier protein, mitochondrial	15.9901	10.6478	10.6478	10.6478	10.6478	10.6478	15.7909	14.8504	10.6478	15.8507	17.723	16.8827	16.5761	17.3028	17.3841	17.4455	16.3406	17.2122	17.3353	17.6497	18.3065	18.382	15.6349	15.5751	15.1877	16.331	17.8678	17.4364	17.815	17.769	10.6478	10.6478	16.4705	17.6383	17.5357	16.5405	16.9984	16.5265	10.6478	10.6478	+	Responders_Nonresponder	0.000329898	-3.1619	-4.04038
OXSM	Q9NWU1;Q9NWU1-2	OXSM_HUMAN	3-oxoacyl-[acyl-carrier-protein] synthase, mitochondrial	18.4281	19.1246	10.6478	10.6478	10.6478	17.5213	16.4505	10.6478	10.6478	10.6478	18.1708	17.926	17.6995	18.1251	17.9854	17.7545	17.5535	17.8584	18.4613	17.1507	18.0691	18.0202	16.1463	10.6478	17.5998	17.7011	17.2121	17.7569	17.802	18.2831	10.6478	10.6478	10.6478	10.6478	10.6478	10.6478	17.3801	17.2223	10.6478	10.6478	+	Responders_Nonresponder	0.00425873	-3.16227	-3.07398
BIN1	O00499;O00499-2;O00499-3;O00499-4;O00499-5;O00499-6;O00499-7;O00499-8;O00499-9;O00499-10;O00499-11	BIN1_HUMAN	Myc box-dependent-interacting protein 1	17.3847	17.3624	10.6478	13.3973	15.9527	17.9047	17.2036	10.6478	10.6478	10.6478	18.6607	18.5145	18.6642	18.6563	18.5286	18.4953	18.3253	10.6478	15.4751	16.239	17.5343	17.0026	10.6478	10.6478	10.6478	10.6478	18.6442	17.0967	17.1491	17.8127	10.6478	10.6478	10.6478	10.6478	17.7329	10.6478	18.4441	17.1801	10.6478	10.6478	+	Responders_Nonresponder	0.00344054	-3.16288	-3.12942
SERPINE2	P07093;P07093-2;P07093-3	GDN_HUMAN	Glia-derived nexin	10.6478	10.6478	10.6478	10.6478	10.6478	10.6478	10.6478	16.1336	10.6478	10.6478	17.1132	16.7793	16.1078	16.1708	14.9375	14.7936	10.6478	10.6478	10.6478	10.6478	15.5996	16.9389	10.6478	10.6478	10.6478	10.6478	17.0687	16.8027	16.1667	15.4349	10.6478	10.6478	16.1319	10.6478	10.6478	10.6478	10.6478	15.3126	10.6478	10.6478	+	Responders_Nonresponder	3.98756e-05	-3.1629	-4.78232
LFNG	Q8NES3;Q8NES3-2;Q8NES3-3;Q8NES3-4	LFNG_HUMAN	Beta-1,3-N-acetylglucosaminyltransferase lunatic fringe	10.6478	10.6478	10.6478	10.6478	10.6478	18.2185	10.6478	10.6478	10.6478	10.6478	18.2774	10.6478	17.6105	17.977	17.5622	17.8939	10.6478	10.6478	16.3442	16.1465	16.9459	17.6934	10.6478	10.6478	18.645	10.6478	18.1071	18.3664	10.6478	16.2771	10.6478	10.6478	10.6478	10.6478	10.6478	10.6478	17.9193	10.6478	10.6478	10.6478	+	Responders_Nonresponder	0.00195338	-3.16692	-3.33085
CNRIP1	Q96F85;Q96F85-2	CNRP1_HUMAN	CB1 cannabinoid receptor-interacting protein 1	17.1062	10.6478	10.6478	17.7871	10.6478	10.6478	10.6478	10.6478	10.6478	10.6478	18.1977	18.0752	18.5565	18.3994	18.881	18.1585	18.4168	18.4921	16.3166	17.0236	17.9901	18.0918	15.5967	10.6478	18.7175	18.6984	18.4227	18.2782	10.6478	10.6478	10.6478	16.6663	19.354	19.479	17.3604	16.6801	16.49	10.6478	10.6478	18.4037	+	Responders_Nonresponder	0.00455241	-3.18467	-3.03673
AGT	P01019	ANGT_HUMAN	Angiotensinogen	16.1078	16.4551	17.088	17.0854	15.7978	10.6478	16.0954	16.8159	10.6478	10.6478	17.9947	18.0093	18.6109	18.9722	19.6037	19.5422	19.349	19.696	19.2673	19.2835	18.4483	18.4718	15.7877	14.7477	18.0586	17.7805	18.4383	18.4334	15.8281	14.9409	10.6478	10.6478	17.7858	18.1082	19.4623	19.1451	18.7775	18.432	18.8108	17.7399	+	Responders_Nonresponder	0.000517053	-3.18469	-4.10551
FGF2	P09038;P09038-1;P09038-2;P09038-3;Q5IS69	FGF2_HUMAN;FGF2_PANTR	Fibroblast growth factor 2	16.9238	10.6478	10.6478	10.6478	10.6478	10.6478	10.6478	10.6478	10.6478	17.4654	16.8612	16.617	18.1591	17.994	16.2034	16.952	17.8248	17.9896	16.8394	15.1175	18.1551	18.1253	17.5066	17.9644	18.4051	18.0666	19.0612	18.1991	10.6478	10.6478	16.4504	10.6478	18.2705	19.2732	10.6478	10.6478	10.6478	16.6818	15.3968	17.6584	+	Responders_Nonresponder	0.00304032	-3.18644	-3.2164
SERPINA5	P05154	IPSP_HUMAN	Plasma serine protease inhibitor	15.708	10.6478	18.5519	19.2886	10.6478	10.6478	17.4728	10.6478	10.6478	16.4592	18.091	17.5421	17.7097	17.9968	17.8161	17.6346	17.7553	17.4949	17.242	16.6257	16.7207	17.7755	10.6478	17.9083	10.6478	16.5028	19.3428	18.8218	10.6478	17.5849	10.6478	10.6478	18.549	18.244	17.2395	10.6478	17.725	17.7161	10.6478	10.6478	+	Responders_Nonresponder	0.00324988	-3.18831	-3.19464
VWA5A	O00534;O00534-2;O00534-3;O00534-4	VMA5A_HUMAN	von Willebrand factor A domain-containing protein 5A	19.7751	19.6319	16.5443	15.6306	10.6478	10.6478	10.6478	10.6478	18.0675	17.8006	18.5261	18.7322	19.5841	19.3525	20.3047	20.4198	19.7414	20.1376	19.7324	19.6662	19.4932	19.5088	10.6478	18.3137	18.8569	19.2884	19.0091	18.8109	17.8831	17.4702	10.6478	10.6478	16.1728	10.6478	19.3896	19.3616	18.545	18.5652	18.6339	18.446	+	Responders_Nonresponder	0.0052408	-3.20861	-3.07148
GDE1	Q9NZC3	GDE1_HUMAN	Glycerophosphodiester phosphodiesterase 1	10.6478	15.363	10.6478	15.8168	16.7244	14.5156	15.9357	16.5566	10.6478	10.6478	16.9283	17.1971	18.1005	17.5933	17.5761	17.7118	15.1581	10.6478	17.0863	17.5298	16.1182	17.6269	10.6478	10.6478	10.6478	10.6478	18.3238	17.7828	10.6478	14.9539	10.6478	10.6478	16.5262	10.6478	10.6478	10.6478	16.8873	16.6586	10.6478	10.6478	+	Responders_Nonresponder	0.000575998	-3.2194	-3.75999
NADSYN1	Q6IA69	NADE_HUMAN	Glutamine-dependent NAD(+) synthetase	15.0274	16.1366	10.6478	10.6478	10.6478	10.6478	10.6478	10.6478	10.6478	10.6478	16.2962	15.3197	16.0881	15.5016	17.6154	17.9889	17.2753	17.3298	16.1388	16.708	16.6968	17.7476	10.6478	10.6478	10.6478	10.6478	10.6478	14.855	14.7232	10.6478	10.6478	10.6478	10.6478	10.6478	16.3264	10.6478	14.9639	15.1813	10.6478	10.6478	+	Responders_Nonresponder	0.000112903	-3.23013	-4.31069
COMMD10	Q9Y6G5	COMDA_HUMAN	COMM domain-containing protein 10	10.6478	17.61	17.7262	17.3059	13.4598	10.6478	10.6478	10.6478	10.6478	10.6478	17.9729	17.6512	17.4445	17.6719	17.0625	17.4687	10.6478	10.6478	16.7014	15.9802	16.0272	15.8839	10.6478	10.6478	16.9359	10.6478	16.8568	17.1877	16.8513	15.3368	10.6478	10.6478	17.6482	10.6478	10.6478	10.6478	17.496	17.3878	10.6478	10.6478	+	Responders_Nonresponder	0.00099885	-3.23616	-3.58263
COG6	Q9Y2V7;Q9Y2V7-2	COG6_HUMAN	Conserved oligomeric Golgi complex subunit 6	10.6478	10.6478	10.6478	15.5573	10.6478	10.6478	16.2654	10.6478	10.6478	10.6478	15.7711	15.8734	16.8312	16.6446	17.6666	17.4286	10.6478	17.3337	16.3653	16.7202	16.9679	16.4564	10.6478	10.6478	10.6478	10.6478	14.8128	14.9443	15.3267	10.6478	10.6478	10.6478	10.6478	10.6478	15.8282	10.6478	16.0243	15.6718	10.6478	10.6478	+	Responders_Nonresponder	9.53355e-05	-3.23982	-4.36447
SLC26A3	P40879	S26A3_HUMAN	Chloride anion exchanger	10.6478	10.6478	10.6478	10.6478	10.6478	10.6478	10.6478	10.6478	10.6478	10.6478	15.831	10.6478	10.6478	10.6478	17.0918	17.2862	18.7272	18.7721	17.9028	17.0338	17.4512	17.5044	10.6478	10.6478	10.6478	10.6478	10.6478	10.6478	17.7141	17.2866	10.6478	16.9082	10.6478	10.6478	17.2927	16.921	16.6862	16.3507	10.6478	18.3649	+	Responders_Nonresponder	0.00121056	-3.2497	-3.50236
C2	P06681;P06681-2;P06681-3	CO2_HUMAN	Complement C2	10.6478	10.6478	18.0925	18.0325	17.0858	10.6478	17.3612	16.9522	10.6478	10.6478	17.631	17.4196	17.9213	17.8884	18.1146	18.0382	16.9709	18.0592	18.138	17.6753	17.5421	17.3214	10.6478	10.6478	15.9745	16.262	18.3881	18.3811	18.2111	18.2855	10.6478	10.6478	17.2424	10.6478	15.574	17.2243	17.1659	17.2185	10.6478	16.3939	+	Responders_Nonresponder	0.0011566	-3.25978	-3.6184
A1CF	Q8TBY0;Q8TBY0-2;Q8TBY0-3;A0AV96;A0AV96-2;Q9NQ94;Q9NQ94-2;Q9NQ94-3;Q9NQ94-4;Q9NQ94-5;Q9NQ94-6;Q9NQ94;Q9NQ94-2;Q9NQ94-3;Q9NQ94-4;Q9NQ94-5;Q9NQ94-6	A1CF_HUMAN;RBM47_HUMAN;A1CF_HUMAN	RNA-binding protein 47;APOBEC1 complementation factor	10.6478	16.3993	16.3541	10.6478	10.6478	10.6478	10.6478	16.2636	10.6478	10.6478	18.5158	17.819	17.5982	17.3731	18.4676	17.3871	18.2441	17.5589	17.4086	17.7323	18.4095	18.3826	10.6478	10.6478	17.4554	10.6478	10.6478	10.6478	16.7149	17.196	10.6478	10.6478	16.44	10.6478	18.1833	17.9961	17.4604	17.9885	10.6478	10.6478	+	Responders_Nonresponder	0.0021245	-3.28658	-3.311
COX7A1	P24310	CX7A1_HUMAN	Cytochrome c oxidase subunit 7A1, mitochondrial	10.6478	10.6478	10.6478	10.6478	10.6478	10.6478	10.6478	10.6478	10.6478	10.6478	17.621	17.7202	17.8435	17.7829	17.7849	17.9473	10.6478	17.7604	10.6478	10.6478	17.8365	17.7782	10.6478	17.145	17.6847	17.4214	18.1216	17.8055	10.6478	10.6478	10.6478	10.6478	20.0725	19.919	10.6478	10.6478	10.6478	10.6478	10.6478	10.6478	+	Responders_Nonresponder	0.00252756	-3.30689	-3.24103
APOOL	Q6UXV4	MIC27_HUMAN	MICOS complex subunit MIC27	10.6478	10.6478	10.6478	10.6478	10.6478	15.0623	10.6478	10.6478	10.6478	10.6478	18.973	18.9802	19.3343	19.4108	18.8343	17.7877	10.6478	10.6478	18.9261	10.6478	17.6378	17.5807	10.6478	10.6478	10.6478	10.6478	10.6478	10.6478	18.6854	19.008	10.6478	10.6478	10.6478	10.6478	10.6478	18.5131	10.6478	10.6478	10.6478	10.6478	+	Responders_Nonresponder	0.00235664	-3.31927	-3.302
RIPK3	Q9Y572;Q9Y572-2;Q9Y572-3	RIPK3_HUMAN	Receptor-interacting serine/threonine-protein kinase 3	15.7151	10.6478	10.6478	10.6478	10.6478	10.6478	10.6478	10.6478	10.6478	10.6478	17.8049	17.556	17.9934	17.6467	18.0911	17.672	18.3593	18.0065	16.0197	16.5552	17.9453	17.5394	10.6478	10.6478	10.6478	16.8311	10.6478	17.146	10.6478	10.6478	10.6478	10.6478	10.6478	10.6478	17.8645	10.6478	16.8932	10.6478	10.6478	10.6478	+	Responders_Nonresponder	0.000847393	-3.34492	-3.6304
STBD1	O95210	STBD1_HUMAN	Starch-binding domain-containing protein 1	16.5136	17.2959	10.6478	17.8957	10.6478	10.6478	18.2536	17.0864	10.6478	10.6478	18.5551	18.0835	18.7575	18.6838	18.7433	18.4151	18.9514	19.0379	18.28	18.0719	18.5147	18.0623	10.6478	10.6478	17.7655	18.0076	18.4283	18.544	18.9555	18.5146	10.6478	16.4866	18.0225	10.6478	18.16	10.6478	18.5813	18.3082	10.6478	10.6478	+	Responders_Nonresponder	0.00255728	-3.3578	-3.2747
RAB43	Q86YS6;Q86YS6-2;A4D1S5;A4D1S5-2;P20336;Q92930;Q96DA2;Q96E17;Q92928;Q15286;Q15286-2;P20338;Q6IQ22;Q96AX2;Q96AX2-2;Q96AX2-3;Q96AX2-4;P61018;P61018-2;P20337;P61106;P62820;O95716;Q9H0U4;P61026;Q86YS6;Q86YS6-2;P61006;P61006-2;Q15771;Q15771-2;Q86YS6	RAB19_HUMAN;RAB43_HUMAN;RAB10_HUMAN;RAB12_HUMAN;RAB14_HUMAN;RAB1A_HUMAN;RAB1B_HUMAN;RAB30_HUMAN;RAB35_HUMAN;RAB37_HUMAN;RAB3A_HUMAN;RAB3C_HUMAN;RAB3D_HUMAN;RAB43_HUMAN;RAB4A_HUMAN;RAB4B_HUMAN;RAB8A_HUMAN;RAB8B_HUMAN;RAB43_HUMAN	Ras-related protein Rab-19;Ras-related protein Rab-3D;Ras-related protein Rab-43	13.8018	10.6478	10.6478	10.6478	10.6478	10.6478	10.6478	10.6478	10.6478	10.6478	14.5016	16.3694	16.5289	16.3325	15.901	16.2919	17.6766	10.6478	10.6478	16.4893	16.8751	16.5892	10.6478	10.6478	10.6478	10.6478	10.6478	14.7584	10.6478	10.6478	10.6478	10.6478	16.1142	10.6478	10.6478	10.6478	15.773	16.6416	10.6478	10.6478	+	Responders_Nonresponder	1.46168e-05	-3.35994	-5.3864
COPG2	Q9UBF2;Q9Y678;Q9UBF2;Q9UBF2-2	COPG2_HUMAN;COPG1_HUMAN;COPG2_HUMAN	Coatomer subunit gamma-2;Coatomer subunit gamma-2	10.6478	10.6478	14.819	10.6478	10.6478	10.6478	14.8257	10.6478	10.6478	10.6478	16.2305	16.6634	17.2347	16.8418	16.1969	16.0408	13.9297	10.6478	16.4484	16.0974	16.7978	17.0085	10.6478	16.6344	10.6478	10.6478	16.8288	16.1919	15.203	16.5761	10.6478	10.6478	10.6478	10.6478	10.6478	14.7344	15.9362	17.351	10.6478	10.6478	+	Responders_Nonresponder	3.57061e-05	-3.36582	-4.68209
TUSC2	O75896	TUSC2_HUMAN	Tumor suppressor candidate 2	10.6478	10.6478	10.6478	10.6478	10.6478	10.6478	16.1889	16.7587	10.6478	16.6755	16.8888	16.767	16.3091	16.684	17.2737	16.9976	10.6478	15.7892	16.9849	16.9823	17.6898	17.2334	10.6478	10.6478	10.6478	10.6478	17.8323	17.8237	17.0202	16.8007	17.4776	16.4776	10.6478	10.6478	10.6478	10.6478	18.5407	18.8883	10.6478	10.6478	+	Responders_Nonresponder	0.000622423	-3.38236	-3.74104
SPCS1	Q9Y6A9	SPCS1_HUMAN	Signal peptidase complex subunit 1	17.0834	10.6478	15.6254	16.2463	10.6478	10.6478	10.6478	10.6478	10.6478	10.6478	17.502	17.5691	17.8956	17.6902	18.2048	18.4599	17.5948	17.5355	17.3169	17.763	17.7258	17.9048	10.6478	10.6478	18.1989	18.8334	17.841	18.3419	16.9236	17.4	10.6478	10.6478	10.6478	10.6478	14.2724	17.6015	17.5899	17.8248	10.6478	10.6478	+	Responders_Nonresponder	0.00138297	-3.38494	-3.48361
NOX1	Q9Y5S8;Q9Y5S8-2;Q9Y5S8-3;P04839;Q9Y5S8	CY24B_HUMAN;NOX1_HUMAN;NOX1_HUMAN	Cytochrome b-245 heavy chain;NADPH oxidase 1	10.6478	10.6478	10.6478	10.6478	10.6478	10.6478	10.6478	10.6478	10.6478	10.6478	16.5829	16.9145	16.4927	16.0968	14.8017	10.6478	10.6478	10.6478	17.1659	17.7134	17.4809	16.8918	10.6478	10.6478	10.6478	10.6478	10.6478	10.6478	19.4188	19.2411	10.6478	15.6802	10.6478	10.6478	10.6478	16.6422	18.8708	18.8677	10.6478	10.6478	+	Responders_Nonresponder	0.000455854	-3.39274	-3.90355
RTL8C	A6ZKI3;A6ZKI3;Q17RB0;Q9BWD3	RTL8C_HUMAN;RTL8A_HUMAN;RTL8C_HUMAN	Retrotransposon Gag-like protein 8C;Retrotransposon Gag-like protein 8C	10.6478	10.6478	15.1769	16.482	10.6478	15.0243	15.1938	10.6478	10.6478	10.6478	16.5099	16.9745	17.9337	18.1606	17.8544	18.0128	10.6478	10.6478	10.6478	10.6478	16.0892	16.6956	10.6478	10.6478	10.6478	15.0534	18.0997	18.2978	17.4781	17.1696	10.6478	10.6478	17.5427	17.6495	14.8805	10.6478	17.165	17.6616	10.6478	10.6478	+	Responders_Nonresponder	0.000329773	-3.40001	-3.95272
CISD1	Q9NZ45	CISD1_HUMAN	CDGSH iron-sulfur domain-containing protein 1	18.9814	19.2199	10.6478	10.6478	10.6478	10.6478	16.8765	10.6478	10.6478	10.6478	18.6614	17.9632	17.768	18.1108	17.377	17.8436	18.4504	18.9719	17.5234	18.4203	18.8081	18.9828	17.9541	17.3674	17.2236	17.0603	17.9398	17.8434	17.4937	17.8919	15.6462	10.6478	19.0178	19.9128	17.9441	17.5855	18.4913	18.8096	10.6478	17.0833	+	Responders_Nonresponder	0.00129933	-3.40733	-3.65185
CDH13	P55290;P55290-2;P55290-3;P55290-4	CAD13_HUMAN	Cadherin-13	10.6478	15.0393	10.6478	15.8422	10.6478	10.6478	10.6478	10.6478	10.6478	10.6478	16.8289	16.6201	16.8698	17.2227	17.4331	17.6886	16.8704	15.8482	10.6478	10.6478	15.9964	15.6346	10.6478	10.6478	10.6478	10.6478	17.2693	16.5148	10.6478	15.2152	10.6478	10.6478	10.6478	15.3174	10.6478	10.6478	15.2715	10.6478	10.6478	10.6478	+	Responders_Nonresponder	2.99466e-05	-3.41672	-4.82155
SORBS1	Q9BX66;Q9BX66-2;Q9BX66-3;Q9BX66-4;Q9BX66-5;Q9BX66-6;Q9BX66-8;Q9BX66-9;Q9BX66-10;Q9BX66-11;Q9BX66-12	SRBS1_HUMAN	Isoform 5 of Sorbin and SH3 domain-containing protein 1	16.1813	16.2484	10.6478	16.569	10.6478	10.6478	10.6478	10.6478	10.6478	10.6478	18.0543	18.1561	18.5162	17.4864	18.7772	18.7091	17.4881	16.8185	16.575	15.204	18.7877	18.656	10.6478	10.6478	18.8695	18.3101	18.1023	18.1749	15.9241	17.7295	10.6478	17.3289	14.7471	10.6478	10.6478	10.6478	10.6478	17.4329	10.6478	10.6478	+	Responders_Nonresponder	0.00147224	-3.42063	-3.45508
CA12	O43570;O43570-2	CAH12_HUMAN	Carbonic anhydrase 12	10.6478	13.8471	10.6478	10.6478	14.326	10.6478	10.6478	10.6478	10.6478	10.6478	17.5149	17.0845	17.3352	16.2263	17.3534	17.4479	10.6478	17.4974	16.6327	16.2752	17.4818	17.8211	10.6478	10.6478	10.6478	10.6478	16.7491	16.6841	10.6478	10.6478	10.6478	10.6478	10.6478	10.6478	10.6478	10.6478	10.6478	10.6478	10.6478	10.6478	+	Responders_Nonresponder	9.0652e-05	-3.42166	-4.60138
SULT1B1	O43704	ST1B1_HUMAN	Sulfotransferase family cytosolic 1B member 1	17.7613	18.1478	16.8962	18.3234	10.6478	10.6478	10.6478	10.6478	10.6478	10.6478	18.4548	18.2924	19.0068	18.6338	20.549	20.5811	20.8171	20.8739	21.0062	20.9659	20.8692	20.953	18.5188	19.1594	19.0548	18.9045	18.2891	15.7472	17.4454	16.7227	18.1546	16.5519	17.5378	18.0425	20.7903	20.6816	20.5301	20.7855	19.8746	20.0516	+	Responders_Nonresponder	0.00243305	-3.42991	-3.43314
GALNS	P34059	GALNS_HUMAN	N-acetylgalactosamine-6-sulfatase	10.6478	10.6478	17.5074	18.1104	10.6478	10.6478	10.6478	16.0571	16.7463	10.6478	16.8923	17.2561	17.5177	17.0699	17.6711	17.6224	17.3463	17.325	17.3473	17.8983	18.0133	17.7147	10.6478	16.2555	17.8099	15.5249	17.8428	18.3116	18.075	18.2876	10.6478	10.6478	16.0087	17.2807	16.2142	18.0888	17.0569	17.6795	10.6478	18.1424	+	Responders_Nonresponder	0.000465785	-3.44178	-4.07101
TMEM186	Q96B77	TM186_HUMAN	Transmembrane protein 186	10.6478	10.6478	10.6478	10.6478	10.6478	16.1672	10.6478	10.6478	18.3681	10.6478	16.6785	16.4727	15.5147	16.3928	14.9178	15.7146	17.8612	14.0874	10.6478	17.5835	16.6862	16.4839	10.6478	10.6478	10.6478	10.6478	10.6478	15.9362	16.7698	17.0663	10.6478	10.6478	10.6478	10.6478	10.6478	10.6478	17.905	16.2213	10.6478	10.6478	+	Responders_Nonresponder	8.10088e-05	-3.44296	-4.41529
PPP1R9B	Q96SB3	NEB2_HUMAN	Neurabin-2	10.6478	10.6478	10.6478	14.7373	10.6478	10.6478	15.3501	10.6478	10.6478	10.6478	16.8105	17.049	16.2159	15.9669	16.3524	16.0383	10.6478	15.8951	15.1283	10.6478	16.7524	16.7938	10.6478	10.6478	10.6478	10.6478	15.3038	16.1813	17.2882	17.5981	10.6478	10.6478	10.6478	10.6478	10.6478	10.6478	17.2427	10.6478	10.6478	10.6478	+	Responders_Nonresponder	1.8339e-05	-3.46155	-5.02095
HSPB6	O14558	HSPB6_HUMAN	Heat shock protein beta-6	16.3049	16.9537	16.9142	16.0877	10.6478	10.6478	16.9163	16.5424	10.6478	10.6478	18.9187	18.9841	19.2001	18.9722	21.6446	21.5285	20.0589	20.4989	18.2867	18.0895	21.0466	21.1419	10.6478	19.0226	19.6057	19.5262	21.2019	21.2551	17.9812	18.5574	19.6375	19.5648	20.8531	20.9567	16.2778	10.6478	17.0943	17.7213	10.6478	10.6478	+	Responders_Nonresponder	0.00283651	-3.47444	-3.22701
PLTP	P55058;P55058-4	PLTP_HUMAN	Phospholipid transfer protein	10.6478	10.6478	17.2916	17.9389	10.6478	10.6478	18.2901	18.4161	10.6478	10.6478	17.2969	17.7697	18.0961	18.1101	17.7982	16.3377	16.8226	16.735	18.2735	18.0113	18.8526	18.948	10.6478	10.6478	17.4657	15.9106	17.7625	17.8954	20.2859	20.3966	10.6478	10.6478	13.0133	10.6478	17.7818	16.7992	17.96	18.1237	10.6478	17.8279	+	Responders_Nonresponder	0.00149948	-3.47689	-3.49266
AKAP2	Q9Y2D5;Q9Y2D5-4;Q9Y2D5-5;Q9Y2D5-6;Q9Y2D5-7	AKAP2_HUMAN	A-kinase anchor protein 2	15.7381	10.6478	16.3333	10.6478	10.6478	10.6478	10.6478	10.6478	10.6478	10.6478	17.0759	17.294	17.6026	17.6871	16.6661	16.956	16.2249	10.6478	10.6478	15.6833	16.6006	16.2476	10.6478	10.6478	10.6478	10.6478	17.7107	17.578	14.3716	15.4151	10.6478	10.6478	10.6478	10.6478	10.6478	10.6478	16.3852	10.6478	10.6478	10.6478	+	Responders_Nonresponder	4.98352e-05	-3.48232	-4.62518
RARRES2	Q99969	RARR2_HUMAN	Retinoic acid receptor responder protein 2	10.6478	10.6478	10.6478	16.0665	10.6478	10.6478	16.0883	15.7675	10.6478	10.6478	17.3599	16.5509	16.7336	16.7665	17.2968	15.1785	16.5144	16.6076	17.9107	16.1868	16.6908	17.6495	10.6478	10.6478	15.1802	17.4701	18.1646	17.6092	10.6478	15.728	10.6478	17.0974	18.485	18.3628	12.2369	10.6478	16.3753	15.9821	10.6478	10.6478	+	Responders_Nonresponder	0.000155937	-3.48236	-4.25335
AFM	P43652	AFAM_HUMAN	Afamin	10.6478	10.6478	10.6478	10.6478	10.6478	10.6478	10.6478	10.6478	10.6478	10.6478	15.2151	15.5782	16.7919	16.0099	16.5153	17.1425	19.0616	15.8947	17.1214	18.941	16.8543	16.2409	10.6478	10.6478	10.6478	10.6478	15.7234	15.5371	10.6478	10.6478	10.6478	10.6478	10.6478	10.6478	15.9626	10.6478	10.6478	10.6478	10.6478	10.6478	+	Responders_Nonresponder	3.74393e-05	-3.50282	-4.86328
BCL2L15	Q5TBC7	B2L15_HUMAN	Bcl-2-like protein 15	17.7943	10.6478	10.6478	10.6478	18.2275	18.2983	10.6478	10.6478	10.6478	15.572	18.7814	18.5262	19.2889	19.28	19.7708	19.7364	18.9521	19.0805	18.9019	18.703	19.1255	19.4678	10.6478	10.6478	17.1063	16.9202	18.3133	18.1287	10.6478	16.8106	10.6478	10.6478	10.6478	10.6478	18.8448	19.2844	18.2293	19.1202	10.6478	18.1776	+	Responders_Nonresponder	0.00353029	-3.51054	-3.1331
TANGO2	Q6ICL3;Q6ICL3-2;Q6ICL3-3;Q6ICL3-4;Q6ICL3-6	TNG2_HUMAN	Transport and Golgi organization protein 2 homolog	10.6478	10.6478	10.6478	10.6478	10.6478	10.6478	18.3519	10.6478	10.6478	10.6478	18.1015	10.6478	18.8855	10.6478	17.8966	18.7318	17.5134	10.6478	18.1083	17.9904	18.3572	18.174	10.6478	10.6478	10.6478	10.6478	19.1369	18.6789	17.4817	10.6478	10.6478	10.6478	18.2796	10.6478	17.9064	17.9668	16.6014	10.6478	10.6478	10.6478	+	Responders_Nonresponder	0.00162986	-3.52885	-3.39356
ORM2	P02763;P19652;P19652	A1AG1_HUMAN;A1AG2_HUMAN;A1AG2_HUMAN	Alpha-1-acid glycoprotein 1;Alpha-1-acid glycoprotein 2	10.6478	10.6478	19.1225	19.1509	17.3165	16.7758	17.7197	18.0424	10.6478	16.1388	19.0483	19.1853	19.4338	19.1392	20.5257	20.5478	20.4576	20.0855	20.4753	20.2566	20.0252	19.8686	10.6478	10.6478	10.6478	15.6553	19.0044	18.4195	16.773	17.3253	10.6478	10.6478	18.4098	18.6218	21.134	20.9388	17.9004	10.6478	10.6478	18.3156	+	Responders_Nonresponder	0.00362993	-3.5711	-3.1694
SULT1A1	P50226;P50225	ST1A1_HUMAN	Sulfotransferase 1A1	17.6107	10.6478	18.4495	18.7364	10.6478	10.6478	17.7621	10.6478	10.6478	10.6478	18.3364	18.3652	17.6093	18.2256	19.283	19.2267	19.2887	19.7389	18.9527	19.2045	18.9113	18.7905	10.6478	16.4637	10.6478	19.2119	18.4501	18.4738	18.8768	18.6109	16.5129	18.0897	18.3465	18.7234	18.7671	19.3466	18.8197	18.9164	10.6478	18.1533	+	Responders_Nonresponder	0.00148225	-3.57626	-3.61062
ABLIM1	O14639;O14639-2;O14639-3;O14639-4;O14639-5;O14639-6	ABLM1_HUMAN	Actin-binding LIM protein 1	10.6478	10.6478	10.6478	10.6478	10.6478	10.6478	10.6478	18.3791	10.6478	10.6478	18.5697	18.4566	18.522	17.4513	17.8769	18.5416	19.0623	18.3988	18.346	18.5537	18.3139	18.2756	10.6478	18.3225	10.6478	10.6478	10.6478	10.6478	10.6478	16.3046	10.6478	17.0049	10.6478	10.6478	10.6478	18.1382	18.9881	18.6088	10.6478	10.6478	+	Responders_Nonresponder	0.00199858	-3.58176	-3.31982
SETD7	Q8WTS6	SETD7_HUMAN	Histone-lysine N-methyltransferase SETD7	10.6478	10.6478	17.1514	17.5375	10.6478	10.6478	16.9762	16.5506	10.6478	10.6478	18.3269	17.9245	18.4589	18.064	17.5357	18.039	15.6812	15.133	15.6307	10.6478	17.6985	17.715	15.1167	10.6478	10.6478	10.6478	18.4602	18.153	15.374	16.0435	10.6478	10.6478	10.6478	15.4471	10.6478	10.6478	16.3338	17.5331	10.6478	10.6478	+	Responders_Nonresponder	0.000256747	-3.59596	-4.0522
MFN2	O95140;O95140;Q8IWA4;Q8IWA4-2;Q8IWA4-3	MFN2_HUMAN;MFN1_HUMAN;MFN2_HUMAN	Mitofusin-2;Mitofusin-2	10.6478	17.1152	10.6478	15.9469	10.6478	10.6478	10.6478	16.8259	10.6478	10.6478	18.032	17.5769	17.5699	17.8018	18.0714	18.0225	10.6478	10.6478	17.8425	16.8226	17.314	17.578	10.6478	10.6478	10.6478	10.6478	16.3442	16.1801	17.5165	17.567	10.6478	10.6478	10.6478	10.6478	10.6478	10.6478	16.6824	10.6478	10.6478	10.6478	+	Responders_Nonresponder	0.00022124	-3.60329	-4.08985
TATDN1	Q6P1N9;Q6P1N9-2	TATD1_HUMAN	Putative deoxyribonuclease TATDN1	17.2266	17.589	10.6478	10.6478	10.6478	10.6478	17.2663	17.4341	10.6478	10.6478	18.3546	18.2886	18.1193	18.3955	17.139	17.6209	17.9577	16.1613	18.4383	16.9972	18.2619	18.0638	10.6478	10.6478	16.3542	10.6478	17.0613	10.6478	18.3366	18.3904	10.6478	17.6483	17.0506	10.6478	17.2223	10.6478	18.5052	18.7519	16.1865	10.6478	+	Responders_Nonresponder	0.000702441	-3.60447	-3.75078
SNX17	Q15036;Q15036-2	SNX17_HUMAN	Sorting nexin-17	17.6438	16.7265	16.6969	10.6478	10.6478	10.6478	10.6478	10.6478	10.6478	10.6478	17.8164	17.4875	18.145	18.3695	18.0798	18.2505	17.5443	17.6812	10.6478	17.5518	17.4347	17.8623	10.6478	10.6478	10.6478	10.6478	18.257	17.1352	17.5463	17.4952	10.6478	17.0744	10.6478	16.4393	10.6478	17.1712	16.7382	10.6478	10.6478	10.6478	+	Responders_Nonresponder	0.000521962	-3.61911	-3.80284
PRR5L	Q6MZQ0;Q6MZQ0-3;Q6MZQ0-4	PRR5L_HUMAN	Proline-rich protein 5-like	10.6478	10.6478	17.7659	18.6774	10.6478	10.6478	10.6478	10.6478	10.6478	10.6478	17.2656	10.6478	19.5291	18.4575	19.1812	18.8318	17.9542	10.6478	16.5027	10.6478	18.6575	18.9555	10.6478	10.6478	10.6478	10.6478	20.1274	19.5174	16.5479	17.2434	10.6478	10.6478	10.6478	10.6478	10.6478	17.6761	17.0769	10.6478	10.6478	10.6478	+	Responders_Nonresponder	0.00156794	-3.62158	-3.40911
NAAA	Q02083;Q02083-2;Q02083-3	NAAA_HUMAN	N-acylethanolamine-hydrolyzing acid amidase	10.6478	16.9483	10.6478	19.1566	18.3789	10.6478	18.6148	18.6781	10.6478	10.6478	19.0261	19.4359	19.4737	19.564	20.2241	20.1303	21.1406	21.0046	19.5264	19.8378	20.5283	20.6791	18.9584	10.6478	20.5712	20.1991	19.733	19.7368	19.8171	19.8968	20.177	20.3279	19.6203	20.188	19.699	20.2108	20.6364	20.5527	20.2195	20.8243	+	Responders_Nonresponder	0.00224071	-3.64791	-3.57634
LITAF	Q99732	LITAF_HUMAN	Lipopolysaccharide-induced tumor necrosis factor-alpha factor	10.6478	10.6478	19.6264	20.0795	10.6478	10.6478	10.6478	16.1834	10.6478	10.6478	18.4759	18.7534	19.0594	19.0691	19.3149	19.1308	18.8459	19.0749	18.8722	18.6767	18.0617	18.8499	10.6478	10.6478	18.6663	18.7077	19.5723	19.6066	18.7368	19.024	17.6583	17.9222	10.6478	10.6478	10.6478	19.0251	19.2533	19.0518	10.6478	18.3508	+	Responders_Nonresponder	0.00321586	-3.67524	-3.20228
SERPINB3	P29508;P29508-2;P48594;P29508	SPB3_HUMAN;SPB3_HUMAN;SPB4_HUMAN	Serpin B3;Serpin B3	10.6478	10.6478	10.6478	10.6478	10.6478	10.6478	10.6478	10.6478	10.6478	10.6478	17.4916	17.2206	21.2402	21.4502	17.7017	17.5808	15.0738	10.6478	17.9653	10.6478	19.2968	19.3506	18.7449	18.9793	10.6478	10.6478	10.6478	10.6478	10.6478	10.6478	19.8274	19.8726	22.2346	22.3007	10.6478	10.6478	10.6478	16.4218	19.2173	18.6677	+	Responders_Nonresponder	0.00627004	-3.67831	-2.89459
PON1	P27169	PON1_HUMAN	Serum paraoxonase/arylesterase 1	10.6478	10.6478	18.3668	18.4124	10.6478	10.6478	16.0447	15.3664	10.6478	10.6478	16.7744	16.3847	17.0968	16.2678	19.0949	18.9446	18.481	17.883	18.6653	18.1372	17.7956	17.8173	10.6478	10.6478	15.8393	10.6478	17.5294	17.7629	15.2449	12.1873	10.6478	10.6478	17.1289	15.632	18.3811	18.1866	17.054	17.0526	14.33	15.4985	+	Responders_Nonresponder	0.000277477	-3.73693	-4.27394
HLA-DPB1	P01911;P04440;P04440	DPB1_HUMAN;DRB1_HUMAN;DPB1_HUMAN	HLA class II histocompatibility antigen, DRB1 beta chain;HLA class II histocompatibility antigen, DP beta 1 chain	18.8374	17.6252	20.0074	20.496	10.6478	10.6478	10.6478	10.6478	10.6478	10.6478	19.9539	19.879	19.7356	19.3228	18.8504	19.3429	19.181	18.8843	16.842	17.6649	17.4073	17.2272	10.6478	10.6478	19.4864	19.5514	18.1714	18.3591	18.8188	18.8725	17.0386	10.6478	17.8097	15.586	17.7112	10.6478	18.4152	17.4095	10.6478	18.4174	+	Responders_Nonresponder	0.00226243	-3.74566	-3.43659
B3GAT3	O94766;O94766-2	B3GA3_HUMAN	Galactosylgalactosylxylosylprotein 3-beta-glucuronosyltransferase 3	10.6478	10.6478	16.4813	17.1107	10.6478	15.0867	10.6478	14.8272	15.1601	10.6478	17.2458	17.033	16.8701	17.5397	17.8344	17.3767	16.3821	16.5182	16.0861	16.3599	17.5275	17.9592	10.6478	10.6478	10.6478	10.6478	18.3805	17.9931	18.0718	18.072	10.6478	10.6478	15.3649	10.6478	15.3699	14.7889	17.3912	16.7585	10.6478	10.6478	+	Responders_Nonresponder	2.98794e-05	-3.75211	-4.77724
OLFML3	Q9NRN5;Q9NRN5-2	OLFL3_HUMAN	Olfactomedin-like protein 3	10.6478	15.6958	17.0503	18.4538	10.6478	10.6478	10.6478	15.3975	10.6478	10.6478	17.9201	17.875	17.9308	17.9845	18.5585	18.7051	17.71	16.8638	17.0874	10.6478	18.0001	15.591	10.6478	10.6478	16.6591	10.6478	18.2205	18.2109	10.6478	10.6478	10.6478	10.6478	18.7247	18.6191	10.6478	10.6478	16.4946	16.687	10.6478	10.6478	+	Responders_Nonresponder	0.000266912	-3.79466	-4.02351
TPK1	Q9H3S4	TPK1_HUMAN	Thiamin pyrophosphokinase 1	10.6478	10.6478	10.6478	10.6478	10.6478	10.6478	10.6478	10.6478	10.6478	10.6478	17.7674	17.9273	17.3721	17.7768	18.4023	18.126	18.0814	18.3011	17.9183	18.2712	18.5363	18.8027	10.6478	10.6478	17.7798	10.6478	10.6478	15.3641	15.4237	14.8648	10.6478	17.0595	10.6478	10.6478	18.4432	16.9428	17.6527	10.6478	10.6478	17.8677	+	Responders_Nonresponder	0.000357195	-3.80311	-3.92939
APOM	O95445;O95445-2	APOM_HUMAN	Apolipoprotein M	10.6478	10.6478	18.3061	18.9265	10.6478	10.6478	10.6478	10.6478	10.6478	10.6478	16.7491	16.5978	18.2943	17.7492	19.1552	19.1382	10.6478	17.6347	17.3451	18.322	16.0264	16.4703	10.6478	10.6478	10.6478	10.6478	19.4737	19.2076	10.6478	10.6478	10.6478	10.6478	10.6478	17.7913	18.4413	10.6478	16.0498	10.6478	10.6478	17.2976	+	Responders_Nonresponder	0.000564944	-3.81516	-3.76771
HBG1	P02042;P68871;P69892;P69891;P02100;P69891;P69892;P69891	HBB_HUMAN;HBD_HUMAN;HBG1_HUMAN;HBG2_HUMAN;HBG1_HUMAN;HBG1_HUMAN;HBG2_HUMAN	Hemoglobin subunit delta;Hemoglobin subunit gamma-1;Hemoglobin subunit gamma-1	10.6478	10.6478	10.6478	10.6478	10.6478	10.6478	10.6478	10.6478	10.6478	10.6478	10.6478	10.6478	18.5133	18.3698	19.0099	19.0261	17.7618	17.2999	21.2612	21.4163	20.699	20.6889	17.855	18.0354	10.6478	10.6478	17.1964	10.6478	10.6478	14.4502	10.6478	10.6478	15.2882	10.6478	10.6478	10.6478	10.6478	10.6478	10.6478	10.6478	+	Responders_Nonresponder	0.00102981	-3.85098	-3.59325
MT-CO1	P00395	COX1_HUMAN	Cytochrome c oxidase subunit 1	16.7508	10.6478	10.6478	10.6478	10.6478	10.6478	10.6478	10.6478	10.6478	10.6478	17.7983	17.8031	17.3665	17.3502	17.9069	17.7222	18.0976	17.8554	18.632	17.9811	18.8379	18.717	10.6478	10.6478	17.7349	17.6468	15.3678	15.7577	17.2357	17.3543	10.6478	10.6478	10.6478	10.6478	10.6478	17.4847	17.1162	10.6478	10.6478	10.6478	+	Responders_Nonresponder	0.000234078	-3.85707	-4.0719
LGMN	Q99538;Q99538-2;Q99538-3	LGMN_HUMAN	Legumain	10.6478	10.6478	10.6478	10.6478	10.6478	10.6478	10.6478	10.6478	10.6478	10.6478	15.6613	17.1001	15.4004	10.6478	16.1367	16.5988	16.2944	10.6478	15.8539	14.7332	16.52	17.2048	10.6478	10.6478	10.6478	10.6478	16.7413	15.6046	14.8781	16.2286	10.6478	10.6478	10.6478	10.6478	10.6478	10.6478	14.7937	16.4632	10.6478	10.6478	+	Responders_Nonresponder	4.06036e-07	-3.90219	-7.22402
PLCD1	P51178;P51178-2	PLCD1_HUMAN	1-phosphatidylinositol 4,5-bisphosphate phosphodiesterase delta-1	10.6478	10.6478	10.6478	10.6478	10.6478	10.6478	10.6478	10.6478	10.6478	10.6478	17.7342	17.971	18.1153	18.319	18.7756	18.7795	16.4242	17.943	18.0191	17.7575	18.2008	17.8741	10.6478	10.6478	16.9873	10.6478	17.4962	17.6255	10.6478	10.6478	10.6478	10.6478	10.6478	10.6478	10.6478	17.4372	10.6478	10.6478	10.6478	10.6478	+	Responders_Nonresponder	0.000151993	-3.90542	-4.24961
SORBS3	O60504;O60504-2	VINEX_HUMAN	Vinexin	17.4706	18.7073	10.6478	10.6478	10.6478	10.6478	17.6238	10.6478	10.6478	10.6478	19.3063	19.0668	18.0924	18.2719	18.9315	19.4668	18.282	19.2159	18.4195	19.4492	17.9019	17.7671	17.561	10.6478	18.1233	18.5354	19.5839	19.618	17.8153	16.4912	10.6478	10.6478	18.9406	18.9376	18.6219	18.3513	15.5252	21.0129	10.6478	10.6478	+	Responders_Nonresponder	0.000934178	-3.91073	-3.68667
TMEM223	A0PJW6	TM223_HUMAN	Transmembrane protein 223	10.6478	16.0907	10.6478	10.6478	10.6478	10.6478	10.6478	10.6478	10.6478	17.645	17.6276	16.9404	17.6082	16.3462	17.1497	17.6496	10.6478	10.6478	16.368	17.3558	16.5803	16.3562	10.6478	10.6478	10.6478	10.6478	17.2699	16.6279	17.5673	17.768	10.6478	17.8662	10.6478	15.673	10.6478	10.6478	18.1986	18.0856	10.6478	10.6478	+	Responders_Nonresponder	4.70295e-05	-3.91513	-4.59695
PTGES	O14684	PTGES_HUMAN	Prostaglandin E synthase	10.6478	10.6478	10.6478	10.6478	10.6478	10.6478	10.6478	10.6478	10.6478	10.6478	18.44	18.3169	19.16	19.361	18.0076	18.2178	10.6478	10.6478	10.6478	10.6478	17.7229	17.3385	10.6478	10.6478	10.6478	19.3292	18.0979	15.8955	10.6478	17.8925	10.6478	10.6478	18.7208	19.5942	10.6478	10.6478	10.6478	10.6478	10.6478	10.6478	+	Responders_Nonresponder	0.000207779	-3.98789	-4.16869
CDHR5	Q9HBB8;Q9HBB8-2;Q9HBB8-4	CDHR5_HUMAN	Cadherin-related family member 5	10.6478	10.6478	10.6478	10.6478	10.6478	10.6478	10.6478	10.6478	10.6478	10.6478	10.6478	15.9359	10.6478	10.6478	17.6679	17.213	19.1731	19.2435	18.3494	18.6724	18.1236	18.1901	10.6478	10.6478	10.6478	10.6478	10.6478	10.6478	18.4369	18.3486	10.6478	10.6478	10.6478	10.6478	10.6478	10.6478	10.6478	10.6478	10.6478	16.4561	+	Responders_Nonresponder	7.12924e-05	-4.00168	-4.92661
ATG4B	Q9Y4P1;Q9Y4P1-2;Q9Y4P1-3;Q9Y4P1-4;Q9Y4P1-6	ATG4B_HUMAN	Isoform 2 of Cysteine protease ATG4B	10.6478	10.6478	10.6478	13.5572	10.6478	10.6478	10.6478	17.7655	10.6478	10.6478	16.9689	10.6478	15.9001	17.7021	17.5505	18.0372	18.9031	18.7298	19.1491	18.9733	16.4424	17.3042	10.6478	10.6478	10.6478	10.6478	10.6478	10.6478	19.0303	18.8	10.6478	10.6478	17.0364	18.4407	19.1273	17.7787	16.5946	15.133	10.6478	10.6478	+	Responders_Nonresponder	0.000189084	-4.01584	-4.14038
ACP5	P13686	PPA5_HUMAN	Tartrate-resistant acid phosphatase type 5	10.6478	10.6478	18.2919	19.0046	10.6478	10.6478	10.6478	17.2975	17.5913	10.6478	19.0509	19.1485	19.3485	19.095	18.6963	18.5147	18.5018	18.5686	18.4093	18.7687	18.783	19.0698	10.6478	10.6478	19.3999	19.4363	20.0256	19.6081	18.8622	19.0147	18.5377	18.9142	19.225	17.3282	18.6348	18.3047	19.2441	19.0606	21.052	20.8996	+	Responders_Nonresponder	0.000559106	-4.07034	-4.17967
MUC12	Q9UKN1;Q9UKN1-2	MUC12_HUMAN	Mucin-12	16.263	17.9707	10.6478	10.6478	10.6478	10.6478	18.2704	18.4118	10.6478	10.6478	17.0018	17.1476	18.1892	18.0601	19.0034	18.5026	19.7705	19.422	19.4629	19.3017	18.9145	18.8881	10.6478	10.6478	16.2058	10.6478	10.6478	17.2887	17.077	17.4052	10.6478	10.6478	10.6478	10.6478	18.4453	18.1376	18.5335	19.1231	20.0368	19.608	+	Responders_Nonresponder	0.000428656	-4.10598	-3.91714
GALNT5	Q7Z7M9	GALT5_HUMAN	Polypeptide N-acetylgalactosaminyltransferase 5	10.6478	10.6478	10.6478	10.6478	10.6478	10.6478	17.7674	18.0742	10.6478	10.6478	15.2594	10.6478	17.0999	16.9838	16.8956	16.637	18.1479	18.3227	17.8613	17.5787	17.388	17.5875	10.6478	10.6478	10.6478	10.6478	18.0539	17.2335	17.5229	10.6478	10.6478	10.6478	10.6478	16.9548	17.5724	10.6478	17.2568	14.2042	10.6478	18.0653	+	Responders_Nonresponder	3.08428e-05	-4.14323	-4.75686
PCTP	Q9UKL6	PPCT_HUMAN	Phosphatidylcholine transfer protein	10.6478	16.8152	10.6478	10.6478	10.6478	10.6478	10.6478	10.6478	10.6478	10.6478	15.9631	15.5576	15.886	15.5264	17.1006	16.8792	16.8324	10.6478	17.2057	15.932	16.6091	16.9847	10.6478	10.6478	10.6478	10.6478	16.5903	16.6845	16.2207	16.7261	10.6478	10.6478	10.6478	10.6478	10.6478	10.6478	17.0735	16.7932	10.6478	10.6478	+	Responders_Nonresponder	1.89824e-07	-4.18249	-6.49629
SYNJ2	O15056;O15056-2;O15056-3	SYNJ2_HUMAN	Synaptojanin-2	10.6478	10.6478	10.6478	10.6478	10.6478	10.6478	10.6478	10.6478	10.6478	10.6478	17.6675	10.6478	17.2415	17.6444	17.5419	16.4785	10.6478	10.6478	17.2665	10.6478	17.4179	17.1041	10.6478	10.6478	10.6478	10.6478	17.2716	17.5553	15.1148	10.6478	10.6478	10.6478	16.7322	10.6478	10.6478	10.6478	17.4927	18.6367	10.6478	10.6478	+	Responders_Nonresponder	6.53621e-06	-4.1862	-5.95561
COPS7A	Q9UBW8	CSN7A_HUMAN	COP9 signalosome complex subunit 7a	13.8166	10.6478	15.5995	17.7426	10.6478	10.6478	17.8084	17.7488	16.7813	10.6478	18.1935	17.5606	18.7158	18.3547	18.5979	18.4646	17.9571	17.7123	16.764	16.9209	18.6506	18.4	10.6478	10.6478	17.004	14.8011	18.4142	17.9015	16.4106	17.0633	10.6478	10.6478	17.5684	17.8089	10.6478	10.6478	16.959	17.5703	10.6478	16.4101	+	Responders_Nonresponder	2.47507e-05	-4.20115	-5.16224
SPTA1	P02549;P02549-2	SPTA1_HUMAN	Spectrin alpha chain, erythrocytic 1	16.0028	15.5687	17.4998	18.6182	10.6478	10.6478	10.6478	10.6478	10.6478	15.7901	18.1006	17.6293	18.2688	18.4867	18.5334	18.6329	17.5906	17.1223	18.5178	18.7997	16.9383	16.9273	10.6478	10.6478	10.6478	10.6478	19.6132	19.52	10.6478	10.6478	10.6478	10.6478	18.0522	17.6677	10.6478	10.6478	16.7898	16.5684	10.6478	10.6478	+	Responders_Nonresponder	4.14216e-05	-4.32445	-4.64789
SMPDL3A	Q92484;Q92484-2	ASM3A_HUMAN	Acid sphingomyelinase-like phosphodiesterase 3a	10.6478	10.6478	10.6478	10.6478	10.6478	10.6478	10.6478	10.6478	10.6478	10.6478	15.8298	10.6478	16.7478	15.7565	18.6293	18.4441	18.9363	19.1976	15.9367	16.7404	18.1253	17.8197	10.6478	10.6478	10.6478	10.6478	15.9071	16.1188	10.6478	15.4451	10.6478	10.6478	10.6478	10.6478	10.6478	10.6478	16.066	10.6478	10.6478	10.6478	+	Responders_Nonresponder	2.87374e-06	-4.36289	-6.32119
NHLRC3	Q5JS37;Q5JS37-2	NHLC3_HUMAN	NHL repeat-containing protein 3	16.96	10.6478	10.6478	16.8833	10.6478	10.6478	10.6478	16.9894	10.6478	10.6478	17.4576	10.6478	17.8414	17.8522	17.6999	17.6602	17.5296	18.0453	17.5035	17.466	17.1968	18.1258	10.6478	17.4479	10.6478	10.6478	19.0039	18.7878	18.1182	18.8479	10.6478	15.3199	17.1802	17.4623	18.0831	16.4909	18.45	18.1241	16.7418	18.5557	+	Responders_Nonresponder	1.31107e-05	-4.48677	-5.43552
MOCS2	O96033	MOC2A_HUMAN	Molybdopterin synthase sulfur carrier subunit	10.6478	10.6478	10.6478	10.6478	10.6478	10.6478	10.6478	10.6478	10.6478	10.6478	20.2779	18.4981	20.052	19.6461	19.9051	19.7153	10.6478	10.6478	10.6478	18.63	19.44	19.4558	20.2037	10.6478	10.6478	10.6478	19.3604	19.4676	10.6478	10.6478	19.6901	10.6478	19.6499	19.9395	18.9557	10.6478	19.263	21.1659	10.6478	10.6478	+	Responders_Nonresponder	0.000550104	-4.6302	-3.77326
SPTB	P11277;P11277-2;P11277-3;P11277;P11277-2;P11277-3;Q01082;Q01082-2;Q01082-3;Q9H254;Q9H254-2;Q9H254-4;O15020;O15020-2	SPTB1_HUMAN;SPTB1_HUMAN;SPTB2_HUMAN	Spectrin beta chain, erythrocytic;Spectrin beta chain, erythrocytic	10.6478	10.6478	10.6478	17.7653	10.6478	10.6478	10.6478	10.6478	10.6478	10.6478	17.2917	16.4241	17.5795	17.9773	18.0544	18.0696	17.0481	15.4351	18.6067	18.0414	16.3867	16.3422	10.6478	10.6478	10.6478	10.6478	18.9268	19.0801	10.6478	10.6478	10.6478	10.6478	10.6478	18.435	10.6478	10.6478	10.6478	10.6478	17.3114	10.6478	+	Responders_Nonresponder	1.93951e-06	-4.63391	-5.78025
RBP3	P10745	RET3_HUMAN	Retinol-binding protein 3	23.1763	10.6478	21.0827	10.6478	10.6478	10.6478	21.3147	21.0029	10.6478	10.6478	22.0975	22.036	22.5742	22.2802	22.8502	23.0601	22.4985	21.6946	22.1977	21.9304	21.7431	20.8651	22.6363	10.6478	21.8181	10.6478	21.5391	21.5529	20.6791	20.7383	22.6041	22.3488	10.6478	10.6478	10.6478	10.6478	22.4765	23.0674	10.6478	22.2431	+	Responders_Nonresponder	0.0063625	-4.76529	-2.93862
QPRT	Q15274	NADC_HUMAN	Nicotinate-nucleotide pyrophosphorylase [carboxylating]	16.9654	10.6478	10.6478	10.6478	10.6478	10.6478	19.1199	19.3923	10.6478	10.6478	19.3815	18.4421	20.7895	20.874	21.2429	21.0114	20.7186	20.7169	21.0471	21.1695	21.5387	21.5993	10.6478	10.6478	20.1938	19.6243	19.6272	19.3984	21.1781	21.1608	10.6478	19.288	20.5787	20.5208	20.9794	20.9863	21.1049	21.2013	19.3304	19.1616	+	Responders_Nonresponder	4.43072e-05	-5.92343	-5.34281
				#!{C:Group1}Responders	Responders	Responders	Responders	Responders	Responders	Responders	Responders	Responders	Responders	Nonresponder	Nonresponder	Nonresponder	Nonresponder	Nonresponder	Nonresponder	Nonresponder	Nonresponder	Nonresponder	Nonresponder	Nonresponder	Nonresponder	Responders	Responders	Responders	Responders	Nonresponder	Nonresponder	Nonresponder	Nonresponder	Responders	Responders	Nonresponder	Nonresponder	Responders	Responders	Nonresponder	Nonresponder	Nonresponder	Nonresponder
